# Supplementary material for: MYB Superfamily in Brassica napus: Evidence for Hormone-Mediated Expression Profiles, Large Expansion, and Functions in Root Hair Development
Source: Biomolecules. 2020 Jun 7;10(6):875. doi: 10.3390/biom10060875 (PMC7356979; doi:10.3390/biom10060875)
Supplement: Supplementary file 1 [file biomolecules-10-00875-s001.zip › Supplementary Materials/Table S1.xlsx]

## Sheet: Table S1
Table S1. Primers used in this study.
Gene	Forward primer (5'-3')	Revirse primer(5'-3')	usage
Bn2R-MYB231	ATGAGGAAAAAAGTAAGTAGTAGTGGTG	TCAAAAGCAGTGTCCGTCTATAAAA	cDNA clone
Bn2R-MYB019	ATGAGGAAAAAAGTAAGTACTAGTGGTG	TCAAAAGCAGTGTCCGTCTATAAAA	cDNA clone
Bn2R-MYB388	ATGAGAAAGAACGTAAGTAGTAGTGGTG	TCAAAAGCAGTGTCCGTCTAGAAA	cDNA clone
Bn2R-MYB189	ATGAGAAAGAAGGTAAGTAGTGGCG	TCAAAAGCAGTGTCCGTCTAGAAA	cDNA clone
Bn2R-MYB231	TGCGATGTCACCAGTTCACTTCTC	TATTTTTGTTTCTTTGGAAGATGGACG	Promoter clone
Bn2R-MYB019	TGAAAGGTTGAATAAGTTGC	TATTTTTGTTTCTTTGGAAGA	Promoter clone
Bn2R-MYB388	ATATGCCTAGAATTTTAAATGTGCC	TTTTTTGCTTCTTTGAAGTTAGACG	Promoter clone
Bn2R-MYB189	TCATAGGAATCCTCTTATACTTA	TTTTTTTTTTGCTTCTTTGA	Promoter clone
Bn2R-MYB231	TATCATTAGGCTCCACAAGTTGCTC	TTTCCAAGTTTCTTACTCAGATGCG	Confirm transgenic lines
Bn2R-MYB019	CAAAGATCCAAAAACCAAGCCGAGT	TGACGATCTTCTTGAATCTCACTGT	Confirm transgenic lines
Bn2R-MYB388	AAGAGATGTGGAAAGAGTTGTAGAC	AAGCAACTTGTGGAGCCTAATGATA	Confirm transgenic lines
Bn2R-MYB189	CAACGATGAAATTCAAGAAGACCGC	TGGTGAGTGTACTTAGTTCAAACGT	Confirm transgenic lines
