# Supplementary material for: MYB Superfamily in Brassica napus: Evidence for Hormone-Mediated Expression Profiles, Large Expansion, and Functions in Root Hair Development
Source: Biomolecules. 2020 Jun 7;10(6):875. doi: 10.3390/biom10060875 (PMC7356979; doi:10.3390/biom10060875)
Supplement: Supplementary file 1 [file biomolecules-10-00875-s001.zip › Supplementary Materials/Table S3.xlsx]

## Sheet: Table S3
Table S3. The 2R-MYB genes identified in 15 plant species (excepting Brassica napus) used in this study.
Species	Genome ID.	2R-MYB Protein	The MYB domains of the candidate 2R-MYB proteins
Arabidopsis thaliana TAIR10	At3g27920	At2R-MYB000	NQEYKKGLWTVEEDNILMDYVLNHGTGQWNRIVRKTGLKRCGKSCRLRWMNYLSPNVNKGNFTEQEEDLIIRLHKLLGNRWSLIAKRVPGRTDNQVKNYWNTHLSKKL
	At3g09230	At2R-MYB001	RRDRVKGPWSKEEDDVLSELVKRLGARNWSFIARSIPGRSGKSCRLRWCNQLNPNLIRNSFTEVEDQAIIAAHAIHGNKWAVIAKLLPGRTDNAIKNHWNSALRRRF
	At2g47190	At2R-MYB002	DSDVRKGPWTEEEDAILVNFVSIHGDARWNHIARSSGLKRTGKSCRLRWLNYLRPDVRRGNITLEEQFMILKLHSLWGNRWSKIAQYLPGRTDNEIKNYWRTRVQKQA
	At1g22640	At2R-MYB003	KAHMNKGAWTKEEDQLLVDYIRKHGEGCWRSLPRAAGLQRCGKSCRLRWMNYLRPDLKRGNFTEEEDELIIKLHSLLGNKWSLIAGRLPGRTDNEIKNYWNTHIKRKL
	At4g38620	At2R-MYB004	KAHTNKGAWTKEEDERLVAYIKAHGEGCWRSLPKAAGLLRCGKSCRLRWINYLRPDLKRGNFTEEEDELIIKLHSLLGNKWSLIAGRLPGRTDNEIKNYWNTHIRRKL
	At3g13540	At2R-MYB005	KMGMKRGPWTVEEDEILVSFIKKEGEGRWRSLPKRAGLLRCGKSCRLRWMNYLRPSVKRGGITSDEEDLILRLHRLLGNRWSLIAGRIPGRTDNEIKNYWNTHLRKKL
	At4g09460	At2R-MYB006	KAHTNKGAWTKEEDQRLVDYIRNHGEGCWRSLPKSAGLLRCGKSCRLRWINYLRPDLKRGNFTDDEDQIIIKLHSLLGNKWSLIAGRLPGRTDNEIKNYWNTHIKRKL
	At2g16720	At2R-MYB007	KEHMNKGAWTKEEDERLVSYIKSHGEGCWRSLPRAAGLLRCGKSCRLRWINYLRPDLKRGNFTHDEDELIIKLHSLLGNKWSLIAARLPGRTDNEIKNYWNTHIKRKL
	At1g35515	At2R-MYB008	KAHMNKGAWTKEEDQRLIDYIRNHGEGSWRSLPKSVGLLRCGKSCRLRWINYLRPDLKRGNFTDGEEQIIVKLHSLFGNKWSLIAGKLPGRTDNEIKNYWNTHIKRKL
	At5g16770	At2R-MYB009	ENGLKKGPWTQEEDDKLIDHIQKHGHGSWRALPKQAGLNRCGKSCRLRWTNYLRPDIKRGNFTEEEEQTIINLHSLLGNKWSSIAGNLPGRTDNEIKNYWNTHLRKKL
	At3g12820	At2R-MYB010	KSQVKRGPWSDEESERLRSFILKNGHQNWRSLPKLAGLMRCGKSCRLRWINYLRPGLKRGNFTKEEEDTIIHLHQAYGNKWSKIASNFPGRTDNEIKNVWNTHLKKRL
	At3g62610	At2R-MYB011	KVGIKKGRWTAEEDRTLSDYIQSNGEGSWRSLPKNAGLKRCGKSCRLRWINYLRSDIKRGNITPEEEDVIVKLHSTLGTRWSTIASNLPGRTDNEIKNYWNSHLSRKL
	At2g47460	At2R-MYB012	KVGIKRGRWTAEEDQILSNYIQSNGEGSWRSLPKNAGLKRCGKSCRLRWINYLRSDLKRGNITPEEEELVVKLHSTLGNRWSLIAGHLPGRTDNEIKNYWNSHLSRK
	At1g06180	At2R-MYB013	KIGLKKGPWSAEEDRILINYISLHGHPNWRALPKLAGLLRCGKSCRLRWINYLRPDIKRGNFTPHEEDTIISLHQLLGNRWSAIAAKLPGRTDNEIKNVWHTHLKKRL
	At2g31180	At2R-MYB014	KMGVKRGPWTPEEDQILINYIHLYGHSNWRALPKHAGLLRCGKSCRLRWINYLRPDIKRGNFTPQEEQTIINLHESLGNRWSAIAAKLPGRTDNEIKNVWHTHLKKRL
	At3g23250	At2R-MYB015	KMGLKRGPWTPEEDQILVSFILNHGHSNWRALPKQAGLLRCGKSCRLRWMNYLKPDIKRGNFTKEEEDAIISLHQILGNRWSAIAAKLPGRTDNEIKNVWHTHLKKRL
	At5g15310	At2R-MYB016	KLGLKKGPWTPEEDQKLLAYIEEHGHGSWRSLPEKAGLHRCGKSCRLRWTNYLRPDIKRGKFNLQEEQTIIQLHALLGNRWSAIATHLPKRTDNEIKNYWNTHLKKRL
	At3g61250	At2R-MYB017	KIGLKKGPWTPEEDEVLVAHIKKNGHGSWRTLPKLAGLLRCGKSCRLRWTNYLRPDIKRGPFTADEEKLVIQLHAILGNRWAAIAAQLPGRTDNEIKNLWNTHLKKRL
	At4g25560	At2R-MYB018	GERHRKGLWSPEEDEKLRSFILSYGHSCWTTVPIKAGLQRNGKSCRLRWINYLRPGLKRDMISAEEEETILTFHSSLGNKWSQIAKFLPGRTDNEIKNYWHSHLKKKW
	At5g52260	At2R-MYB019	KQRQRKGLWSPEEDQKLKSFILSRGHACWTTVPILAGLQRNGKSCRLRWINYLRPGLKRGSFSEEEEETILTLHSSLGNKWSRIAKYLPGRTDNEIKNYWHSYLKKRW
	At1g66230	At2R-MYB020	KVGLKKGPWTAEEDRKLINFILTNGQCCWRAVPKLSGLLRCGKSCRLRWTNYLRPDLKRGLLSDYEEKMVIDLHSQLGNRWSKIASHLPGRTDNEIKNHWNTHIKTKL
	At3g27810	At2R-MYB021	EAEVRKGPWTMEEDLILINYIANHGDGVWNSLAKSAGLKRTGKSCRLRWLNYLRPDVRRGNITPEEQLIIMELHAKWGNRWSKIAKHLPGRTDNEIKNFWRTRIQKYI
	At5g40430	At2R-MYB022	KSDITKKRWTESEDIKLKEMVALEPKKWTKVAKHFEGRTPKQCRERWHNHARPNVKKTTWSEEEDQILIEVHKVIGAKWIQISEQLPGRSYNNVKNHWNTTKRRVQ
	At5g40330	At2R-MYB023	EHEYKKGLWTVEEDKILMDYVRTHGQGHWNRIAKKTGLKRCGKSCRLRWMNYLSPNVNRGNFTDQEEDLIIRLHKLLGNRWSLIAKRVPGRTDNQVKNYWNTHLSKKL
	At5g40350	At2R-MYB024	DAEVRKGPWTMEEDLILINYIANHGEGVWNSLAKSAGLKRTGKSCRLRWLNYLRPDVRRGNITPEEQLTIMELHAKWGNRWSKIAKHLPGRTDNEIKNFWRTKIQKYI
	At2g39880	At2R-MYB025	GKSKVKGPWLPEQDEALTRLVKMCGPRNWNLISRGIPGRSGKSCRLRWCNQLDPILKRKPFSDEEEHMIMSAQAVLGNKWSVIAKLLPGRTDNAIKNHWNSNLRRKP
	At3g13890	At2R-MYB026	KQKVKRGLWSPEEDEKLINYINSYGHGCWSSVPKHAGLQRCGKSCRLRWINYLRPDLKRGSFSPQEAALIIELHSILGNRWAQIAKHLPGRTDNEVKNFWNSSIKKKL
	At3g53200	At2R-MYB027	EETLRRGPWLEEEDERLVKVISLLGERRWDSLAIVSGLKRSGKSCRLRWMNYLNPTLKRGPMSQEEERIIFQLHALWGNKWSKIARRLPGRTDNEIKNYWRTHYRKKQ
	At5g61420	At2R-MYB028	GEGLKKGAWTTEEDKKLISYIHDHGEGGWRDIPQKAGLKRCGKSCRLRWTNYLKPEIKRGEFSSEEEQIIIMLHASRGNKWSVIARHLPRRTDNEIKNYWNTHLKKRL
	At5g07690	At2R-MYB029	GEGLKKGAWTAEEDKKLISYIHEHGGGGWRDIPQKAGLKRCGKSCRLRWANYLKPDIKRGEFSYEEEQIIIMLHASRGNKWSVIARHLPKRTDNEIKNYWNTHLKKLL
	At3g28910	At2R-MYB030	KGGVKKGPWTPEEDIILVTYIQEHGPGNWRAVPTNTGLLRCSKSCRLRWTNYLRPGIKRGNFTEHEEKMIVHLQALLGNRWAAIASYLPQRTDNDIKNYWNTHLKKKL
	At1g74650	At2R-MYB031	KIEVKKGPWTPEEDIILVSYIQQHGPGNWRSVPANTGLLRCSKSCRLRWTNYLRPGIKRGNFTQPEEKMIIHLQALLGNRWAAIASYLPQRTDNDIKNYWNTHLKKKL
	At4g34990	At2R-MYB032	KDHTNKGAWTKEEDDKLISYIKAHGEGCWRSLPRSAGLQRCGKSCRLRWINYLRPDLKRGNFTLEEDDLIIKLHSLLGNKWSLIATRLPGRTDNEIKNYWNTHVKRKL
	At5g06100	At2R-MYB033	GHALKKGPWSSAEDDILIDYVNKHGEGNWNAVQKHTSLFRCGKSCRLRWANHLRPNLKKGAFSQEEEQLIVELHAKMGNRWARMAAHLPGRTDNEIKNYWNTRIKRRQ
	At5g60890	At2R-MYB034	EEGIKKGAWTPEEDQKLIAYLHLHGEGGWRTLPEKAGLKRCGKSCRLRWANYLRPDIKRGEFSPEEDDTIIKLHALKGNKWAAIATSLAGRTDNEIKNYWNTNLKKRL
	At3g28470	At2R-MYB035	KSNVKKGLWTEEEDAKILAYVAIHGVGNWSLIPKKAGLNRCGKSCRLRWTNYLRPDLKHDSFSTQEEELIIECHRAIGSRWSSIARKLPGRTDNDVKNHWNTKLKKKL
	At5g57620	At2R-MYB036	KANVKKGPWSPEEDVKLKDYIDKYGTGGNWIALPQKIGLKRCGKSCRLRWLNYLRPNIKHGGFSEEEDRIILSLYISIGSRWSIIAAQLPGRTDNDIKNYWNTKLKKKL
	At5g23000	At2R-MYB037	KTKVKRGPWSPEEDSKLRDYIEKYGNGGNWISFPLKAGLRRCGKSCRLRWLNYLRPNIKHGDFSEEEDRIIFSLFAAIGSRWSIIAAHLPGRTDNDIKNYWNTKLRKKL
	At2g36890	At2R-MYB038	KANVKRGPWSPEEDAKLKDYIEKQGTGGNWIALPHKAGLRRCGKSCRLRWLNYLRPNIRHGDFTEEEDNIIYSLFASIGSRWSVIAAHLQGRTDNDIKNYWNTKLKKKL
	At4g17780	At2R-MYB039	DKGVKKGPWLPEEDDKLTAYINENGYGNWRSLPKLAGLNRCGKSCRLRWMNYLRPDIRRGKFSDGEESTIVRLHALLGNKWSKIAGHLPGRTDNEIKNYWNTHMRKKL
	At5g14340	At2R-MYB040	KIGLKRGPWTIEEDHRLMNFILNNGIHCWRIVPKLAGLLRCGKSCRLRWINYLRPDLKRGGFTDAEEDRIMELHSQLGNRWSKIASHFSGRTDNEIKNHWNTKIKKKM
	At4g28110	At2R-MYB041	KNGVKKGPWTAEEDQKLIDYIRFHGPGNWRTLPKNAGLHRCGKSCRLRWTNYLRPDIKRGRFSFEEEETIIQLHSVMGNKWSAIAARLPGRTDNEIKNHWNTHIRKRL
	At4g12350	At2R-MYB042	KLMVKKGPWTAEEDKKLINFILTNGHCCWRALPKLAGLRRCGKSCRLRWTNYLRPDLKRGLLSDAEEQLVIDLHALLGNRWSKIAARLPGRTDNEIKNHWNTHIKKKL
	At5g16600	At2R-MYB043	KVGLKKGPWTIEEDKKLINFILTNGHCCWRALPKLSGLLRCGKSCRLRWINYLRPDLKRGLLSEYEEQKVINLHAQLGNRWSKIASHLPGRTDNEIKNHWNTHIKKKL
	At5g67300	At2R-MYB044	MADRIKGPWSPEEDEQLRRLVVKYGPRNWTVISKSIPGRSGKSCRLRWCNQLSPQVEHRPFSAEEDETIARAHAQFGNKWATIARLLNGRTDNAVKNHWNSTLKRKC
	At3g48920	At2R-MYB045	KEKQRKGLWSPEEDEKLRSHVLKYGHGCWSTIPLQAGLQRNGKSCRLRWVNYLRPGLKKSLFTKQEETILLSLHSMLGNKWSQISKFLPGRTDNEIKNYWHSNLKKGV
	At5g12870	At2R-MYB046	VKKMKKGLWSPEEDSKLMQYMLSNGQGCWSDVAKNAGLQRCGKSCRLRWINYLRPDLKRGAFSPQEEDLIIRFHSILGNRWSQIAARLPGRTDNEIKNFWNSTIKKRL
	At1g18710	At2R-MYB047	VDGMKKGEWTAEEDQKLGAYINEHGVCDWRSLPKRAGLQRCGKSCRLRWLNYLKPGIRRGKFTPQEEEEIIQLHAVLGNRWAAMAKKMQNRTDNDIKNHWNSCLKKRL
	At3g46130	At2R-MYB048	EEGNRKGPWTEQEDILLVNFVHLFGDRRWDFIAKVSGLNRTGKSCRLRWVNYLHPGLKRGKMTPQEERLVLELHAKWGNRWSKIARKLPGRTDNEIKNYWRTHMRKKA
	At5g54230	At2R-MYB049	ESEVKKGPWTPEEDEKLVGYIQTHGPGKWRTLPKNAGLKRCGKSCRLRWTNYLRPDIKRGEFSLQEEETIIQLHRLLGNKWSAIAIHLPGRTDNEIKNYWNTHIKKKL
	At1g57560	At2R-MYB050	KQKLRKGLWSPEEDEKLLNYITKHGHGCWSSVPKLAGLERCGKSCRLRWINYLRPDLKRGAFSSEEQNLIVELHAVLGNRWSQIAARLPGRTDNEIKNLWNSCIKKKL
	At1g18570	At2R-MYB051	ELGLKKGAWTPEEDQKLLSYLNRHGEGGWRTLPEKAGLKRCGKSCRLRWANYLRPDIKRGEFTEDEERSIISLHALHGNKWSAIARGLPGRTDNEIKNYWNTHIKKRL
	At1g17950	At2R-MYB052	MMCSRGHWRPAEDEKLRELVEQFGPHNWNAIAQKLSGRSGKSCRLRWFNQLDPRINRNPFTEEEEERLLASHRIHGNRWSVIARFFPGRTDNAVKNHWHVIMARRG
	At5g65230	At2R-MYB053	ETGLKKGPWLPEEDDKLINYIHKHGHSSWSALPKLAGLNRCGKSCRLRWTNYLRPDIKRGKFSAEEEETILNLHAVLGNKWSMIASHLPGRTDNEIKNFWNTHLKKKL
	At1g73410	At2R-MYB054	MIMCSRGHWRPAEDEKLKDLVEQYGPHNWNAIALKLPGRSGKSCRLRWFNQLDPRINRNPFTEEEEERLLAAHRIHGNRWSIIARLFPGRTDNAVKNHWHVIMARRT
	At4g01680	At2R-MYB055	KQKLRKGLWSPEEDEKLLRYITKYGHGCWSSVPKQAGLQRCGKSCRLRWINYLRPDLKRGAFSQDEENLIIELHAVLGNRWSQIAAQLPGRTDNEIKNLWNSCLKKKL
	At5g17800	At2R-MYB056	TKVCSRGHWRPTEDAKLKELVAQFGPQNWNLISNHLLGRSGKSCRLRWFNQLDPRINKRAFTEEEEFRLLAAHRAYGNKWALISRLFPGRTDNAVKNHWHVIMARRT
	At3g01530	At2R-MYB057	EGTVRKGPWTMEEDFILFNYILNHGEGLWNSVAKASGLKRTGKSCRLRWLNYLRPDVRRGNITEEEQLLIIQLHAKLGNRWSKIAKHLPGRTDNEIKNFWRTKIQRHM
	At1g16490	At2R-MYB058	KTKVKRGPWSHDEDLKLISFIHKNGHENWRSLPKQAGLLRCGKSCRLRWINYLRPDVKRGNFSAEEEDTIIKLHQSFGNKWSKIASKLPGRTDNEIKNVWHTHLKKRL
	At5g59780	At2R-MYB059	QEEYRKGPWTEQEDILLVNFVHLFGDRRWDFVAKVSGLNRTGKSCRLRWVNYLHPGLKRGKMTPQEERLVLELHAKWGNRWSKIARKLPGRTDNEIKNYWRTHMRKKA
	At1g08810	At2R-MYB060	KIGIKKGPWTPEEDIILVSYIQEHGPGNWRSVPTNTGLLRCSKSCRLRWTNYLRPGIKRGNFTPHEEGMIIHLQALLGNKWASIASYLPQRTDNDIKNYWNTHLKKKL
	At1g09540	At2R-MYB061	KQKLRKGLWSPEEDEKLLTHITNHGHGCWSSVPKLAGLQRCGKSCRLRWINYLRPDLKRGAFSPEEENLIVELHAVLGNRWSQIASRLPGRTDNEIKNLWNSSIKKKL
	At1g68320	At2R-MYB062	DEELRRGPWTLEEDTLLTNYILHNGEGRWNHVAKCAGLKRTGKSCRLRWLNYLKPDIRRGNLTPQEQLLILELHSKWGNRWSKIAQYLPGRTDNEIKNYWRTRVQKQA
	At1g79180	At2R-MYB063	KTKVKRGPWSPEEDIKLISFIQKFGHENWRSLPKQSGLLRCGKSCRLRWINYLRPDLKRGNFTSEEEETIIKLHHNYGNKWSKIASQLPGRTDNEIKNVWHTHLKKRL
	At5g11050	At2R-MYB064	YKNIIKGQWTADEDRKLIKLVMQHGERKWAVISEKLEGRAGKQCRERWHNHLRPDIKKDSWSEEEERLLVEAHTRIGNKWAEIAKLIQGRTENSIKNHWNATKRRQN
	At3g11440	At2R-MYB065	RSVLKKGPWTSTEDGILIDYVKKHGEGNWNAVQKHTSLARCGKSCRLRWANHLRPNLKKGAFSQEEEQLIVEMHAKMGNKWAQMAEHLPGRTDNEIKNYWNTRIKRRQ
	At5g14750	At2R-MYB066	NNEYKKGLWTVEEDKILMDYVKAHGKGHWNRIAKKTGLKRCGKSCRLRWMNYLSPNVKRGNFTEQEEDLIIRLHKLLGNRWSLIAKRVPGRTDNQVKNYWNTHLSKKL
	At3g12720	At2R-MYB067	KHKVKRGLWSPEEDEKLLRYITTHGHPSWSSVPKLAGLQRCGKSCRLRWINYLRPDLRRGSFNEEEEQIIIDVHRILGNKWAQIAKHLPGRTDNEVKNFWNSCIKKKL
	At5g65790	At2R-MYB068	KANVKKGPWSPEEDAKLKDYIENSGTGGNWIALPQKIGLRRCGKSCRLRWLNYLRPNIKHGGFSEEEDNIICNLYVTIGSRWSIIAAQLPGRTDNDIKNYWNTRLKKKL
	At4g33450	At2R-MYB069	KPSCQRGHWRPVEDDNLRQLVEQYGPKNWNFIAQHLYGRSGKSCRLRWYNQLDPNITKKPFTEEEEERLLKAHRIQGNRWASIARLFPGRTDNAVKNHFHVIMARRK
	At2g23290	At2R-MYB070	EMDRIKGPWSPEEDDLLQSLVQKHGPRNWSLISKSIPGRSGKSCRLRWCNQLSPEVEHRGFTAEEDDTIILAHARFGNKWATIARLLNGRTDNAIKNHWNSTLKRKC
	At3g24310	At2R-MYB071	EEGWRKGPWTAEEDRLLIDYVQLHGEGRWNSVARLAGLKRNGKSCRLRWVNYLRPDLKRGQITPHEETIILELHAKWGNRWSTIARSLPGRTDNEIKNYWRTHFKKKT
	At1g56160	At2R-MYB072	KNKVKRGPWSPQEDLTLITFIQKHGHQNWRSLPKLAGLLRCGKSCRLRWINYLRPDVKRGNFSKKEEDAIIHYHQTLGNKWSKIASFLPGRTDNEIKNVWNTHLKKRL
	At4g37260	At2R-MYB073	NMERIKGPWSPEEDDLLQRLVQKHGPRNWSLISKSIPGRSGKSCRLRWCNQLSPEVEHRAFSQEEDETIIRAHARFGNKWATISRLLNGRTDNAIKNHWNSTLKRKC
	At4g05100	At2R-MYB074	KNGLKKGPWTPEEDQKLIDYINIHGYGNWRTLPKNAGLQRCGKSCRLRWTNYLRPDIKRGRFSFEEEETIIQLHSIMGNKWSAIAARLPGRTDNEIKNYWNTHIRKRL
	At1g56650	At2R-MYB075	SKGLRKGAWTTEEDSLLRQCINKYGEGKWHQVPVRAGLNRCRKSCRLRWLNYLKPSIKRGKLSSDEVDLLLRLHRLLGNRWSLIAGRLPGRTANDVKNYWNTHLSKKH
	At5g07700	At2R-MYB076	GEGLKKGAWTTEEDKKLISYIHDHGEGGWRDIPEKAGLKRCGKSCRLRWTNYLKPDIKRGEFSYEEEQIIIMLHASRGNKWSVIARHLPKRTDNEVKNYWNTHLKKRL
	At3g50060	At2R-MYB077	MADRVKGPWSQEEDEQLRRMVEKYGPRNWSAISKSIPGRSGKSCRLRWCNQLSPEVEHRPFSPEEDETIVTARAQFGNKWATIARLLNGRTDNAVKNHWNSTLKRKC
	At5g49620	At2R-MYB078	EMDVRRGPWTVEEDLELINYIASHGEGRWNSLARCAELKRTGKSCRLRWLNYLRPDVRRGNITLEEQLLILELHTRWGNRWSKIAQYLPGRTDNEIKNYWRTRVQKHA
	At4g13480	At2R-MYB079	MVEEVWRKGPWTAEEDRLLIEYVRVHGEGRWNSVSKLAGLKRNGKSCRLRWVNYLRPDLKRGQITPHEESIILELHAKWGNRWSTIARSLPGRTDNEIKNYWRTHFKKKA
	At5g56110	At2R-MYB080	KENVKRGQWTPEEDNKLASYIAQHGTRNWRLIPKNAGLQRCGKSCRLRWTNYLRPDLKHGQFSEAEEHIIVKFHSVLGNRWSLIAAQLPGRTDNDVKNYWNTKLKKKL
	At2g26960	At2R-MYB081	KKSFTKGPWTQAEDNLLIAYVDKHGDGNWNAVQNNSGLSRCGKSCRLRWVNHLRPDLKKGAFTEKEEKRVIELHALLGNKWARMAEELPGRTDNEIKNFWNTRLKRLQ
	At5g52600	At2R-MYB082	KSYVKRGLWKPEEDMILKSYVETHGEGNWADISRRSGLKRGGKSCRLRWKNYLRPNIKRGSMSPQEQDLIIRMHKLLGNRWSLIAGRLPGRTDNEVKNYWNTHLNKKP
	At3g08500	At2R-MYB083	KPKLRKGLWSPDEDEKLIRYMLTNGQGCWSDIARNAGLLRCGKSCRLRWINYLRPDLKRGSFSPQEEDLIFHLHSILGNRWSQIATRLPGRTDNEIKNFWNSTLKKRL
	At3g49690	At2R-MYB084	KANVKKGPWSPEEDAKLKSYIENSGTGGNWIALPQKIGLKRCGKSCRLRWLNYLRPNIKHGGFSEEEENIICSLYLTIGSRWSIIAAQLPGRTDNDIKNYWNTRLKKKL
	At4g22680	At2R-MYB085	KLGVKKGPWTVEEDKKLINFILTNGHCCWRALPKLAGLRRCGKSCRLRWTNYLRPDLKRGLLSHDEEQLVIDLHANLGNKWSKIASRLPGRTDNEIKNHWNTHIKKKL
	At5g26660	At2R-MYB086	KQKLRKGLWSPEEDEKLLNYITRHGHGCWSSVPKLAGLQRCGKSCRLRWINYLRPDLKRGAFSQDEESLIIELHAALGNRWSQIATRLPGRTDNEIKNFWNSCLKKKL
	At4g37780	At2R-MYB087	KMAVKKGPWSTEEDAVLKSYIEKHGTGNNWISLPQRIGIKRCGKSCRLRWLNYLRPNLKHGGFTDEEDYIICSLYITIGSRWSIIASQLPGRTDNDIKNYWNTRLKKKL
	At2g02820	At2R-MYB088	KKERHIVTWSPEEDDILRKQISLQGTENWAIIASKFNDKSTRQCRRRWYTYLNSDFKRGGWSPEEDTLLCEAQRLFGNRWTEIAKVVSGRTDNAVKNRFTTLCKKRA
	At5g39700	At2R-MYB089	KKKHRGGHWTLSEDLKLKELVAVFGPQNWKFIGEKMEPRTSLSCRQRWFNQLDPKINKRNFTDEEEEKLLRAHILYGNKWSKIAKLFNRRTDHAVKNHWHSLMNRII
	At1g66390	At2R-MYB090	SKGLRKGAWTAEEDSLLRLCIDKYGEGKWHQVPLRAGLNRCRKSCRLRWLNYLKPSIKRGRLSNDEVDLLLRLHKLLGNRWSLIAGRLPGRTANDVKNYWNTHLSKKH
	At2g37630	At2R-MYB091	MKERQRWSGEEDALLRAYVRQFGPREWHLVSERMNKPLNRDAKSCLERWKNYLKPGIKKGSLTEEEQRLVIRLQEKHGNKWKKIAAEVPGRTAKRLGKWWEVFKEKQQ
	At5g10280	At2R-MYB092	DSGLKKGPWTPDEDEKLVNYVQKHGHSSWRALPKLAGLNRCGKSCRLRWTNYLRPDIKRGRFSPDEEQTILNLHSVLGNKWSTIANQLPGRTDNEIKNFWNTHLKKKL
	At1g34670	At2R-MYB093	ENGLKKGPWTPEEDQKLIDYIHKHGHGSWRALPKLADLNRCGKSCRLRWTNYLRPDIKRGKFSAEEEQTILHLHSILGNKWSAIATHLQGRTDNEIKNFWNTHLKKKL
	At3g47600	At2R-MYB094	KIGVKKGPWTPEEDIILVSYIQEHGPGNWRSVPTHTGLRRCSKSCRLRWTNYLRPGIKRGNFTEHEEKMILHLQALLGNRWAAIASYLPERTDNDIKNYWNTHLKKKL
	At1g74430	At2R-MYB095	VDGLRKGEWTAEEDRKLVVYINEHGLGEWGSLPKRAGLQRCGKSCRLRWLNYLRPGIKRGKFTPQEEEEIIKYHALLGNRWAAIAKQMPNRTDNDIKNHWNSCLKKRL
	At5g62470	At2R-MYB096	KIGVKKGPWTPEEDIILVSYIQEHGPGNWRSVPTHTGLRCSKSCRLRWTNYLRPGIKRGNFTEHEEKTIVHLQALLGNRWAAIASYLPERTDNDIKNYWNTHLKKKL
	At4g26930	At2R-MYB097	GVVLKKGPWTVAEDETLAAYVREYGEGNWNSVQKKTWLARCGKSCRLRWANHLRPNLRKGSFTPEEERLIIQLHSQLGNKWARMAAQLPGRTDNEIKNYWNTRLKRFQ
	At4g18770	At2R-MYB098	KSTLVKGQWTAEEDRVLIQLVEKYGLRKWSHIAQVLPGRIGKQCRERWHNHLRPDIKKETWSEEEDRVLIEFHKEIGNKWAEIAKRLPGRTENSIKNHWNATKRRQF
	At5g62320	At2R-MYB099	EVGLRKGPWTVEEDGKLVDFLRARGNCGGGGGGWCWRDVPKLAGLRRCGKSCRLRWTNYLRPDLKRGLFTEEEIQLVIDLHARLGNRWSKIAVELPGRTDNDIKNYWNTHIKRKL
	At2g25230	At2R-MYB100	KSDIDKVNWTESEDIKLKEIMALGPKNKWTKVAKKFEGRTGKQCRERWYNHARPNIKKTAWSEEEDQILIEAHKVLGTKWVEIAQQLPGRSDNNIKNHWNTTKRRVQ
	At2g32460	At2R-MYB101	GRGLKKGPWTTTEDAILTEYVRKHGEGNWNAVQKNSGLLRCGKSCRLRWANHLRPNLKKGSFTPDEEKIIIDLHAKLGNKWARMASQLPGRTDNEIKNYWNTRMKRRQ
	At4g21440	At2R-MYB102	KNGLKKGPWTSEEDQKLVDYIQKHGYGNWRTLPKNAGLQRCGKSCRLRWTNYLRPDIKRGRFSFEEEETIIQLHSFLGNKWSAIAARLPGRTDNEIKNFWNTHIRKKL
	At1g63910	At2R-MYB103	QQKVKRGLWSPEEDEKLIRYITTHGYGCWSEVPEKAGLQRCGKSCRLRWINYLRPDIRRGRFSPEEEKLIISLHGVVGNRWAHIASHLPGRTDNEIKNYWNSWIKKKI
	At2g26950	At2R-MYB104	KKTFTKSKWKPEEDRILKDYVIQYGDRTWTHVPKRTGLPHNPASCRFRWMNHLKPSLKKGPFTDEEEKRVLQLHAVLGNKWSQMAREFPGRTDNEIKNFWNARRMRLK
	At1g69560	At2R-MYB105	KASVSRGHWRPAEDTKLKELVAVYGPQNWNLIAEKLQGRSGKSCRLRWFNQLDPRINRRAFTEEEEERLMQAHRLYGNKWAMIARLFPGRTDNSVKNHWHVIMARKF
	At3g01140	At2R-MYB106	KAGLKKGPWTPEEDQKLLAYIEEHGHGSWRSLPEKAGLQRCGKSCRLRWTNYLRPDIKRGKFTVQEEQTIIQLHALLGNRWSAIATHLPKRTDNEIKNYWNTHLKKRL
	At3g02940	At2R-MYB107	ESGLKKGPWTPEEDQKLINHIRKHGHGSWRALPKQAGLNRCGKSCRLRWTNYLRPDIKRGNFTAEEEQTIINLHSLLGNKWSSIAGHLPGRTDNEIKNYWNTHIRKKL
	At3g06490	At2R-MYB108	EMDLKRGPWTAEEDFKLMNYIATNGEGRWNSLSRCAGLQRTGKSCRLRWLNYLRPDVRRGNITLEEQLLILELHSRWGNRWSKIAQYLPGRTDNEIKNYWRTRVQKHA
	At3g55730	At2R-MYB109	IRSKVKGPWSTEEDAVLTKLVRKLGPRNWSLIARGIPGRSGKSCRLRWCNQLDPCLKRKPFSDEEDRMIISAHAVHGNKWAVIAKLLTGRTDNAIKNHWNSTLRRKY
	At3g29020	At2R-MYB110	SRVCSRGHWRISEDTQLMELVSVYGPQNWNHIAESMQGRTGKSCRLRWFNQLDPRINKRAFSDEEEERLLAAHRAFGNKWAMIAKLFNGRTDNALKNHWHVLMARKM
	At5g49330	At2R-MYB111	KIGLKRGRWTAEEDEILTKYIQTNGEGSWRSLPKKAGLLRCGKSCRLRWINYLRRDLKRGNITSDEEEIIVKLHSLLGNRWSLIATHLPGRTDNEIKNYWNSHLSRKI
	At1g48000	At2R-MYB112	EIEIRRGPWTVEEDMKLVSYISLHGEGRWNSLSRSAGLNRTGKSCRLRWLNYLRPDIRRGDISLQEQFIILELHSRWGNRWSKIAQHLPGRTDNEIKNYWRTRVQKHA
	At1g66370	At2R-MYB113	PKGLRKGTWTTEEDILLRQCIDKYGEGKWHRVPLRTGLNRCRKSCRLRWLNYLKPSIKRGKLCSDEVDLVLRLHKLLGNRWSLIAGRLPGRTANDVKNYWNTHLSKKH
	At1g66380	At2R-MYB114	SKGLRKGAWTAEEDSLLRQCIGKYGEGKWHQVPLRAGLNRCRKSCRLRWLNYLKPSIKRGKFSSDEVDLLLRLHKLLGNRWSLIAGRLPGRTANDVKNYWNTHLSKKH
	At5g40360	At2R-MYB115	KDIIGKGQWTPTEDELLVRMVKSKGTKNWTSIAKMFQGRVGKQCRERWHNHLRPNIKKNDWSEEEDQILIEVHKIVGNKWTEIAKRLPGRSENIVKNHWNATKRRLH
	At1g25340	At2R-MYB116	GAEQRKGPWTLEEDTLLTNYISHNGEGRWNLLAKSSGLKRAGKSCRLRWLNYLKPDIKRGNLTPQEQLLILELHSKWGNRWSKISKYLPGRTDNDIKNYWRTRVQKQA
	At1g26780	At2R-MYB117	PSVLGRGHWRPAEDVKLKELVSIYGPQNWNLIAEKLQGRSGKSCRLRWFNQLDPRINRRAFTEEEEERLMQAHRLYGNKWAMIARLFPGRTDNSVKNHWHVVMARKY
	At3g27780	At2R-MYB118	KASIIKGQWTPEEDKLLVQLVDLHGTKKWSQIAKMLQGRVGKQCRERWHNHLRPDIKKDGWTEEEDIILIKAHKEIGNRWAEIARKLPGRTENTIKNHWNATKRRQH
	At5g58850	At2R-MYB119	SKNLIKGQWTAEEDRKLIRLVRQHGERKWAMISEKLEGRAGKQCRERWHNHLRPDIKKDGWSEEEERVLVESHMRIGNKWAEIAKLIPGRTENSIKNHWNATKRRQN
	At5g55020	At2R-MYB120	GVILKKGPWTAAEDEILAAYVRENGEGNWNAVQKNTGLARCGKSCRLRWANHLRPNLKKGSFTGDEERLIIQLHAQLGNKWARMAAQLPGRTDNEIKNYWNTRLKRLL
	At3g30210	At2R-MYB121	QQGCRKGPWTLEEDKLLAEYVTSHGEGRWSTVAKCAGLNRSGKSCRLRWVNYLRPGLKRGQITPQEEGIILELHSLWGNKWSTIARYLPGRTDNEIKNYWRTHYKKNQ
	At1g74080	At2R-MYB122	AEGLKKGAWTQEEDQKLIAYVQRHGEGGWRTLPDKAGLKRCGKSCRLRWANYLRPDIKRGEFSQDEEDSIINLHAIHGNKWSAIARKIPRRTDNEIKNHWNTHIKKCL
	At5g35550	At2R-MYB123	REELNRGAWTDHEDKILRDYITTHGEGKWSTLPNQAGLKRCGKSCRLRWKNYLRPGIKRGNISSDEEELIIRLHNLLGNRWSLIAGRLPGRTDNEIKNHWNSNLRKRL
	At1g14350	At2R-MYB124	KKERHIVTWSQEEDVILREQITLHGTENWAIIASKFKDKSTRQCRRRWYTYLNSDFKRGGWSPEEDMLLCEAQRVFGNRWTEIAKVVSGRTDNAVKNRFTTLCKKRA
	At3g60460	At2R-MYB125	KEEIKKGPWKAEEDEVLINHVKRYGPRDWSSIRSKGLLQRTGKSCRLRWVNKLRPNLKNGCKFSADEERTVIELQSEFGNKWARIATYLPGRTDNDVKNFWSSRQKRLA
	At1g09770	AtCDC5	MRIMIKGGVWKNTEDEILKAAVMKYGKNQWARISSLLVRKSAKQCKARWYEWLDPSIKKTEWTREEDEKLLHLAKLLPTQWRTIAPIVGRTPSQCLERYEKLLDAAC
Arabidopsis lyrata v1.0	314948	Al2R-MYB001	KQNLRKGLWSPEEDEKLLNYITKNGHGCWSSVPKLAGLERCGKSCRLRWINYLRPDLKRGAFSSEEQNLIVELHAVLGNRWSQIAARLPGRTDNEIKNLWNSCIKKKL
	315039	Al2R-MYB002	QQKVKRGLWSPEEDEKLIRYITTHGYGCWSEVPEKAGLQRCGKSCRLRWINYLRPDIRRGRFSPEEEKLIISLHGVVGNRWAHIASHLPGRTDNEIKNYWNSWIKKKI
	321463	Al2R-MYB003	MKERQRWSGEEDALLRAYVRQFGPREWHLVSERMNKPLNRDAKSCLERWKNYLKPGIKKGSLTEEEQRLVIRLQEKHGNKWKKIAAEVPGRTAKRLGKWWEVFKEKQQ
	322901	Al2R-MYB004	EAEVRKGPWTMEEDLILINYIANHGDGVWNSLAKSAGLKRTGKSCRLRWLNYLRPDVRRGNITPEEQLIIMELHAKWGNRWSKIAKHLPGRTDNEIKNFWRTRIQKYI
	324558	Al2R-MYB005	KKGLKKGPWTPEEDEVLVAHIKKNGHGSWRTLPKLAGLLRCGKSCRLRWTNYLRPDIKRGPFTAEEEKLVIQLHAILGNRWAAIAAQLPGRTDNEIKNLWNTHLKKRL
	327351	Al2R-MYB006	KLLVKKGPWTAEEDKKLINFILSNGHCCWRALPKLAGLRRCGKSCRLRWTNYLRPDLKRGLLSDAEEQLVIDLHALLGNRWSKIAARLPGRTDNEIKNHWNTHIKKKL
	328881	Al2R-MYB007	KNGVKKGPWTAEEDQKLIDYIRFHGPGNWRILPKNAGLQRCGKSCRLRWTNYLRPDIKRGRFSFEEEETIIQLHSVMGNKWSAIATRLPGRTDNEIKNHWNTHIRKRL
	330465	Al2R-MYB008	NSDIIKVKWTESEDIKLKELMALGLQKWTTIAKKFEGRTGKQCRERWHNHAGPDIKKTKWSEEEEQILIEEHKVVGTQWIKIAQKLPGRSYNNVKNHWNSTKRKVQ
	330471	Al2R-MYB009	KDIIIKGQWTATEDEMLVKMVKRNGIKNWTSIAKMFQGRVGKQWHNHLGPDIKKNLWSEEEDRILIEVHKIIGNKWTEIAKRLPGRSENIKSDALPPRNN
	331771	Al2R-MYB010	ESEVKKGPWTPEEDEKLVGYIQTHGPGKWRTLPKNAGLKRCGKSCRLRWTNYLRPDIKRGEFSLQEEETIIQLHRLLGNKWSAIAIHLPGRTDNEIKNYWNTHIKKKL
	331925	Al2R-MYB011	KENVKRGQWTPEEDNKLASYIAQHGTRNWRLIPKNAGLQRCGKSCRLRWTNYLRPDLKHGQFSETEEHIIVKFHSVLGNRWSLIAGQLPGRTDNDVKNYWNTKLKKKL
	334927	Al2R-MYB012	KSKVKRGPWSQDEDFKLISFIHKYGHENWRSLPKQAGLLRCGKSCRLRWINYLRPDVKRGNFTAEEEETIIKLHQSFGNKWSKIASKLPGRTDNEIKNVWHTHLKKRL
	335126	Al2R-MYB013	DEGMKKGEWTAEEDQKLVAYINEHGICDWRSLPKRAGLQRCGKSCRLRWLNYLRPGIRRGKFTPQEEEDIIQLHAVLGNRWATIAKQMQNRTDNDIKNHWNSCLKKRL
	335127	Al2R-MYB014	ADGTKRGEWTEEEDQKLVAYIDEYGIGDWRFLPGRAGLRRCGKSCILRWFNYLRPGIKKGKFTPQEEQAIINLHSVLGNRWAAIAQQMPNRSDNDIKNHWNSCLKKRL
	335722	Al2R-MYB015	PSVLGRGHWRPAEDVKLKELVSIYGPQNWNLIAEKLQGRSGKSCRLRWFNQLDPRINRRAFTEEEEERLMQAHRLYGNKWAMIARLFPGRTDNSVKNHWHVVMARKY
	338851	Al2R-MYB016	SEGLRKGAWTAEEDSLLRQCIDKYGEGKWNKLPLRAGLNRCSKSCRERWLNYLKPSIKRGKFGSDEVDLLLRLHKLLGNRWSLIAGRLPGRTANDVKNYWTTHFGKKQ
	339072	Al2R-MYB017	EAELRRGPWTLEEDTLLTNYILHNGEGRWNYVAKCAGLKRTGKSCRLRWLNYLKPDIRRGNLTPQEQLLILELHSKWGNRWSKIAQYLPGRTDNEIKNYWRTRVQKQA
	347167	Al2R-MYB018	NQEYKKGLWTVEEDNILMDYVLNHGTGQWNRIVRKTGLKRCGKSCRLRWMNYLSPNVNKGNFTEQEEDLIIRLHKLLGNRWSLIAKRVPGRTDNQVKNYWNTHLSKKL
	347705	Al2R-MYB019	QEENRKGPWTEQEDILLVNFVHLFGDRRWDFIAKVSGLNRTGKSCRLRWVNYLHPGLKRGKMTPQEERLVLELHAKWGNRWSKIARKLPGRTDNEIKNYWRTHMRKKA
	347985	Al2R-MYB020	KEKQRKGLWSPEEDEKLRSHVLKYGHGCWSTIPIQAGLQRNGKSCRLRWVNYLRPGLKKSLFTKEEETILLSLHSMLGNKWSQISKFLPGRTDNEIKNYWHSNLKKGV
	349318	Al2R-MYB021	KVGMKKGRWTAEEDQILSDYIKSNGEGSWRSLPKNAGLKRCGKSCRLRWINYLRSDLKRGNITPEEENLIVKLHSTLGNRWSIIASNLPGRTDNEIKNYWNSHLSRKF
	353481	Al2R-MYB022	KPSCQRGHWRPVEDDNLRQLVEQYGPKNWNFIAQHLYGRSGKSCRLRWYNQLDPNITKKPFTEEEEERLLKAHRIQGNRWASIARLFPGRTDNAVKNHFHVIMARRK
	354228	Al2R-MYB023	GERQRKGLWSPEEDEKLRSFILSHGHSCWTTVPIKAGLQRNGKSCRLRWINYLRPGLKRDMISAEEEDTILTFHSFLGNKWSQIAKFLPGRTDNEIKNYWHSHLKKRW
	355996	Al2R-MYB024	INSLLSRRWTLSEDLKLKELVAVSGPRKWTQIGKQMQGRTGKTCRSRWFNHLDPRIRNDAFSDEEEKLLIKAYNEWGCQWSRIARLFRGRTDRQMQKLWRKVMKKLK
	357679	Al2R-MYB025	ESEVKKGPWTPEEDEKLVGYIQTHGPGKWRTLPKNAGLKRCGKSCRLRWTNYLRPDIKRGEFSLQEEETIIQLHRLLGNKWSAIAIHLPGRTDNEIKNYWNTHIKKKL
	470636	Al2R-MYB026	KIGLKKGPWSAEEDRILINYISLHGHPNWRALPKLAGLLRCGKSCRLRWINYLRPDIKRGNFTPHEEDTIINLHQILGNRWSAIAAKLPGRTDNEIKNVWHTHLKKRL
	471078	Al2R-MYB027	RIMIKGGVWKNTEDEILKAAVMKYGKNQWARISSLLVRKSAKQCKARWYEWLDPSIKKTEWTREEDEKLLHLAKLLPTQWRTIAPIVGRTPSQCLERYEKLLDAAC
	471607	Al2R-MYB028	KKERHIVTWSQEEDVTLRDQITKHGTENWAIIASKFKDKSTRQCRRRWYTYLNSDFKRGGWSPEEDMLLCEAQRVFGNRWTEIAKVVSGRTDNAVKNRFTTLCKKRA
	472077	Al2R-MYB029	ELGLKKGAWTPEEDQKLLSYLNRHGEGGWRTLPEKAGLKRCGKSCRLRWANYLRPDIKRGEFTEDEECSIISLHALHGNKWSAIARGLPGRTDNEIKNYWNTHIKKRL
	472503	Al2R-MYB030	KAHMNKGAWTKEEDQLLVDYIRKHGEGCWRSLPRAAGLQRCGKSCRLRWMNYLRPDLKRGNFTEEEDELIIKLHSLLGNKWSLIAGRLPGRTDNEIKNYWNTHIKRKL
	473608	Al2R-MYB031	ENGLKKGPWTPEEDQKLIDYIHKHGHGSWRALPKLADLNRCGKSCRLRWTNYLRPDIKRGKFSSEEEQTILHLHSILGNKWSAIATHLQGRTDNEIKNFWNTHLKKKL
	473681	Al2R-MYB032	KAHTNKGAWTKEEDQLLIDYIRTNGEGSWRSLPKSAGLLRCGKSCRLRWINYLRPDLKRGNFTDGEDQIIVKLHSIFGNKWSLIAGKLPGRTDNEIKNYWNTHVKRKL
	473935	Al2R-MYB033	EIEIRRGPWTVDEDMKLVSYISLHGEGRWNSLSRSAGLNRTGKSCRLRWLNYLRPDIRRGDISLQEQFIILELHSRWGNRWSKIAQHLPGRTDNEIKNYWRTRVQKHA
	474684	Al2R-MYB034	KNKVKRGPWSPQEDLTLITFIQKHGHQNWRSLPKLAGLMRCGKSCRLRWINYLRPDVKRGNFSKKEEDAIIHYHQTLGNKWSKIASFLPGRTDNEIKNVWNTHLKKRL
	474823	Al2R-MYB035	SKGLRKGAWTAEEDSLLRQCINKFGEGKWHQVPVRAGLNRCRKSCRLRWLNYLKPSIKRGKLSSDEVDLLLRLHRLLGNRWSLIAGRLPGRTANDVKNYWNTHLSKKH
	475739	Al2R-MYB036	FKGLRKGTWTAEEDSLLRQCIDKYGESKWHQVPLRAGLNRCRKSCRLRWLNYLKPSIKRGKFCSDEVDLLLRLHKLLGNRWSLIAGRLPGRTANDIKNYWNTHLSKKH
	476090	Al2R-MYB037	KASVSRGHWRPAEDTKLKELVAVYGPQNWNLIAEKLQGRSGKSCRLRWFNQLDPRINRRAFTEEEEERLMQAHRLYGNKWAMIARLFPGRTDNSVKNHWHVIMARKF
	476550	Al2R-MYB038	AEGLKKGAWTQEEDQKLIAYVQRHGEGGWRTLPDKAGLKRCGKSCRLRWANYLRPDIKRGEFSQEEEDSIINLHATHGNKWSAIARKLPRRTDNEIKNHWNTHIKKRL
	476577	Al2R-MYB039	VDGLRKGEWTAEEDRKLVVYINEHGLGEWGSLPKKAGLQRCGKSCRLRWLNYLRPGIKRGKFTPQEEEEIIKYHALLGNRWAAIAKQMPSRTDNDIKNHWNSCLKKRL
	476602	Al2R-MYB040	KIEVKKGPWTPEEDIILVSYIQQHGPGNWRSVPANTGLLRCSKSCRLRWTNYLRPGIKRGNFTQPEEKMIIHLQALLGNRWAAIASYLPQRTDNDIKNYWNTHLKKKL
	477086	Al2R-MYB041	KTKVKRGPWSPEEDLKLISFIQKFGHENWRSLPKQSGLLRCGKSCRLRWINYLRPDLKRGNFTLEEEETIIKLHHNYGNKWSKIASQLPGRTDNEIKNVWHTHLKKRV
	477416	Al2R-MYB042	KAGLKKGPWTPEEDQKLLAYIEEHGHGSWRSLPEKAGLQRCGKSCRLRWTNYLRPDIKRGKFTVQEEQTIIQLHALLGNRWSAIATHLPKRTDNEIKNYWNTHLKKRL
	477540	Al2R-MYB043	ESGLKKGPWTPEEDQKLINHIRKHGHGSWRALPKQAGLNRCGKSCRLRWTNYLRPDIKRGNFTAEEEQTIINLHSLLGNKWSSIAGHLPGRTDNEIKNYWNTHIRKKL
	477955	Al2R-MYB044	EMDLKRGPWTAEEDFKLMNYIATNGEGRWNSLSRCAGLQRTGKSCRLRWLNYLRPDVRRGNITLEEQLLILELHSRWGNRWSKIAQYLPGRTDNEIKNYWRTRVQKHA
	478147	Al2R-MYB045	KPKLRKGLWSPDEDEKLIRYMLTNGQGCWSDIARNAGLLRCGKSCRLRWINYLRPDLKRGSFSPQEEDLIFHLHSILGNRWSQIATRLPGRTDNEIKNFWNSTLKKRL
	478481	Al2R-MYB046	SRVLKKGPWTSTEDGILIDYVKKHGEGNWNAVQKHTSLARCGKSCRLRWANHLRPNLKKGAFSQEEEQLIVEMHAKMGNKWAQMAEHLPGRTDNEIKNYWNTRIKRRQ
	478645	Al2R-MYB047	KSQVKRGPWSDEESERLRSFILKNGHHNWRSLPKLAGLMRCGKSCRLRWINYLRPGLKRGNFTKEEEDTIIQLHQTHGNKWSKIASHFPGRTDNEIKNVWNTHLKKRL
	478795	Al2R-MYB048	KQKVKRGLWSPEEDEKLINYINSYGHGCWSSVPKHAGISTHISMGLQRCGKSCRLRWINYLRPDLKRGSFSPQEAALIIELHSILGNRWAQIAKHLPGRTDNEVKNFWNSSIKKKL
	479838	Al2R-MYB049	KMGLKRGPWTPEEDQILVSFILKHGHSNWRALPKQAGLLRCGKSCRLRWMNYLKPDIKRGNFTKEEEDAIISLHQILGNRWSAIAAKLPGRTDNEIKNVWHTHLKKRL
	479944	Al2R-MYB050	EEGWRKGPWTAEEDRLLIDYVRLHGEGRWNSVARLAGLKRNGKSCRLRWVNYLRPDLKRGQITPHEETIILELHAKWGNRWSTIARSLPGRTDNEIKNYWRTHFKKKT
	479983	Al2R-MYB051	YKNLIKGQWTAEEDRKLIRLVRQHGERKWALISEKLEGRAGKQCRERWHNHLRPNIKKDGWSEEEEKVLVESHMRIGNKWAEIAKLIPGRTENSIKNHWNATKRRQN
	481200	Al2R-MYB052	EMDRIKGPWSPEEDDLLQTLVQKHGPRNWSLISKSIPGRSGKSCRLRWCNQLSPEVEHRGFTAEEDDTIILAHARFGNKWATIARLLNGRTDNAIKNHWNSTLKRKC
	482173	Al2R-MYB053	GRGLKKGPWTTTEDAILTEYVRKHGEGNWNAVQKNSGLLRCGKSCRLRWANHLRPNLKKGSFTPDEEKIIIELHAKLGNKWARMASQLPGRTDNEIKNYWNTRMKRRQ
	482672	Al2R-MYB054	KENVKRGPWSPEEDAKLKDYIEKQGTGGNWIALPHKAGLRRCGKSCRLRWLNYLRPNIRHGDFTEEEDKIIYSLYASIGSRWSVIAAHLQGRTDNDIKNYWNTKLKKKL
	483895	Al2R-MYB055	DSDVRKGPWTEEEDAILVNFVSIHGDARWNHIARSSGLKRTGKSCRLRWLNYLRPDVRRGNITLEEQFMILKLHSLWGNRWSKIAQYLPGRTDNEIKNYWRTRVQKQA
	483923	Al2R-MYB056	KVGIKRGRWTAEEDQILSNYIQSNGEGSWRSLPKNAGLKRCGKSCRLRWINYLRSDLKRGNITPEEEELVVKLHSTLGNRWSLIAGHLPGRTDNEIKNYWNSHLSRKL
	484189	Al2R-MYB057	KKERHIVTWSPEEDDILRKQISLLGTENWAIIASKFNDKSTRQCRRRWYTYLNSDFKRGGWSPEEDTLLCEAQRLFGNRWTEIAKVVSGRTDNAVKNRFTTLCKKRA
	484568	Al2R-MYB058	KASIIKGQWTPEEDKLLVQLVELHGTKKWSQIAKMLQGRVGKQCRERWHNHLRPDIKKDVWTEEEDMILIKAHKEIGNRWAEIARNLPGRTENTIKNHWNATKRRQH
	484622	Al2R-MYB059	KSNVKKGLWTEEEDAKILAYVAIHGVGNWSLIPKKAGLNRCGKSCRLRWTNYLRPDLKHDSFSPQEEELIIECHRIIGSRWSSIARKLPGRTDNDVKNHWNTKLKKKL
	484660	Al2R-MYB060	KGGVKKGPWTPEEDIILVTYIQEHGPGNWRAVPTNTGMLLRCSKSCRLRWTNYLRPGIKRGNFTEHEEKMIVHLQALLGNRWAAIASYLPQRTDNDIKNYWNTHLKKKL
	484718	Al2R-MYB061	QQGCRKGPWTLEEDKLLAEYVTSHGEGRWSTVAKCAGLKRSGKSCRLRWVNYLRPGLKRGQITPQEEGIILELHSLWGNKWSTIARYLPGRTDNEIKNYWRTHYKKKE
	485364	Al2R-MYB062	MADRVKGPWSQEEDEQLRRMVEKYGPRNWSAISKSIPGRSGKSCRLRWCNQLSPEVEHRPFSPEEDETIVTARAKFGNKWATIARLLNGRTDNAVKNHWNSTLKRKC
	485695	Al2R-MYB063	EETLRRGPWLEEEDERLVKFITLLGERRWDSLAIVSGLKRSGKSCRLRWMNYLNPSLKRGPMSQEEERIIFQLHALWGNKWSKIARRLPGRTDNEIKNFWRTHSRKKE
	486007	Al2R-MYB064	IKSKVKGPWSTEEDAVLTKLVRKLGARNWSLIARGIPGRSGKSCRLRWCNQLDPCLKRKPFSDEEDRMIISAHAVHGNKWAVIAKMLTGRTDNAIKNHWNSTLRRKY
	486519	Al2R-MYB065	KEEIKKGPWKAEEDEVLINHVKRYGPRDWSSIRSKGLLQRTGKSCRLRWVNKLRPNLKNGCKFSADEERTVIELQSEFGNKWARIATYLPGRTDNDVKNFWSSRQKRLA
	487412	Al2R-MYB066	GHALKKGPWSSAEDDILIDYVNKHGEGNWNAVQRHTGLFRCGKSCRLRWANHLRPNLKKGAFSQEEEQLILELHAKMGNRWARMAAHLPGRTDNEIKNYWNTRIKRRQ
	487604	Al2R-MYB067	GEGLKKGAWTAEEDKKLISYIHEHGEGGWRDIPQKAGLKRCGKSCRLRWANYLKPDIKRGGFSYEEEQIIIMLHASRGNKWSVIARHLPKRTDNEIKNYWNTHLKKRL
	487856	Al2R-MYB068	DSGLKKGPWTPDEDEKLVNYVQKHGHSSWRALPKLAGLNRCGKSCRLRWTNYLRPDIKRGRFSPDEEQTILNLHSVLGNKWSTIANQLPGRTDNEIKNFWNTHLKKKL
	487937	Al2R-MYB069	SKNLIKGQWTAEEDRKLIKLVMQHGERKWAVISEKLEGRAGKQCRERWHNHLRPDIKKDSWSEEEESLLVEAHTRIGNKWAEIAKLIQGRTENSIKNHWNATKRRQN
	488320	Al2R-MYB070	NNEYKKGLWTVEEDKILMDYVKAHGKGHWNRIAKKTGLKRCGKSCRLRWMNYLSPNVKRGNFTEQEEDLIIRLHKLLGNRWSLIAKRVPGRTDNQVKNYWNTHLSKKL
	488379	Al2R-MYB071	KLGLKKGPWTPEEDQKLLAYIEEHGHGSWRSLPEKAGLHRCGKSCRLRWTNYLRPDIKRGKFNLQEEQTIIQLHALLGNRWSAIATHLPKRTDNEIKNYWNTHLKKRL
	488535	Al2R-MYB072	ENGLKKGPWTQEEDEKLIDHIQTHGHGSWRALPKQAGLNRCGKSCRLRWTNYLRPDIKRGNFTEEEEQTIINLHSLLGNKWSSIAGNLPGRTDNEIKNYWNTHLRKKL
	488646	Al2R-MYB073	TKVCSRGHWRPTEDAKLKELVAQFGPQNWNLIAHHLLGRSGKSCRLRWFNQLDPRINKRAFTEEEELRLLAAHRAYGNKWALISRLFPGRTDNAVKNHWHVIMARRT
	489496	Al2R-MYB074	KQKLRKGLWSPEEDEKLLNYITRHGHGCWSSVPKLAGLQRCGKSCRLRWINYLRPDLKRGAFSQDEESLIIELHAALGNRWSQIATRLPGRTDNEIKNFWNSCLKKKL
	489795	Al2R-MYB075	KAHTNKGAWTKEEDQRLVDYIRNHGEGCWRSLPKSAGLLRCGKSCRLRWINYLRPDLKRGNFTDEEDQIIIKLHSLLGNKWSLIAGRLPGRTDNEIKNYWNTHIKRKL
	490409	Al2R-MYB076	KQKLRKGLWSPEEDEKLLRYITKYGHGCWSSVPKQAGMLQRCGKSCRLRWINYLRPDLKRGAFSQDEENLIIELHAVLGNRWSQIAAQLPGRTDNEIKNLWNSCLKKKL
	490626	Al2R-MYB077	KAHTNKGAWTKEEDERLIAYIKAHGEGCWRSLPKAAGLLRCGKSCRLRWINYLRPDLKRGNFTEEEDELIIKLHSLLGNKWSLIAGRLPGRTDNEIKNYWNTHIRRKL
	490838	Al2R-MYB078	KTAVKKGPWSTEEDAVLKSYIEKHGTGNNWISLPQRIGIKRCGKSCRLRWLNYLRPNLKHGGFTDEEDYIICSLYITIGSRWSIIASQLPGRTDNDIKNYWNTRLKKKL
	492106	Al2R-MYB079	RVVLKKGPWTVAEDETLAAYVREYGEGNWNAVQKKTWLARCGKSCRLRWANHLRPNLRKGSFTPEEERLIIQLHSQLGNKWARMAAQLPGRTDNEIKNYWNTRLKRFQ
	492601	Al2R-MYB080	KLGVKKGPWTAEEDKKLINFILTNGHCCWRALPKLAGLRRCGKSCRLRWTNYLRPDLKRGLLSHDEEQLVIDLHAHLGNKWSKIASRLPGRTDNEIKNHWNTHIKKKL
	492740	Al2R-MYB081	KNGLKKGPWTSEEDQKLVDYIHKHGYGNWRTLPKNAGLQRCGKSCRLRWTNYLRPDIKRGRFSFEEEETIIQLHSFLGNKWSAIAARLPGRTDNEIKNFWNTHIRKKL
	493095	Al2R-MYB082	DKGVKKGPWLQEEDDKLTAYINENGYGNWRSLPKLAGLNRCGKSCRLRWMNYLRPDIRRGKISDEEESTIVRLHALLGNKWSKIACHLPGRTDNEIKNYWNTHMRKKL
	493616	Al2R-MYB083	REELNRGAWTDHEDKILRDYITTHGEGKWSNLPNQAGLKRCGKSCRLRWKNYLRPGIKRGNISSDEEELIIRLHNLLGNRWSLIAGRLPGRTDNEIKNHWNSNLRKRL
	495021	Al2R-MYB084	EIYLRRGPWTIEEDFELINYIATHGEGRWNSLARCAGLKRTGKSCRLRWLNYLRPDVRRGNITLEEQLLILELHSRWGNRWSKIAQYLPGRTDNEIKNYWRTRVQKHA
	495295	Al2R-MYB085	KQRQRKGLWSPEEDQKLKSFILSRGHACWTTVPILAGLQRNGKSCRLRWINYLRPGLKRGTFSEEEEETILTLHASLGNKWSRIAKYLPGRTDNEIKNYWHSYLKKRW
	496112	Al2R-MYB086	QEEYRKGPWTEQEDILLVNFVHLFGDRRWDFVAKVSGLNRTGKSCRLRWVNYLHPGLKRGKMTPQEERLVLELHAKWGNRWSKIARKLPGRTDNEIKNYWRTHMRKKA
	496240	Al2R-MYB087	EEGIKKGAWTPEEDQKLIAYLQLHGEGGWRTLPEKAGLKRCGKSCRLRWANYLRPDIKRGEFSPEEDDTIIKLHALKGNKWAAIATSLAGRTDNEIKNYWNTNLKKRL
	496423	Al2R-MYB088	KIGVKKGPWTPEEDIILVSYIQEHGPGNWRSVPTNTGLRCSKSCRLRWTNYLRPGIKRGNFTEHEEKTIVHLQALLGNRWAAIASYLPERTDNDIKNYWNTHLKKKL
	496754	Al2R-MYB089	ETGLKKGPWLPEEDDKLINYIHKHGHSSWSALPKLAGLNRCGKSCRLRWTNYLRPDIKRGKFSAEEEETILNLHAVLGNKWSMIASHLPGRTDNEIKNFWNTHLKKKL
	496816	Al2R-MYB090	KANVKKGPWSPEEDAKLKDYIENSGTGGNWIALPQKIGLRRCGKSCRLRWLNYLRPNIKHGGFSEEEDNIICNLYVTIGSRWSIIAAQLPGRTDNDIKNYWNTRLKKKL
	497036	Al2R-MYB091	EEVWRKGPWTAEEDRLLIEYVRVHGEGRWNSVSKLAGLKRNGKSCRLRWVNYLRPDLKRGQITPHEENIILELHAKWGNRWSSIARSLPGRTDNEIKNYWRTHFKKKA
	497373	Al2R-MYB092	YKNLIKGQWTAEEDRKLIRLVRQHGERKWALISEKLEGRAGKQCRERWHNHLRPNIKKDGWSEEEEKVLVESHMRIGNKWAEIAKLIPGRTENSIKNHWNATKRRQN
	861189	Al2R-MYB093	GEGLKKGAWTIEEDKKLISYIHDHGEGGWRDIPEKAGLKRCGKSCRLRWTNYLKPDIKRGEFSYEEEQIIIMLHASRGNKWSTIARHLPKRTDNEVKNYWNTHLKKRL
	862662	Al2R-MYB094	KTKVKRGPWSPEEDSKLRDYIEKYGNGGNWISLPLKAGLRRCGKSCRLRWLNYLRPNIKHGDFSEEEDRIIFSLFAAIGSRWSIIAAHLPGRTDNDIKNYWNTKLRKKL
	864075	Al2R-MYB095	KNGLKKGPWTPEEDQKLIDYINKHGYGNWRTLPKNAGLQRCGKSCRLRWTNYLRPDIKRGRFSFEEEETIIQLHSIMGNKWSAIAARLPGRTDNEIKNYWNTHIRKRL
	866329	Al2R-MYB096	KANVKKGPWSPEEDAKLKSYIEKSGTGGNWIALPQKIGLKRCGKSCRLRWLNYLRPNIKHGGFSEEEENIICSLYLTIGSRWSIIAAQLPGRTDNDIKNYWNTRLKKKL
	868812	Al2R-MYB097	DKSFTKGPWTQAEDNLLIAYVDKHGDGNWNAVQKHSGLSRCGKSCRLRWVNHLRPDLKKGAFTEKEEKRVIELHALLGNKWARMAAELPGRTDNEIKNFWNTRLKRLQ
	869410	Al2R-MYB098	KMGMKRGPWTPEEDQILINYIHLYGHSNWRALPKHAGLLRCGKSCRLRWINYLRPDIKRGNFTPQEEQTIINLHESLGNRWSAIAAKLPGRTDNEIKNVWHTHLKKRI
	870409	Al2R-MYB099	GKSKVKGSWSPEQDEALTRLVKKCGPRNWTLMSRGIPGRSGKSCRLRWCNQLDPNLKRKPFSDEEDHMIMSAHAVLGNKWAVIAKLLPGRTDNAIKNHWNSSLRRKP
	871418	Al2R-MYB100	EGTVRKGPWTMEEDFILFNYILNHGEGLWNSVAKASGLKRTGKSCRLRWLNYLRPDVRRGNITAEEQLLIIQLHAKLGNRWSKIAKHLPGRTDNEIKNFWRTKIQRHM
	877443	Al2R-MYB101	MIMCSRGHWRPAEDEKLKDLVEQYGPHNWNAIALKLPGRSGKSCRLRWFNQLDPRINRNPFTEEEEERLLAAHRIHGNRWSIIARLFPGRTDNAVKNHWHVIMARRT
	885378	Al2R-MYB102	KSYVKRGLWQPEEDMILKSCVETHGEGNWADISRRSGLKRGGKSCRLRWKNYLRPNIKRGSMSPQEQDLIIRMHKLLGNRWSLIAGRLPGRTDNEVKNYWNTHLNKKS
	885785	Al2R-MYB103	KENVKRGQWTPEEDNKLASYIAQHGTRNWRLIPKNAGLQRCGKSCRLRWTNYLRPDLKHGQFSETEEHIIVKFHSVLGNRWSLIAAQLPGRTDNDVKNYWNTKLKKKL
	888116	Al2R-MYB104	KIGIKKGPWTPEEDIILVSYIQEHGPGNWRSVPTNTGLLRCSKSCRLRWTNYLRPGIKRGNFTPHEEGMIIHLQALLGNKWASIASYLPQRTDNDIKNYWNTHLKKKL
	888197	Al2R-MYB105	KQKLRKGLWSPEEDEKLLTHITNHGHGCWSSVPKLAGLQRCGKSCRLRWINYLRPDLKRGAFSPEEENLIVELHAVLGNRWSQIASRLPGRTDNEIKNLWNSSIKKKL
	889207	Al2R-MYB106	MMCSRGHWRPAEDEKLRELVEQFGPHNWNAIAQKLSGRSGKSCRLRWFNQLDPRINRNPFTEEEEERLLASHRIHGNRWSVIARFFPGRTDNAVKNHWHVIMARRG
	894261	Al2R-MYB107	KVGLKKGPWTAEEDMKLINFILTNGQCCWRAVPKLAGLLRCGKSCRLRWTNYLRPDLKRGLLSDYEEKMVIDLHSQLGNRWSKIASHLPGRTDNEIKNHWNTHIKKKL
	894282	Al2R-MYB108	SNGLRKGTWTAEEDILLRKCIDKYGEGKWHQVPLRAGLNRCGKGCRLRWLNYLQPSIKRGNFSSDEVDLLLRLHKLLGNRWSLIAGRLPGRTANDVKNYWNTHFSCCKSK
	894283	Al2R-MYB109	SNGLTKGAWTAEEDSLLRKCIDKYGEGKWHQVPLRAGLNRCRKSCRLRWLNYLKPSINRGKFSTDEVDLLLRLHKLLGNRWSLIAGRLPDRTANDVKNYWNTHLSRRH
	894284	Al2R-MYB110	SKGLRKGAWTAEEDSLLRQCIDKYGEGKWHQVPLRAGLNRCRKSCRLRWLNYLKPSIKRGRFSSDEIDLLLRLHKLLGNRWSLIAGRLPGRTANDVKNYWNTHLSKKH
	897073	Al2R-MYB111	GRERVKGPWSPEEDGVLSELVKKFGARNWSLIARSIPGRSGKSCRLRWCNQLNPNLIRNSFTEVEDQAIIAAHATHGNKWAAIAKLLPGRTDNAIKNHWNSTLRRRF
	897482	Al2R-MYB112	KHKVKRGLWSPEEDEKLLRYITTHGHPSWSSVPKLAGLQRCGKSCRLRWINYLRPDLKRGTFNAEEEQIIIDVHRILGNKWAQIAKHLPGRTDNEVKNFWNSCIKKKL
	897586	Al2R-MYB113	KMGMKRGPWTVEEDEILVSFIKKEGEGRWRSLPKRAGLLRCGKSCRLRWMNYLRPSVKRGGITSDEEDLILRLHRLLGNRWSLIAGRIPGRTDNEIKNYWNTHLRKKL
	899594	Al2R-MYB114	NKSCQRGHWRLVEDENLRKLVVRHGPKNWNFIAQHFKGRSGKSCRLRWYNQLDPNIQKRPFTDEEEDRLLKAHAVQGNRWASIARKFPGRTDNAVKNRFHVIVARCK
	899987	Al2R-MYB115	KEHMNKGAWTKEEDERLVSYIKSHGEGCWRSLPRAAGLLRCGKSCRLRWINYLRPDLKRGNFTHDEDELIVKLHSLLGNKWSLIAARLPGRTDNEIKNYWNTHIKRKL
	902907	Al2R-MYB116	MKERQRWSGEEDALLRAYVRQFGPREWHLVSERMNKPLNRDAKSCLERWKNYLKPGIKKGSLTEEEQRLVIRLQEKHGNKWKKIAAEVPGRTAKRLGKWWEVFKEKQQ
	905190	Al2R-MYB117	SRVCSRGHWRISEDSQLMELVSVYGPQNWNHIAENMQGRTGKSCRLRWFNQLDPRINKRAFSDEEEERLLAAHRAFGNKWAMIAKLFNGRTDNALKNHWHVLMARKM
	905992	Al2R-MYB118	KIGVKKGPWTPEEDIILVSYIQEHGPGNWRSVPTHTGLRRCSKSCRLRWTNYLRPGIKRGNFTEHEEKMILHLQALLGNRWAAIASYLPERTDNDIKNYWNTHLKKKL
	909234	Al2R-MYB119	VKKMKKGLWSPEEDSKLMQYMLSNGQGCWSDVAKNAGLQRCGKSCRLRWINYLRPDLKRGAFSPQEEDLIIRFHSILGNRWSQIAARLPGRTDNEIKNFWNSTIKKRL
	909643	Al2R-MYB120	KVGLKKGPWTIEEDKKLINFILTNGHCCWRALPKLSGLLRCGKSCRLRWINYLRPDLKRGLLSEYEEQMVIDLHAQLGNRWSKIASHLPGRTDNEIKNHWNTHIKKKL
	912886	Al2R-MYB121	KDHTNKGAWTKEEDDKLISYIKSHGEGCWRSLPRSAGLQRCGKSCRLRWINYLRPDLKRGNFTLEEDDLIIKLHSLLGNKWSLIATRLPGRTDNEIKNYWNTHVKRKL
	914801	Al2R-MYB122	KSTLVKGQWTSEEDRVLIQLVEKYGLRKWSHIAQVLPGRIGKQCRERWHNHLRPDIKKETWSEEEDRVLIEFHKEIGNKWAEIAKRLPGRTENSIKNHWNATKRRQF
	916273	Al2R-MYB123	HERYKKKYWTPSEDLKLTRLVATYGPRRWKHIAEKMQVKTGKSCRFRWINQLDPRINKTAFNDEEEAKILSAQRELGNKWSKIAKLLHRRTANAVKNHWHQLMRKTL
	917913	Al2R-MYB124	KIGLKRGRWTAEEDEILTNYIQTNGEGSWRSLPKKAGLLRCGKSCRLRWINYLRRDLKRGNITADEEEIIVKLHSLLGNRWSLIATHLPGRTDNEIKNYWNSHLSRKI
	918940	Al2R-MYB125	KANVKKGPWSPEEDVKLKDYIDKYGTGGNWIALPQKIGLKRCGKSCRLRWLNYLRPNIKHGGFSEEEDSIILSLYISIGSRWSIIAAQLPGRTDNDIKNYWNTKLKKKL
	919385	Al2R-MYB126	GERLKKGAWTTEEDKKLISYIHDHGEGGWRDIPQKAGLKRCGKSCRLRWTNYLKPEIKRGEFSSEEEQIIIMLHASRGNKWSVIARHLPRRTDNEIKNYWNTHLKKRL
	919487	Al2R-MYB127	EVGLRKGPWTVEEDGKLVDFLRTRGNCGGGGGGWCWRDVPKLAGLRRCGKSCRLRWTNYLRPDLKRGLFSEEEIQLVIDLHARLGNRWSKIAVELPGRTDNDIKNYWNTHIKRKL
	919978	Al2R-MYB128	MADRIKGPWSPEEDEQLRRLVVKYGPRNWTVISKSIPGRSGKSCRLRWCNQLSPQVEHRPFSAEEDETIARAHAQFGNKWATIARLLNGRTDNAVKNHWNSTLKRKC
Brassica oleracea	Bol000472	Bo2R-MYB001	EGTVRKGPWTMEEDLILFNYILNHGEGLWNSVAKASGLKRTGKSCRLRWLNYLRPDVRRGNITAEEQLLIIQLHAKLGNRWSKIAKYLPGRTDNEIKNFWRTKIQRHV
	Bol000504	Bo2R-MYB002	EEGWRKGPWTAEEDRLLIDYVRLHGEGRWNSVARLAGLKRNGKSCRLRWVNYLRPDLKRGQITPHEETIILELHAKWGNRWSTIARSLPGRTDNEIKNYWRTHFKKKT
	Bol001056	Bo2R-MYB003	KAGLKKGPWTPEEDQKLLAYIEEHGHGSWRSLPEKAGLQRCGKSCRLRWTNYLRPDIKRGKFTVQEEQTIIQLHALLGNRWSAIATHLAKRTDNEIKNYWNTHLKKRL
	Bol001378	Bo2R-MYB004	EMDLRRGPWTVEEDFKLINYISTHGEGRWNSLSRCAGLKRTGKSCRLRWLNYLRPDVRRGNITLEEQLLILELHSRWGNRWSKIAQYLPGRTDNEIKNYWRTRVQKHA
	Bol001674	Bo2R-MYB005	KANVKRGPWSPEEDAKLKDYIEKQGTGGNWIALPHKAGLRRCGKSCRLRWLNYLRPNIRHGDFSEEEDKIICSLFASIGSRWSVIAAHLHGRTDNDIKNYWNTKLKKKL
	Bol002520	Bo2R-MYB006	DSDVRKGPWTEDEDAILVNFVSIHGDARWNHIARSSGLKRTGKSCRLRWLNYLRPDVRRGNITLEEQFMILKLHSLWGNRWSKIAQYLPGRTDNEIKNYWRTRVQKQA
	Bol002932	Bo2R-MYB007	RNMVKGGVWKNTEDEVLKAAMMKYGKNQWGRISSLSVRKSAKQCKARWNEWLDPSIKKTEWTVEEDEKLLHLAKILPTQWRTIAPAVGRTPSQCLERYEKLLDASS
	Bol003420	Bo2R-MYB008	KKGLKKGPWTPEEDEILVEYINKNSHGSWRLLPRKAGLLRCGKSCRLRWTNYLRPDIKRGPFTPQEEKLVVQLHAILGNRWAAIAALLPGRTDNEIKNLWNTHLKKRM
	Bol003718	Bo2R-MYB009	RNMVKGGVWKNTEDEVLKAAMMKYGKNQWGRISSLSVRKSAKQCKARWNEWLDPSIKKTEWTVEEDEKLLHLAKILPTQWRTIAPAVGRTPSQCLERYEKLLDASS
	Bol004231	Bo2R-MYB010	METLYASSQASWRRIPGRRRASSVEKKTTKTASDYEGLLRCGKSCRLRWINYLRPDLKRGGFTDAEEDRIMELHSQLGNRWSSKIASHFSGRTDNEIKNHWNTKIKKKM
	Bol005538	Bo2R-MYB011	MKERQRWIGEEDALLRAYVRQFGPREWHLVSDRMNKPLNRDAKSCLERWKNYLKPGIKKGSLTEEEQRLVIRLQEKHGNKWKKIAAEVPGRTAKRLGKWWEVFKEKQQ
	Bol005727	Bo2R-MYB012	KANVKKGPWSPEEDAKLKDYIENSGTGGNWIALPQKIGLRRCGKSCRLRWLNYLRPNIKHGGFSEEEDTIICNLYVTIGSRWSIIAAQLPGRTDNDIKNYWNTRLKKKL
	Bol005908	Bo2R-MYB013	GSVLKKGPWTSTEDGILINYVRKHGEGNWNAVQKYTSLARCGKSCRLRWANHLRPNLKKGAFSQEEERLIVQMHAKMGNKWAQMAEHLPGRTDNEIKNYWNTRIKRRH
	Bol006399	Bo2R-MYB014	ARGLKKGPWTTTEDAILTEYVRKRGEGNWNAVQKNSGLLRCGKSCRLRWANHLRPNLRTGSFSPDEEKIIIELHAKLGNKWARMASQLPGRTDNEIKNYWNTRIKRRQ
	Bol006594	Bo2R-MYB015	KQKLRKGLWSPDEDEKLLNHITHHGHGCWSSVPKHAGLQRCGKSCRLRWINYLRPDLKRGAFSQDEENLIVELHAVLGNRWSQIAAKLPGRTDNEIKNLWNSNIKKKL
	Bol007204	Bo2R-MYB016	KKERHIVTWSQQEDDILRKQITLHGTDNWAIIASNFSDKSTRQCRRRWYTYLNSDFKTGGWSPEEDTLLCEAQRVFGNRWTEIAKVVSGRTDNAVKNRFTTLCKKRA
	Bol007603	Bo2R-MYB017	EMDLKRGPWTAEEDFKLMNYIATHGEGRWNSLSRCAGLQRTGKSCRLRWLNYLRPDVRRGNITLEEQLLILELHSRWGNRWSKIAQYLPGRTDNEIKNYWRTRVQKHA
	Bol007760	Bo2R-MYB018	EGIKKGAWTPEEDQKLIAYLQLHGEGGWRTLPEKAGLKRCGKSCRLRWANYLKPDIKRGEFTPEEDDIIIKLHALMGNKWAAIASNLAGRTDNDIKNYWNTNLKKRL
	Bol007989	Bo2R-MYB019	MADRVKGPWSQEEDEQLRLMVEKYGPRNWSAISKSIPGRSGKSCRLRWCNQLSPEVEHRPFSPEEDETIVSARAKFGNKWATIARLLNGRTDNAVKNHWNSTLKRKC
	Bol008091	Bo2R-MYB020	MADRIKGPWSPEEDEQLRRLVVKYGPRNWTVISKSIPGRSGKSCRLRWCNQLSPQVEHRPFSAEEDATIARAHEQFGNKWATIARLLNGRTDNAVKNHWNSTLKRKC
	Bol008105	Bo2R-MYB021	DMDLKRGPWTAEEDCKLINYIATNGEGRWNSLSRCAGLQRTGKSCRLRWLNYLRPDVRRGNITLEEQLLILELHSRWGNRWSKIAQYLPGRTDNEIKNYWRTRVQKHA
	Bol008198	Bo2R-MYB022	ARGLKKGPWTTKEDAILTEYVRKHGEGNWNAVQKNSGLLRCGKSCRLRWANHLRPNLKKGSFSPDEEKIIIELHAKMGNKWARMASQLPGRTDNEIKNYWNTRMKRRQ
	Bol008725	Bo2R-MYB023	PSVLGRGHWRPAEDVKLKELVAIYGPQNWNLIAEKLQGRSGKSCRLRWFNQLDPRINRRAFTEDEEERLMQAHRLYGNKWAMIARLFPGRTDNSVKNHWHVIMARKY
	Bol009379	Bo2R-MYB024	KTTLVKGQWTAEEDRILIQLVEKYGLRKWSHIAQVLPGRIGKQCRERWHNHLRPDIKKETWSEEEDRVLIEFHKEIGNKWAEIAKRLPGRTENSIKNHWNATKRRQF
	Bol009823	Bo2R-MYB025	KTKVKRGPWSQDEDLKLISFIHKYGHENWRSLPKQAGLLRCGKSCRLRWINYLRPDLKRGNFTLEEEETIIKLHQSFGNKWSKIASKLPGRTDNEIKNVWHTHLKKRL
	Bol010715	Bo2R-MYB026	EGTVRKGPWTMEEDLILFNYILNHGEGLWNSVAKASGLKRTGKSCRLRWLNYLRPDVRRGNITAEEQLLIIQLQAKLGNRWSKIAKHLPGRTDNEIKNFWRTKIQRHMKL
	Bol012148	Bo2R-MYB027	SKVCTRGHWKPSEDFKLQELVTVFGPKKWNHIARKMQGRTGKSCRLRWFNQLDPRIIKSAFSEEEEEKLLAVHRTFGNKWSLIAKLFPGRTDNAVKNHWHILMARKL
	Bol012337	Bo2R-MYB028	KAHMNKGAWTKEEDQLLVDYIRKHGEGCWRSLPRAAGLQRCGKSCRLRWMNYLRPDLKRGNFAEEEDELIIKLHSLFGNKWSLIAGRLPGRTDNEIKNYWNTHIKRKL
	Bol012612	Bo2R-MYB029	KSHMNKGAWIKEEDQLLVDYIRKHGEGCWRSLPRAAGLQRCGKSCRLRWMNYLRPDLKRGNFTEEEDELIIKLHSLLGNKWSLIAGRLPGRTDNEIKNYWNTHIKRKL
	Bol012906	Bo2R-MYB030	EGNFNTGGWDQSEDINLRKLVELYGTKSWKRIANMLGTRIGKQCRERWYNHLRHGIKKNAWTEKEDQILVEAHKVFGNKWAKIALKLCGRTENSIKNRWNATKRRMH
	Bol012912	Bo2R-MYB031	EGNFNTWAWDQSEDTNLRKLVELYGTKNWKRIANMLGTRIGKQCRERWHNHLRHGIKKSAWTEEEDQILVEAHKVFGNKWAKIALKLCGRTENAIKNRWNGTKRRMR
	Bol013207	Bo2R-MYB032	ELGLKKGAWTPEEDQKLVSYVNRHGEGGWRTLPEKAGLKRCGKSCRLRWANYLRPDIKRGEFTEDEECSIISLHALHGNKWAAIARGLPGRTDNEIKNHWNTHIKKRL
	Bol013459	Bo2R-MYB033	VRGMKKGPWTTTEDAILTEYVRKHGEGNWNAVQKNSGLFRCGKSCRLRWANHLRPNLKKGSFSPDEEKMIIELHARLGNKWARMASQLPGRTDNEIKNYWNTRMKRRQ
	Bol013581	Bo2R-MYB034	KISCQRGHWRPIEDDHLRQLVEQYGPKNWNFIAQHLCGRSGKSCRLRWYNQLDPNITKKPFTEEEEERLLKAHRIQGNRWASIARLFPGRTDNAVKNHFHVIMARRK
	Bol013708	Bo2R-MYB035	KDHTNKGAWTKEEDDKLVSYIKSHGEGCWRSLPRSAGLLRCGKSCRLRWINYLRPDLKRGNFTLEEDDVIIKLHSLLGNKWSLIATRLPGRTDNEIKNYWNTHVKRKL
	Bol013935	Bo2R-MYB036	EEGWRKGPWTAEEDRLLIDYVRLHGEGRWNSVAKLAGLKRNGKSCRLRWVNYLRPDLKRGQITPHEETIILELHAKWGNRWSTIARSLPGRTDNEIKNYWRTHFKKKT
	Bol014029	Bo2R-MYB037	KEELNRGAWTDQEDKILKDYIMFHGEGKWSTLPNQAGLKRCGKSCRLRWKNYLRPGIKRGNISSDEEELIIRLHNLLGNRWSLIAGRLPGRTDNEIKNHWNSNLRKRL
	Bol015174	Bo2R-MYB038	MDVEDDILRQQITLNGTQNWAIIASKFTDKSTRQCRRRWYTYLNSDFKRGGWTPEEDTLLCEAQRLFGNRWTEIAKVVSGRTDNAVKNRFTTLCKKRA
	Bol015516	Bo2R-MYB039	CKNIIKGQWTAEEDRKLIRLVRQLGERKWAMISEKLEGRAGKQCRERWHNHLRPDIKKDGWSEEEERVLVEAHKRIGNKWAEIAKLIPGRTENSIKNHWNATKRRQN
	Bol016200	Bo2R-MYB040	GRSKAKGPWSTEQDAVLTRLVNKLGPRNWTLISRGIPGRSGKSCRLRWCNQLDPCLKRKPFTDEEENLLMSAHAVHGNKWSVIAKLLPGRTDNAIKNHWNSALKRKH
	Bol016599	Bo2R-MYB041	KIGLKRGRWTAEEDEILTNYIQTNGEGSWRSLPKKAGLLRCGKSCRLRWINYLRRDLKRGNITAEEEETIVKLHSHLGNRWSHIATHLPGRTDNEIKNYWNSHLSRKI
	Bol016972	Bo2R-MYB042	MADRVKGPWSEEEDEQLGRMVEKYGPRNWSAISKSIPGRSGKSCRLRWCNQLSPEVEHRPFSAEEDETILSARAKFGNRWATIARLLNGRTDNAVKNHWNSTLKRKF
	Bol017062	Bo2R-MYB043	EEGIKKGAWTPEEDQKLIAYLQLHGEGGWRTLPEKAGLKRCGKSCRLRWANYLRPDIKRGGFTPEEEDTIIKLHALKGNKWAAIATCLAGRTDNEIKNYWNTNLKKRL
	Bol017350	Bo2R-MYB044	KASVVRGHWRPAEDAKLKKLVALDGPQNWNLIAEKLQGRSGKSCRLRWFNQLDPRINRRAFSEEEEQRLMQAHNLYGNKWAMIARFFPGRTDNSVKNHWHVIMARKF
	Bol017543	Bo2R-MYB045	KISCQRGHWRPIEDDHLRQLVEQYGPKNWNFIAQHLYGRSGKSCRLRWYNQLDPNITKKPFTEEEEERLLQAHRFQGNRWASIARLFPGRTDNAVKNHFHVIMARRK
	Bol018511	Bo2R-MYB046	KAHTNKGAWTKEEDERLRAYIKAHGEGCWRSLPKAAGLLRCGKSCRLRWINYLRPDLKRGNFTEEEDELIIKLHSLLGNKWSLIAGRLPGRTDNEIKNYWNTHIRRKL
	Bol018625	Bo2R-MYB047	NMERIKGPWSPEEDDLLQKLVEKHGPKNWSLISKSIPGRSGKSCRLRWCNQLSPEVEHRGFSPEEDEMIVRAHARYGNKWATVSRLLSGRTDNAVKNHWNSTLKRKC
	Bol019775	Bo2R-MYB048	SKLCSRGHWRPTEDAKLKELVAQFGPQNWNVIAHHLLGRSGKSCRLRWFNQLDPRINKRAFTEEEESRLLAVHQAYGNKWALISRLFPGRTDNAVKNHWHVIMSRRT
	Bol020689	Bo2R-MYB049	KTGVKKGPWTPEEDIILVSYIQEHGPGNWRSVPTNTGLRRCSKSCRLRWTNYLRPGIKRGNFTEHEEKMIVHLQALLGNRWAAIASYLPERTDNDIKNYWNTHLKKK
	Bol021051	Bo2R-MYB050	QQKVKRGLWSPEEDEKLIRYITTHGYGCWSEVPEKAGLQRCGKSCRLRWINYLRPDIRRGRFSPEEEKLIISLHGVVGNRWAHIASHLPGRTDNEIKNYWNSWIKKKI
	Bol021196	Bo2R-MYB051	NNEYKKGLWTVEEDKILMDYVKAHGKGHWNRIAKKTGLKRCGKSCRLRWMNYLSPNVKRGNFTEQEEDLIIRLHKLLGNRWSLIAKRVPGRTDNQVKNYWNTHLSKKL
	Bol021366	Bo2R-MYB052	AKVCSRGHWRPTEDAKLKELVAQFGPQNWNVIANHLLGRSGKSCRLRWFNQLDPRINKTAFTEEEELRLLAVHRAYGNKWALISRLFPGRTDNAVKNHWHVIMARRT
	Bol021992	Bo2R-MYB053	MADRVKGPWSQEEDEQLRRMVEHYGPRNWLEVSKSVPGRSGKSCRLRWCNQLSPVVEHRPFSSEEDKTIVSARATFGNKWATIARLLNGRTDNAVKNHWNSTLKRKY
	Bol022096	Bo2R-MYB054	RIMIKGGVWKNTEDEILKAAVMKYGKNQWARISSLLVRKSAKQCKARWYEWLDPSIKKTEWTREEDEKLLHLAKLLPTQWRTIAPIVGRTPSQCLERYEKLLDAAC
	Bol022283	Bo2R-MYB055	KQKLRKGLWSPEEDEKLLNYITRHGHGCWSSVPKLAGLQRCGKSCRLRWINYLRPDLKRGAFSQEEESLIIELHAALGNRWSQIATRLPGRTDNEIKNFWNSCLKKKL
	Bol023067	Bo2R-MYB056	RKKRIKGTWSREEDVMLSELVEKFGPRNWSSMARSIPGRSGKSCRLRWCNQLDPSLKRNPFTEVEDEAIITAHAIHGNKWSIIAKLLPGRTDNAIKNHWNATLRRRC
	Bol023199	Bo2R-MYB057	GSVLKKGPWTSTEDGILIDYVKRHGEGNWNTVQKHTSLARCGKSCRLRWANHLRPNLKKGAFSKEEEQLIVEMHARMGNKWAQMAEHLPGRTDNEIKNYWNTRIKRRQ
	Bol023720	Bo2R-MYB058	PSVLGRGHWRPAEDVKLKELVAIYGPQNWNLIAEKLQGRSGKSCRLRWFNQLDPRINRRAFTEEEEERLMQAHRLYGNKWAMIARLFPGRTDNSVKNHWHVIMARKY
	Bol023844	Bo2R-MYB059	KEEIKKGPWKAEEDEVLINHVNRYGPRDWSSIRSKGLLQRTGKSCRLRWVNKLRPNLKRCFFSGCKFSAEEERTVIELQAEFGNKWARIATHLPGRTDNDVKNFWSSRVKRLA
	Bol023920	Bo2R-MYB060	KASVSRGHWRPAEDAKLKELVAVYGPQNWNLIAEKLHGRSGKSCRLRWFNQLDPRINRRAFTEEEEERLMQAHNLYGNKWAMIARLFPGRTDNSVKNHWHVVMARKF
	Bol024255	Bo2R-MYB061	KDHTNKGAWTKEEDQKLISYIKSHGEGCWRSLPASAGLLRCGKSCRLRWINYLRPDLKRGNFTLEEDDLIIKLHSLLGNKWSLIATRLPGRTDNEIKNYWNTHMKRKL
	Bol024303	Bo2R-MYB062	KNGLKKGPWTSEEDQKLIEYIQKHGYGNWRTLPNNAGLQRCGKSCRLRWTNYLRPDIKRGRFSFEEEETIIKLHSFLGNKWSAIAARLPGRTDNEIKNFWNTHIRKKL
	Bol024412	Bo2R-MYB063	ETTLVKGQWTFEEDRIVIQFVEKYGLRKWSHIAQVLPGRIGKQCRERWHNHLRPDIKKETWSEEEDRVLIQFHKEIGNKWAEIAKRLPGRTENSIKNHWNATKRRQF
	Bol024788	Bo2R-MYB064	KNGVKKGPWTPEEDIILVSYIQEHGPGNWRSVPTNTGLRRCSKSCRLRWTNYLRPGIKRGNFTEHEEKMIVHLQALLGNRWAAIASYLPERTDNDIKNYWNTHLKKKL
	Bol024801	Bo2R-MYB065	EVGLRKGPWTADEDGKLVDFLRTRGASGGWCWRDVPKLAGLKRCGKSCRLRWTNYLRPDLKRGLFSEEEIQLVIDLHAQLGNRWSKIAAELPGRTDNDIKNYWNTHIKRKL
	Bol025097	Bo2R-MYB066	EETLRRGPWLEEEDERLVKFVTLLGERRWDSLARVSGLKRSGNSCRLRWMNYLNPSLKHGPMSQEEETIIFQLHSQWGNKWSKIARRLPGRTDNEVKNYYRTHFRKKL
	Bol025570	Bo2R-MYB067	MKERQRWSGEEDALLRAYVRQFGPREWHLVSERMNKPLNRDAKSCLERWKNYLKPGIKKGSLTEEEQRLVIRLQEKHGNKWKKIAAEVPGRTAKRLGKWWEVFKEKQQ
	Bol025632	Bo2R-MYB068	KAHTNKGAWTKEEDQRLIDYIRIHGEGSWRSLPKSAGLLRCGKSCRLRWINYLRPDLKRGNFSDEEDKVIIKLHSLLGNKWSLIAGRLPGRTDNEIKNYWNTHIKRKL
	Bol025959	Bo2R-MYB069	YKNLIKGQWTTEEDRKLIKLVRQHGERKWAIVSEKLEGRAGKQCRERWHNHLRPDIKKDGWSEEEERVLVEAHTRIGNKWAEIAKLIPGRTENSIKNHWNATKRRQN
	Bol026171	Bo2R-MYB070	DDGVKKGEWTVEEDRMLVAYINEYGLGDWRTLPKRAGLQRCGKSCRLRWLNYLRPGIKRGKFTPQEEEDIIKFHSLLGNRWAAIAKQMPNRSDNDIKNHWNSCLKKRL
	Bol026204	Bo2R-MYB071	AEGLKKGAWTQEEDQKLIAYVQHHGEGGWRTLPDKAGLKRCGKSCRLRWANYLRPDIKRGEFSQEEEDSIINLHAIHGNKWSAIARRLPGRTDNEIKNHWNTHIKKRL
	Bol026264	Bo2R-MYB072	MCSRGHWRPSEDEKLKDLVEQYGPHNWNAIALKLPGRSGKSCRLRWFNQLDPRINRNPFTEDEEERLLAAHRIHGNRWSIIARLFPGRTDNAVKNHWHVIMARRT
	Bol027249	Bo2R-MYB073	MADRIKGPWSPEEDEQLRKLVVKYGPRNWTVISKSIPGRSGKSCRLRWCNQLSPQVEHRPFSTEEDETIARAHAQFGNKWATIARLLNGRTDNAVKNHWNSTLKRKC
	Bol027782	Bo2R-MYB074	EKTFHKGPWTSAEDQLLIGYVDKHGEGNWNTVQKHSGLSRCGKSCRLRWVNHLRPSLKKGSFTDKEEQRVVELHASMGNKWARMAAQLPGRTDNEIKNFWNTRLKKLQ
	Bol027963	Bo2R-MYB075	ESEVKKGPWTPEEDEKLVSYIQAHGPGKWRTLPKNAGLKRCGKSCRLRWTNYLRPDIKRGEFSLQEEETIIQLHRLLGNKWSAIAIHLPGRTDNEIKNYWNTHIKKKL
	Bol028038	Bo2R-MYB076	KSHVRRGLWKPEEDMILRNCVESHGEGNWADISRRSGLKRGGKSCRLRWKNYLRPNIKRGGMSPQEQDLIIRMHKLLGNRWSLIAGRLPGRTDNEVKNYWNTHLNKKS
	Bol028050	Bo2R-MYB077	KQRQRKGLWSPEEDQKLKSFILSQGHACWTTVPILAGLQRNGKSCRLRWINYLRPGLKRGTFSAEEEETILTLHSSLGNKWSRIAKYLPGRTDNEIKNYWHSYLKKGC
	Bol028417	Bo2R-MYB078	KTGLKKGPWTSEEDQKLVDYIQQHGYGNWRTLPKNAGLQRCGKSCRLRWTNYLRPDIKRGRFSLEEEETIIHLHSFLGNKWSAIAARLPGRTDNEIKNFWNTHIRKKL
	Bol028600	Bo2R-MYB079	AKVCSRGHWRPTEDAKLKELVAQFGPQNWNASGKSCRLRWFNQLDPRINKTAFTEEEELRLLAVHRAYGNKWALISRLFPGRTDNAVKNHWHVIMARRT
	Bol028756	Bo2R-MYB080	KMGLNRGPWTPEEDQILVSFIHQHGHSNWRALPKQAGLLRCGKSCRLRWMNYLKPDIKRGNFTQAEEDAIISLHQILGNRWSAIAAKLPGRTDNEIKNVWHTHLKKRL
	Bol028929	Bo2R-MYB081	NMERIKGPWSPEEDDLLQSLVQKHGPRNWSLISKSIPGRSGKSCRLRWCNQLSPEVEHRAFTAEEDETIIRAHARFGNKWATISRLLNGRTDNAIKNHWNSTLKRKC
	Bol029626	Bo2R-MYB082	KVGIKRGRWTAEEDQILSSYIQSNGEGSWRSLPKNAGLKRCGKSCRLRWINYLRSDLKRGNITPEEEDLVVKLHSTLGNRWSLIASHLPGRTDNEIKNYWNSHLRRKL
	Bol029896	Bo2R-MYB083	NTTLVKGQWTAEEDRILVQLVEKYGLRKWSHIAQVLPGRIGKQCRERWHNHLRPDIKKETWSEDEDRVLIEFHKEIGNKWAEIAKRLPGRTENSIKNHWNATKRRQF
	Bol030404	Bo2R-MYB084	NNEYKKGLWTVEEDKILMDYVKAHGKGHWNRLKRCGKSCRLRWMNYLSPNVKRGNFTDQEEDLIIRLHKLLGNRWSLIAKRVPGRTDNQVKNYWNTHLSKKL
	Bol030761	Bo2R-MYB085	ELGLKKGAWTPEEDQKLISYLNNHGEGGWRTLPEKAGLKRCGKSCRLRWANYLRPDIKRGEFTEDEELSIISLHALHGNKWSDIARGLPGRTDNEIKNYWNTHIKKRL
	Bol031189	Bo2R-MYB086	KASIIKGQWTSDEDRLLMQLVVLHGTKRWSQIAKMLQGRVGKQCRERWHNHLRPDIKKDGWSEEEDRILIEAHKEIGNRWAEIARKLPGRTENTIKNHWNATKRKQH
	Bol031702	Bo2R-MYB087	ETDRIKGPWSPEEDQLLQTLVQKHGPRNWSLISKPISGRSGKSCRLRWCNQLSPEVEHRAFSPEEDETILLAHARFGNKWATIARLLNGRTDNAIKNHWNSTLKRKC
	Bol032232	Bo2R-MYB088	EAEVRKGPWTMEEDLILINYIANHGDGVWNSLAKSAGLKRTGKSCRLRWLNYLRPDVRRGNITPEEQLTIMELHAKWGNRWSKIAKHLPGRTDNEIKNFWRTRIQKYI
	Bol032268	Bo2R-MYB089	SRVCSRGHWRVSEDSQLAELVSVHGPQNWNHIAEKMQGRTGKSCRLRWFNQLDPRINKRVFSVEEEERLLAAHGAFGNKWAMIAKIFNGRTDNALKNHWHVLMARKL
	Bol032639	Bo2R-MYB090	KIGLKKGPWTPEEDQKLIDYINKHGYGNWRTLPKNAGLERCGKSCRLRWTNYLRPDIKRGRFSFEEEEIIIQLHSIMGNKWSAIAARLPGRTDNEIKNYWNTHIRKRL
	Bol032705	Bo2R-MYB091	NMERIKGPWSPEEDELLQSLVQKHGPRNWSLISKSIPGRSGKSCRLRWCNQLSPEVEHRAFSPEEDETIVRAHARFGNKWATISLLLSGRTDNAIKNHWNSTLKRKC
	Bol032889	Bo2R-MYB092	DKAFHKGPWTSAEDQLLIAYVDKHGDGNWNAVQKHSGLSRCGKSCRLRWVNHLRPDLKKGSFTDKEEQRVIELHASMGNKWARMATELPGRTDNEIKNFWNTRVKRLQ
	Bol033095	Bo2R-MYB093	SRVCSRGHWRVSEDSQLMELVSACGPQNWNHIAEKMQGRRTGKSCRLRWFNQLDPRINKRAFSVEEEERLLAAHRAFGNKWAMIAKLFNRRTDNALKNHWHVLMARKL
	Bol033139	Bo2R-MYB094	LQGCRKGPWTPEEDKLLTEYVTSKGEGKWSSVAKCAGLNRSGKSCRLRWVNYLRPGLKRGQITPQEEGIILELHSLWGNKWSTIARYLPGRTDNEIKNYWRTHYKKKDK
	Bol033818	Bo2R-MYB095	TKGHRKGLWKPFEDDKLKQLVEQYGPQNWNIIGELFSGRTGQSCRQRWCNQLAPNINKGPFTKEEEERLLEAHRIHGNRWAYIAKLFPGRTDNALKNHYHVTMKRRK
	Bol033953	Bo2R-MYB096	KPKLRKGLWSPDEDERLIRYMLTNGQGCWSDIARNAGLLRCGKSCRLRWINYLRPDLKRGAFSPQEEDLIIHFHSILAIIYNKWSQIATRLPGRTDNEIKNFWNSTLKKRF
	Bol034049	Bo2R-MYB097	EMDLKRGPWTAEEDFKLTDYIATHGEGRWNSLSRCAGLQRTGKSCRLRWLNYLRPDVRRGNITLEEQLLILELHSQWGNRWSKIAQYLPGRTDNEIKNYWRTRVQKHA
	Bol034204	Bo2R-MYB098	VKKMKKGLWSPEEDSRLMQYMISSGQGCWSDVAKNAGLQRCGKSCRLRWINYLRPDLKRGAFSPQEEELIIRFHSILGNRWSQIAARLPGRTDNEIKNFWNSTIKKRL
	Bol034418	Bo2R-MYB099	ENGLKKGPWTQEEDEKLIDHIQKHGHGSWRALPKQAGLNRCGKSCRLRWTNYLRPDIKRGNFTEEEEETIINLHSLLGNKWSSIASNLPGRTDNEIKNYWNTHLRKKL
	Bol034459	Bo2R-MYB100	KKLCSRGHWRPTEDAKLKELVAQFGPQNWNLIAHHLLGRSGKSCRLRWCNQLDPRINKKAFTEEEETRLLTAHRAYGNKWSLISRFFPGRTDNAVKNHWHVVMARRT
	Bol036302	Bo2R-MYB101	EEALRRGPWLEEEDERLVKFVTLLGERRWDSLARVSGLKRSGKSCRLRWMNYLNPSLKCGPLSQEEEIIIFQLHALWGNKWSKIARRLPGRTDNQIKNYWRTHLRKKV
	Bol036804	Bo2R-MYB102	RIMIKGGVWKNTEDEILKAAVMKYGKNQWARISSLLVRKSAKQCKARWYEWLDPSIKKTEWTREEDEKLLHLAKLLPTQWRTIAPIVGRTPSQCLERYEKLLDAAC
	Bol038031	Bo2R-MYB103	KKERHIVTWAPEEDVILRDQITLHGTENWAIIASKFKDKSTRQCRRRWYTYLNSDFKRGGWSPEEDILLCEAQRVFGNRWTEIAKVVSGRTDNAVKNRFTTLCKKRA
	Bol038514	Bo2R-MYB104	KTKVKRGPWSPEEDLKLISFIQKFGHENWRSLPKQSGLLRCGKSCRLRWINYLRPDVKRGNFSAEEEEMIIKLHQSYGNKWSKIASKLPGRTDNEIKNVWHTHLKKRL
	Bol038926	Bo2R-MYB105	GVVLKKGPWTAAEDEILSVYVRENGEGNWNAVQKNTGLVRCGKSCRLRWANHLRPNLRKGSFTGDEERLIIQLHAQLGNKWARMAAQLPGRTDNEIKNYWNTRLKRLQ
	Bol039431	Bo2R-MYB106	MCSRGHWRPAEDEKLKDLVEQYGPHNWNAIALKLPGRSGKSCRLRWFNQLDPRINRNPFTEEEEERLLAAHRIHGNRWSIIARLFPGRTDNAVKNHWHVIMARRT
	Bol039539	Bo2R-MYB107	KERQRKGFWSPEEDEKLRRFILSHGHSCWTTVPIKAGLQRNGKSCRLRWINYLRPGLKRDMISAEEEEIILTFHSSLGNKWSKIAQHLPGRTDNEIKNYWHSHLKKRWL
	Bol039939	Bo2R-MYB108	KMEVKKGPWTPEEDIILVSYIQQHGPGSWRCVPRNTGLLRCSKSCRLRWTNYLRPGIKRGNFTEHEDKTIIHLQALLGNRWAAIASYLPQRTDNDIKNYWNTHLKKKL
	Bol039949	Bo2R-MYB109	EGLKKGEWTAEEDRMLVAYINEYGLGDWRAMPKRAGLQRCGKSCRLRWLNYLRPGIKRGKFTPQEEKDIIKFHSLLGNRWAAIAKEMPNRTDNDIKNHWNSCLKKRL
	Bol041043	Bo2R-MYB110	KMGLKKGPWSAEEDRILISHIRLHGHPNWRALPQLAGLLRCGKSCRLRWINYLRPDIKRGNFTPQEEETIINLHQSLGNRWSAIAAKLPGRTDNEIKNVWHTHLKKRI
	Bol041370	Bo2R-MYB111	QEENRKGPWTEQEDIILVNFVHLFGDRRWDFIAKVSGLNRTGKSCRLRWVNYLHPGLKRGKMTPQEERLVTELHAKWGNRWSKIARKLPGRTDNEIKNYWRTHMRKKA
	Bol042045	Bo2R-MYB112	KLEVKKGPWTTEEDKKLINFILTNGHCCWRALPKLAGLRRCGKSCRLRWTNYLRPDLKRGLLSHDEEQLVIDLHAHLGNKLPGRTDNEIKNHWNTHIKKKL
	Bol042246	Bo2R-MYB113	KQRQRKGFWSPDEDEKLRSFILSHGHSCWTTVPIKAGLQRNGKSCRLRWINYLRPGLKRDVINAEEEEIILTFHSSLGNKWSRIAKFLPGRTDNEIKNYWHSHLKKKW
	Bol042409	Bo2R-MYB114	SKGLTKGAWTAEEDSLLRRCIDKYGEGKWHQVPLRAGLNRCRKSCRLRWLNYLKPTIKRGKLSSDEVDLLLRLHKLLGNRWSLIAGRLPGRTANDIKNYWNTHLSKKH
	Bol042967	Bo2R-MYB115	KSNVKKGLWTAEEDAKILAYVAIHGVGNWSLIPKKAGLNRCGKSCRLRWTNYLRPDLKHDSFSPQEEELIIQCHRIIGSRWSSIARKLPGRTDNDVKNHWNTKLKKRL
	Bol042993	Bo2R-MYB116	KGGVKKGPWTPEEDIILVTYIQEHGPGNWRAVPTNTGLLRCSKSCRLRWTNYLRPGIKRGNFTEHEEKMIVHLQALLGNRWAAIASYLPQRTDNDIKNYWNTHLKKKL
	Bol043282	Bo2R-MYB117	STEQRKGPWTLEEDTLLTNYIAHNGEGRWNLLAKSSGLKRKGKSCRLRWLNYLKPDIKRGNLTPQEQLLILELHCKWGNRWSKIAQYLPGRTDNEIKNYWRTRVQKQA
	Bol043482	Bo2R-MYB118	VKKMKKGLWSPEEDSKLMQYMISNGQGCWSDVAKNAGLQRCGKSCRLRWINYLRPDLKRGAFSPQEEDLIIRFHSILGNRWSQIAARLPGRTDNEIKNFWNSTIKKRL
	Bol044366	Bo2R-MYB119	IKSKVKGPWSTEEDAVLTKLVSKLGPRNWSLIARGIPGRSGKSCRLRWCNQLDPCLKRKPFSDEEDHMIISAHAIHGNKWAVIAKMLPGRTDNAIKNHWNSTLRRKY
	Bol044531	Bo2R-MYB120	KEEIKKGPWKAEEDEVLINHVKRYGPRDWSSIRSKGLLQRTGKSCRLRWVNKLRPNLKNGCKFSAEEEKTVIDLQSQFGNKWARIATYLPGRTDNDVKNFWSSRLKRLA
	Bol045347	Bo2R-MYB121	PKGLRKGAWTAEEDSLLRQCIDKYGEGKWHQVPLRAGLNRCRKSCRLRWLNYLKPSIKKGKLSSDEVDLLLRLHKLLGNRWSLIAGRLPGRTANDVKNYWNTHLSKKH
Brassica rapa FPsc v1.3	Brara.A00118.1.p	Br2R-MYB001	KTVVKKGPWSPEEDAMLKSYIEKHGTGNNWIALPHKIGIKRCGKSCRLRWLNYLRPNLKHGGFTDEEDYIICSLYITIGSRWSIIASQLPGRTDNDIKNYWNTRLKKKL
	Brara.A00155.1.p	Br2R-MYB002	MERIKGPWSPEEDDLLQSLVQKHGPRNWSLISKSIPGRSGKSCRLRWCNQLSPEVEHRAFTAEEDETIIRAHARFGNKWATISRLLNGRTDNAIKNHWNSTLKRKC
	Brara.A00330.1.p	Br2R-MYB003	KDHTNKGAWTKEEDDKLVSYIKSHGEGCWRSLPRSAGLLRCGKSCRLRWINYLRPDLKRGNFTLEEDDLIIKLHSLLGNKWSLIATRLPGRTDNEIKNYWNTHVKRKL
	Brara.A00456.1.p	Br2R-MYB004	KISCQRGHWRPIEDDHLRQLVEQYGPKNWNFIAQHLCGRSGKSCRLRWYNQLDPNITKKPFTEEEEERLLKAHRIQGNRWASIARLFPGRTDNAVKNHFHVIMARRK
	Brara.A00903.1.p	Br2R-MYB005	DKGVKKGPWVPEEDDKLTAYIEKNGYGNWRSLPKLAGLNRCGKSCRLRWMNYLRPDIRRGEFSDEEESTIVRLHALLGNKWSKIASHLPGRTDNEIKNYWNTHMRKKM
	Brara.A00985.1.p	Br2R-MYB006	KTTLVKGQWTAEEDRILIQLVEKYGLRKWSHIAQVLSGRIGKQCRERWHNHLRPDIKKETWSEEEDRVLIEFHKEIGNKWAEIAKRLPGRTENSIKNHWNATKRRQF
	Brara.A01176.1.p	Br2R-MYB007	KTGLKKGPWTSEEDQKLVDYIQQHGYGNWRTLPKNAGLQRCGKSCRLRWTNYLRPDIKRGRFSLEEEETIIHLHSFLGNKWSAIAARLPGRTDNEIKNFWNTHIRKKL
	Brara.A01271.1.p	Br2R-MYB008	KLVVKKGPWTAEEDKKLINFILTNGHCCWRALPKLAGLRRCGKSCRLRWTNYLRPDLKRGLLSHDEEQLVIDLHAHLGNKWAKIASRLPGRTDNEIKNHWNTHIKKKL
	Brara.A01549.1.p	Br2R-MYB009	KHRQRKGFWSPEEDEKLSRFILSHGHSCWTTVPIKAGLQRNGKSCRLRWINYLRPGLKRDMISTEEEEIILTFHSSLGNKWSMIAKYLPGRTDNEIKNYWHSHLKKRW
	Brara.A01783.1.p	Br2R-MYB010	KNGVKKGQWTPEEDQKLIDYIRVHGPGNWRILPKNAGLQRCGKSCRLRWTNYLRPDIKRGRFSFEEEETIIQLHSVMGNKWSAIAARLPGRTDNEIKNHWNTHIRKRL
	Brara.A02152.1.p	Br2R-MYB011	ADRVKGPWSQEEDEQLRRMVEHYGPRNWSEVSKSVPGRSGKSCRLRWCNQLSPDVEHRPFSSDEDKTIVSARATFGNKWATIARLLNGRTDNAVKNHWNSTLKRKC
	Brara.A02585.1.p	Br2R-MYB012	EEGWRKGPWTAEEDRLLIDYVRLHGEGRWNSVARLAGLKRNGKSCRLRWVNYLRPDLKRGQITPHEETIILELHAKWGNRWSTIARTLPGRTDNEIKNYWRTHFKKKT
	Brara.A02662.1.p	Br2R-MYB013	KMGLNRGPWTPEEDQILVSFIHQHGHSNWRALPKQAGLLRCGKSCRLRWMNYLKPDIKRGNFTQAEEDAIISLHQILGNRWSAIAAKLPGRTDNEIKNVWHTHLKKRL
	Brara.A03227.1.p	Br2R-MYB014	KQKVKRGLWSPEEDEKLINYINTYGHGCWSSVPKHAGLQRCGKSCRLRWINYLRPDLKRGSFSPQEAALIIELHSILGNRWAQIAKHLPGRTDNEVKNFWNSSIKKKL
	Brara.A03255.1.p	Br2R-MYB015	KMGMKRGPWTAEEDEILVSFIKKEGEGRWRSLPKRAGLLRCGKSCRLRWMNYLRPSVKRGGITPDEEDLIIRLHRLLGNRWSLIAGRIPGRTDNEIKNYWNTHLRKKL
	Brara.A03311.1.p	Br2R-MYB016	HSQVLKRGPWSDEESEILKAFILQNGHRNWRSIPKLAGLMRCGKSCRLRWVNYLRPGLKRGNFTKEEEDTIIHLHQTLGNKWSKIASHLGRTDNEIKNVWNTHLKKRS
	Brara.A03316.1.p	Br2R-MYB017	KHKVNRGLWSPEEDEKLLRYITTHGHPSWSSVPKLAGLERCGKSCRLRWINYLRPDLKRGSFTAEEEQTIIDVHRILGNKWAQIAKHLPGRTDNEVKNFWNSCIKKKL
	Brara.A03407.1.p	Br2R-MYB018	GSVLKKGPWTSTEDGILIDYVKRHGEGNWNTVQKHTSLARCGKSCRLRWANHLRPNLKKGAFSKEEEQLIVEMHARMGNKWAQMAEHLPGRTDNEIKNYWNTRIKRRQ
	Brara.A03573.1.p	Br2R-MYB019	KKRIKGTWSREEDVMLSELVEKFGPRNWSLMARSIPGRSGKSCRLRWCNQLDPSLKRNPFTEVEDEAIITAHAIHGNKWSIIAKLLPGRTDNAIKNHWNATLRRRC
	Brara.A03667.1.p	Br2R-MYB020	DMDLKRGPWTAEEDCKLINYIATNGEGRWNSLSRCAGLQRTGKSCRLRWLNYLRPDVRRGNITLEEQLLILELHSRWGNRWSKIAQYLPGRTDNEIKNYWRTRVQKHA
	Brara.A03854.1.p	Br2R-MYB021	ESGLKKGPWTPEEDHKLINHIRKHGHGSWRALPKQAGLNRCGKSCRLRWTNYLRPDIKRGNFTAEEDQTIINLHSLLGNKWSSIAGHLPGRTDNEIKNYWNTHIRKKL
	Brara.A03909.1.p	Br2R-MYB022	KAGLKKGPWTPEEDQKLLAYIEEHGHGSWRSLPEKAGLQRCGKSCRLRWTNYLRPDIKRGKFTVQEEQTIIQLHALLGNRWSAIATHLAKRTDNEIKNYWNTHLKKRL
	Brara.B00350.1.p	Br2R-MYB023	DSGLKKGPWTPEEDEKLVNYVQKHGHSSWRALPKLAGLNRCGKSCRLRWTNYLRPDIKRGKFSPDEEQTILNLHAVLGNKWSTIANHLPGRTDNEIKNFWNTHLKKKL
	Brara.B00461.1.p	Br2R-MYB024	VKKMKKGLWSPEEDSKLMQYMITNGQGCWSDVAKNAGLQRCGKSCRLRWINYLRPDLKRGAFSPQEEELIIRFHSILGNRWSQIAARLPGRTDNEIKNFWNSTIKKRL
	Brara.B00568.1.p	Br2R-MYB025	NNEYKKGLWTVEEDKILMDYVKAHGKGHWNRIAKKTGLKRCGKSCRLRWMNYLSPNVKRGNFTEQEEDLIIRLHKLLGNRWSLIAKRVPGRTDNQVKNYWNTHLSKKL
	Brara.B00599.1.p	Br2R-MYB026	KMGLKKGPWTSEEDQKLLAYIDEHGHGSWRSLPEKAGLHRCGKSCRLRWTNYLRPDIKRGKFNLQEEQTIIQLHALLGNRWSAIATHLPKRTDNEIKNYWNTHLKKRL
	Brara.B00668.1.p	Br2R-MYB027	KVGLKKGPWTVEEDKKLINFILTNGQCCWRALPKLSGLLRCGKSCRLRWINYLRPDLKRGLLSENEEQMVIDLHAQLGNRWSKIASHLPGRTDNEIKNHWNTHIKKKL
	Brara.B00731.1.p	Br2R-MYB028	AKVCSRGHWRPTEDAKLKELVAQFGPQNWNVIANHLLGRSGKSCRLRWFNQLDPRINKTAFTEEEELRLLAVHRAYGNKWALISRLFPGRTDNAVKNHWHVIMARRT
	Brara.B01010.1.p	Br2R-MYB029	KTKVKRGPWSPEEDSKLRGYIEKYGNGGNWISFPLKAGLRRCGKSCRLRWLNYLRPNIKHGDFSEEEDMIIFSLFAAIGSRWSIIAAHLPGRTDNDIKNYWNTKLRKKL
	Brara.B01071.1.p	Br2R-MYB030	MKNVQAEYRKGPWTEQEDILLVNFVHMFGDRRWDFVAKVSGLNRTGKSCRLRWVNYLHPGLKRGKMTPEEERLVLELHAKWGNRWSKIARKLPGRTDNEIKNYWRTHMRKIA
	Brara.B01128.1.p	Br2R-MYB031	CKNIIKGQWTAEEDRKLIRLVRQLGERKWAMISEKLEGRAGKQCRERWHNHLRPDIKKDGWSEEEERVLVEAHKRIGNKWAEIAKLIPGRTENSIKNHWNATKRRQN
	Brara.B01199.1.p	Br2R-MYB032	KANVKKGPWSPEEDVKLKDYIDKYGTGGNWIALPQKIGLKRCGKSCRLRWLNYLRPNIKHGGFSEEEDSIILNLYISIGSRWSIIAAQLPGRTDNDIKNYWNTKLKKKL
	Brara.B01289.1.p	Br2R-MYB033	KENVKRGQWTPEEDNKLASYIAQHGTRNWRLIPKNAGLQRCGKSCRLRWTNYLRPDLKHGQFSDAEEHIIVKFHSVLGNRWSLIAAQLPGRTDNDVKNYWNTKLKKKL
	Brara.B01349.1.p	Br2R-MYB034	GVALKKGPWTAAEARLHGYSKLVPSHVSENTGLTRCGKSCRLRWANHLRPNLKKGSFTDDEERIIIQLHAQLGNKWARMAAQLPGRTDNEIKNYWNMRLKRLQ
	Brara.B01492.1.p	Br2R-MYB035	KTHVKRGLWKPEEDMILRSYIDTHGEGNWADISRRSGLKRGGKSCRLRWKNYLRPNIKRGGMTPQEQDLIIRMHKLLGNRWSLIAGRLPGRTDNEVKNYWNTHLNKKS
	Brara.B01656.1.p	Br2R-MYB036	PKGMRKGAWTAEEDSLLRQCIDKYGEGKWHQVPLRAGLNRCRKSCRLRWLNYLKPSIKKGKLSSDEVDLLLRLHRLLGNRWSLIAGRLPGRTANDVKNYWNTHLSKKH
	Brara.B01779.1.p	Br2R-MYB037	EVELRRGPWTLEEDTLLTNYILQNSEGRWNVVAKCAGLKRNGKSCRLRWLNYLKPDIRRGNLSPQEQLLILDLHSKWGNRWSKIAQYLPGRTDNEIKNYWRTRVQKQA
	Brara.B02092.1.p	Br2R-MYB038	MCSRGHWRPAEDEKLKDLVEQYGPHNWNAIALKLPGRSGKSCRLRWFNQLDPRINRNPFTEEEEERLLAAHRIHGNRWSIIARLFPGRTDNAVKNHWHVIMARRT
	Brara.B02106.1.p	Br2R-MYB039	AEGLKKGAWTHEEDHKLIAYVQLHGEGGWRTLPDKAGLRRCGKSCRLRWANYLRPDIKRGEFSQEEEDSIIRLHAIHGNKWSAIARRLPGRTDNEVKNHWNTHIKKRL
	Brara.B02124.1.p	Br2R-MYB040	VDGIKRGEWTAEEDRMLIAYINKYGVRDWGALPKRAGLHRCGKSCRLRWLNYLKPGIKKGKFTPQEEDDIIKFHSLLGNRWAAIAKQMPNRTDNDIKNHWNSCLKKRL
	Brara.B02134.1.p	Br2R-MYB041	KMEVKKGPWTPEEDIILVSYIQQHGPGNWRSVPLNTGLLRCSKSCRLRWTNYLRPGIKRGNFTQPEEKTIIRLQALLGNRWAAIASYLPQRTDNDIKNYWNIHLKKKL
	Brara.B03131.1.p	Br2R-MYB042	KKERHFVTWSQQEDDILRQQITLNGTQNWAIIASKFTDKSTRQCRRRWYTYLNSDFKRGGWTPEEDTLLCEAQRLFGNRWTEIAKVVSGRTDNAVKNRFTTLCKKRA
	Brara.B03312.1.p	Br2R-MYB043	KASIIKGQWTSDEDRLLMQLVRLHGTKRWSQIAKMLQGRVGKQCRERWHNHLRPDIKKDGWSEEEDMILIEAHKEIGNRWAEIARKLPGRTENTIKNHWNATKRKQH
	Brara.B03345.1.p	Br2R-MYB044	KGGVKKGPWTPEEDIILVTYIQEHGPGNWRAVPTNTGLLRCSKSCRLRWTNYLRPGIKRGNFTEHEEKMIVHLQALLGNRWAAIASYLPQRTDNDIKNYWNTHLKKKL
	Brara.B03351.1.p	Br2R-MYB045	SRVCSRGHWRISEDSQLMELVALYGPQNWNHIAEKMQGRRTGKSCRLRWFNQLDPRINKRAFSVEEEERLLAAHRAFGNKWAMIAKLFNGRTDNALKNHWHVLMARKL
	Brara.B03395.1.p	Br2R-MYB046	LQGFRKGPWTPAEDKLLTEYVTSNGEGKWSSVAKCAGLNRSGKSCRLRWVNYLRPGLKRGQITPQEEGIILELHFLWGNKWSTIARYLPGRTDNEIKNYWRTHYKKKD
	Brara.B03505.1.p	Br2R-MYB047	EMDLRRGPWTVEEDFKLINYISTHGEGRWNSLSRCAGLKRTGKSCRLRWLNYLRPDVRRGNITLEEQLLILELHSRWGNRWSKIAQYLPGRTDNEIKNYWRTRVQKHA
	Brara.B03610.1.p	Br2R-MYB048	KQKLRKGLWSPEEDEKLLNYITRHGHGCWSSVPKLAGLQRCGKSCRLRWINYLRPDLKRGAFSQDEESLIIELHAALGNRWSQIATRLPGRTDNEIKNFWNSCVKKKL
	Brara.B03737.1.p	Br2R-MYB049	EEGIRKGAWTPEEDQRLIAYVQLHGESGWRTLPEKAGLKRCGKSCRLRWANYLKPDIKRGEFTPEEDDTINKLHALMGNKWAAIATSLAGRTDNEIKNYWNTNLKKRL
	Brara.B03738.1.p	Br2R-MYB050	EEGIKKGAWTPEEDQKLIAYLQLHGEGGWRTLPEKAGLKRCGKSCRLRWANYLRPDIKRGEFTPEEDDAIIKLHALMGNKWAAIANSLAGRTDNDIKNYWNTNLKKRL
	Brara.B03816.1.p	Br2R-MYB051	KTGVKKGPWTPEEDIVLVSYIQEHGPGNWRSVPTNTGLRRCSKSCRLRWTNYLRPGIKRGNFTEHEEKMIVHLQALLGNRWAAIASYLPERTDNDIKNYWNTHLKKKL
	Brara.B03967.1.p	Br2R-MYB052	KANVKKGPWSPEEDAKLKDYIESSGTGGNWIALPQKIGLRRCGKSCRLRWLNYLRPNIKHGGFSEEEDNIICNLYVTIGSRWSIIAAQLPGRTDNDIKNYWNTRLKKKL
	Brara.C00311.1.p	Br2R-MYB053	GEGLKKGAWTIEEDKKLISYLHEHGEGGWRDIPQKAGLKRCGKSCRLRWANYLKPDIKRGEFSYEEEQIIIMLHASRGNKWSVIARHLPKRTDNEIKNYWNTNLRKRL
	Brara.C00413.1.p	Br2R-MYB054	DSGLKKGPWTPEEDEKLVNYVQKHGHSSWTALPKRAGLNRCGKSCRLRWTNYLRPDIKRGRFSPEEEQTILNLHAVVGNKWSTIANNLPGRTDNEIKNFWNTHLKKKL
	Brara.C00533.1.p	Br2R-MYB055	VKKMKKGLWSPEEDSRLMQYMISSGQGCWSDVAKNAGLQRCGKSCRLRWINYLRPDLKRGAFSPQEEELIIRFHSILGNRWSQIAARLPGRTDNEIKNFWNSTIKKRL
	Brara.C00619.1.p	Br2R-MYB056	KIGLKRGPWTIEEDHRLMNFILNNGIHCWRIVPKLAGLLRCGKSCRLRWINYLRPDLKRGGFTDAEEERIMELHSQLGNRWSKIASHFPGRTDNEIKNHWNTKIKKKM
	Brara.C00664.1.p	Br2R-MYB057	KAGLKKGPWTQEEDQKLLAYIEEHGHGSWRSLPEKAGLHRCGKSCRLRWTNYLRPDIKRGKFNLQEEQTIIQLHALLGNRWSAIATHLPKRTDNEIKNYWNTHLKKRL
	Brara.C00739.1.p	Br2R-MYB058	ENGLKKGPWTQEEDEKLIDHIQKHGHGSWRALPKQAGLNRCGKSCRLRWTNYLRPDIKRGNFTEEEEETIINLHSLLGNKWSSIASNLPGRTDNEIKNYWNTHLRKKL
	Brara.C00782.1.p	Br2R-MYB059	KKLCSRGHWRPTEDAKLKELVTQFGPQNWNLIAHHLLGRSGKSCRLRWCNQLDPRINKKAFTEEEESRLLTAHRAYGNKWSLISRFFPGRTDNAVKNHWHVVMARRT
	Brara.C01072.1.p	Br2R-MYB060	SESVRFEGGGRNIRLGLNRTGKSCRLRWVNYLHPGLKRGKMTPQEEHLVLELHAKWGNRWSKIARKLPGRTDNEIKNYWRTHMRKKS
	Brara.C01114.1.p	Br2R-MYB061	YKNLIKGQWTTEEDRKLIRLVRQHGERKWAIVSEKLEGRAGKQCRERWHNHLRPDIKKDGWSEEEERVLVEAHTRIGNKWAEIAKLIPGRTENSIKNHWNATKRRQN
	Brara.C01184.1.p	Br2R-MYB062	KANVKKGPWSPEEDVKLKDYIDKYGTGGNWIALPQKVGLKRCGKSCRLRWLNYLRPNIKHGGFSEEEDSIILSLYISIGSRWSIIAAQLPGRTDNDIKNYWNTKLKKKL
	Brara.C01322.1.p	Br2R-MYB063	RVTLKKGPWTAAEDEILAAYVRENGEGNWNALQKHTCLARCGKSCRLRWANHLRPNLKKGSFTGDEERLIIQLHAQLGNKWARMAAQLPGRTDNEIKNYWNTRLKRLQ
	Brara.C01358.1.p	Br2R-MYB064	ESEVKKGPWTPEEDEKLVSYIQAHGPGKWRTLPKNAGLKRCGKSCRLRWTNYLRPDIKRGEFSLQEEETIIQLHRLLGNKWSAIAIHLPGRTDNEIKNYWNTHIKKKL
	Brara.C01426.1.p	Br2R-MYB065	KSHVRRGLWKPEEDMILRNCVESHGEGNWADISRRSGLKRGGKSCRLRWKNYLRPNIKRGGMSPQEQDLIIRMHKLLGNRWSLIAGRLPGRTDNEVKNYWNTHLNKKS
	Brara.C01436.1.p	Br2R-MYB066	KQRQRKGLWSPEEDQKLKSFILSQGHACWTTVPILAGLQRNGKSCRLRWINYLRPGLKRGTFSAEEEETILTLHSSLGNKWSRIAKYLPGRTDNEIKNYWHSYLKKGC
	Brara.C01593.1.p	Br2R-MYB067	KMGVKRGPWTPEEDQILINYINLYGHSNWRALPKHAGLLRCGKSCRLRWINYLRPDIKRGNFTPQDEQTIINLHEVLGNRWSAIAAKLPGRTDNEIKNVWHTHLKKRL
	Brara.C01651.1.p	Br2R-MYB068	ARGLKKGPWTTTEDAILTEYVRKHGEGNWNAVQKNSGLLRCGKSCRLRWANHLRPHLKKGSFSPDEEKIIIELHAKMGNKWARMASQLPGRTDNEIKNYWNTRMKRRQ
	Brara.C01847.1.p	Br2R-MYB069	KENVKRGPWSPEEDAKLKDYIEKQGTGGNWITLPRKAGLRRCGKSCRLRWLNYLRPNIRHGDFTEEEDNIICSLFASIGSRWSVIAAHLHGRTDNDIKNYWNTKLKKKL
	Brara.C01892.1.p	Br2R-MYB070	MKERQRWSGEEDALLRAYVRQFGPREWHLVSDRMNKPLNRDAKSCLERWKNYLKPGIKKGSLTEEEQRLVIRLQEKHGNKWKKIAAEVPGRTAKRLGKWWEVFKEKQQ
	Brara.C02366.1.p	Br2R-MYB071	KVGIKRGRWTAEEDQILSSYIQSNGEGSWRSLPKNAGLKRCGKSCRLRWINYLRSDLKRGNITLEEEELVVKLHSTLGNRWSLIASHLPGRTDNEIKNYWNSHLRRKL
	Brara.C02447.1.p	Br2R-MYB072	DKTFHKGPWTSAEDQLLIAYVDKHGDGNWNAVQKHSGLSRCGKSCRLRWVNHLRPDLKKGSFTDKEEQRVIELHASMGNKWARMATELPGRTDNEIKNFWNTRVKRLQ
	Brara.C02602.1.p	Br2R-MYB073	KAHTNKGAWTKEEDQRLIDYIRIHGEGSWRSLPKSAGLLRCGKSCRLRWINYLRPDLKRGNFSDEEDKVIIKLHSLLGNKWSLIAGRLPGRTDNEIKNYWNTHIKRKL
	Brara.C02944.1.p	Br2R-MYB074	EGTVRKGPWTMEEDLILFNYILNHGEGLWNSVAKASGLKRTGKSCRLRWLNYLRPDVRRGNITAEEQLLIIQLQAKLGNKWSKIAKHLPGRTDNEIKNFWRTKIQRHM
	Brara.C03158.1.p	Br2R-MYB075	EIDLKRGPWTAEEDFKLTNYIATHGEGRWNSLSRCAGLQRTGKSCRLRWLNYLRPDVCRGNITLEEQLLILELHSRWGNRWSKIAQYLPGRTDNEIKNYWRTRVQKHA
	Brara.C03242.1.p	Br2R-MYB076	KPKLRKGLWSPDEDERLIRYMLTNGQGCWSDIARNAGLLRCGKSCRLRWINYLRPDLKRGSFSPQEEDLIIHFHSILGNRWSQIATRLPGRTDNEIKNFWNSTLKKRF
	Brara.C03283.1.p	Br2R-MYB077	KERVKVAWSAEEDVVLSNLVEKFGPRNWSLLARSVPGRTGKSCRLRWCNQLDPSLKRNPFTEVEDQAIITAHGIHGNKWSVIAKLLPGRTDNAIKNHWNATLRRRC
	Brara.C03435.1.p	Br2R-MYB078	NSQVLKRGPWSDEESERLKAFILKHGHHNWRSLPKLAGLTRCGKSCRLRWLNYLRPGLKRGSFTKEEEDTIIHLHQVLENKWSKIASHLPGRTDNEIKNVWNTHLKKRS
	Brara.C03910.1.p	Br2R-MYB079	KMGLQRGPWTPEEDQILISFIHKHGHSNWRALPKQAGLLRCGKSCRLRWMNYLKPDIKRGNFTKEEEDAIISLHQVLGNRWSAIAAKLPGRTDNEIKNVWHTHLKKRL
	Brara.C03920.1.p	Br2R-MYB080	SKGLTKGAWTAEEDSLLRRCIDKYGEGKWHQVPLRAGLNRCRKSCRLRWLNYLKPTIKRGKLSSDEVDLLLRLHKLLGNRWSLIAGRLPGRTANDIKNYWNTHLSKKH
	Brara.C03945.1.p	Br2R-MYB081	EEGWRKGPWTAEEDRLLIDYVRLHGEGRWNSVARLAGLKRNGKSCRLRWVNYLRPDLKRGQITPHEETIILELHAKWGNRWSTIARSLPGRTDNEIKNYWRTHFKKKT
	Brara.C04156.1.p	Br2R-MYB082	KEHMNKGAWTKEEDERLVSYIKSHGEGCWRSLPRAAGLLRCGKSCRLRWINYLRPDLKRGNFTRDEDEVIINLHSLIGNKWSLIAARLPGRTDNEIKNYWNTHIKRKL
	Brara.C04207.1.p	Br2R-MYB083	EEGIKKGAWTPEEDQKLIAYLQLHGEGGWRTLPEKAGLKRCGKSCRLRWANYLRPDIKRGEFTPEEDDTIIKLHALKGNKWAAIATCLAGRTDNEIKNYWNTNLKKRL
	Brara.C04255.1.p	Br2R-MYB084	GEGLKKGAWTTEEDKKLISYIHEHGEGGWRDIPQKAGLKRCGKSCRLRWTNYLKPDVKRGEFSSEEEQIIIMLHASRGNKWSDIARHLPRRTDNEVKNYWNTHLKKRL
	Brara.C04304.1.p	Br2R-MYB085	ADRVKGPWSEEEDEQLRRMVEKYGPRNWSAISKSIPGRSGKSCRLRWCNQLSPEVEHRPFSAEEDETILSARAKFGNRWATIARLLNGRTDNAVKNHWNSTLKRKF
	Brara.C04622.1.p	Br2R-MYB086	KLEVKKGPWTTEEDKKLINFILTNGHCCWRALPKLAGLRRCGKSCRLRWTNYLRPDLKRGLLSHDEEQLVIDLHAHLGNKWSKIASRLPGRTDNEIKNHWNTHIKKKL
	Brara.D00115.1.p	Br2R-MYB087	KEGLKKGPWTPEEDEILVEYIKQNSHGSWRTLPKKAGLLRCGKSCRLRWTNYLIPDIKRGSFTPEEEKLVVQLHAILGNRWAAIAAQLPGRTDNEIKNLWNTHLKKHL
	Brara.D00983.1.p	Br2R-MYB088	SKVCTRGHWKPSEDFKLKELVGVFGPKKWNHIARKMQGRTGKSCRLRWFNQLDPRIIKSAFSEEEEEKLLAVHRTFGNKWSLIAKLFPGRTDNAVKNHWHILMARKL
	Brara.D01054.1.p	Br2R-MYB089	DQEYKKGLWTVEEDKILMDYVRTHGQGHWNRIAKKTGLKRCGKSCRLRWMNYLSPSVNRGNFTDQEEDLIIRLHKLLGNRWSLIAKRVPGRTDNQVKNYWNTHLSKKL
	Brara.D01066.1.p	Br2R-MYB090	EGNFNTGAWDQSEDTLVELYGTKNWKRIANMLGTRIGKQCRERWHNHLRHGIKKSAWTEEEDRILVEAHKVFGNKWAKIALKLCGRTENAIKNRWNGTKRRMH
	Brara.D01075.1.p	Br2R-MYB091	KGNFNTGAWDQSEDTNLRKLVELYGTKNWKKIANMLGTRIGKQCRERWHNHLRHGIKKSAWTEEEDRILVEAHKVFGNQWAKIALKLCGRTENAIKNRWNGTKRRMH
	Brara.D01385.1.p	Br2R-MYB092	MDRIKGPWSPEEDQLLQTLVQKHGPRNWSLISKPISGRSGKSCRLRWCNQLSPEVEHRAFSPEEDETILLAHARFGNKWSTIARLLNGRTDNAIKNHWNSTLKRKC
	Brara.D01882.1.p	Br2R-MYB093	KMGMKRGPWTPEEDQTLINYIHLYGHSNWRALPKHAGLLRCGKSCRLRWINYLRPDIKRGNFTPQEEQTIINLHEVLGNRWSAIAAKLPGRTDNEIKNVWHTHLKKRL
	Brara.D02243.1.p	Br2R-MYB094	KANVKRGPWSPDEDATLKDYIEKQGTGGNWIALPQKAGLRRCGKSCRLRWLNYLRPNLRHGDFTEEEDKIICSLFASIGSRWSVIAAHLHGRTDNDIKNYWNTKLKKKI
	Brara.D02833.1.p	Br2R-MYB095	DSDVRKGPWTEEEDAILVNFVAIHGDARWNHIARSSGLKRTGKSCRLRWLNYLRPDVRRGNITLEEQFMILKLHSLWGNRWSKIAQYLPGRTDNEIKNYWRTRVQKQA
	Brara.E00050.1.p	Br2R-MYB096	KVGIKRGRWTAEEDQILSSYIQSNGEGSWRSLPKNAGLKRCGKSCRLRWVNYLRSDLRRGNITPEEEELVVKMHSTLGNRWSLIASHLPGRTDNEIKNYWNSHLSRKL
	Brara.E00069.1.p	Br2R-MYB097	DSDVRKGPWTEDEDAILVNFVSIHGDARWNHIARSSGLKRTGKSCRLRWLNYLRPDVRRGNITLEEQFMILKLHSLWGNRWSKIAQYLPGRTDNEIKNYWRTRVQKQA
	Brara.E00594.1.p	Br2R-MYB098	RSKAKGPWSTEQDAVLTRLVNKLGPRNWTLIARGIPGRSGKSCRLRWCNQLDPCLKRKPFTDEEENLLMSAHAVHGNKWSVIAKLLPGRTDNAIKNHWNSALKRKH
	Brara.E00746.1.p	Br2R-MYB099	MKERQRWSGEEDALLRAYVRQFGPREWHLVSERMNKPLNRDAKSCLERWKNYLKPGIKKGSLTEEEQRLVIRLQEKHGNKWKKIAAEVPGRTAKRLGKWWEVFKEKQQ
	Brara.E00806.1.p	Br2R-MYB100	KANVKRGPWSPEEDAKLKDYIEKQGTGGNWIALPHKAGLRRCGKSCRLRWLNYLRPNIRHGDFSEEEDKIIFSLFSSIGSRWSVIAAHLHGRTDNDIKNYWNTKLKKKL
	Brara.E01150.1.p	Br2R-MYB101	VRGMKKGPWTTTEDAILTEYVRKHGEGNWNAVQKNSGLFRCGKSCRLRWANHLRPNLKKGSFSPDEEKMIIELHARLGNKWARMASQLPGRTDNEIKNYWNTRMKRRQ
	Brara.E01239.1.p	Br2R-MYB102	KMGMKRGPWTPEEDQILINYIHLYGHSNWRALPKHAGLLRCGKSCRLRWINYLRPDIKRGNFTPQEEQTIINLHEVLGNRWSAIAAKLPGRTDNEIKNVWHTHLKKRL
	Brara.E02731.1.p	Br2R-MYB103	KQKVKRGLWSPEEDEKLINYINTYGHGCWSSVPKHAGLQRCGKSCRLRWINYLRPDLKRGSFSSQEAALIIELHSLLGNRWAQIAKHLPGRTDNEVKNFWNSSIKKKL
	Brara.E02761.1.p	Br2R-MYB104	KMGMKRGPWTVEEDKILVSFIKKEGEGRWRSLPKRAGLLRCGKSCRLRWMNYLRPSVKRGGIAPDEEDLILRLHRLIGNKWSLIAGRIPGRTDNEIKNYWNTHLRKKL
	Brara.E02832.1.p	Br2R-MYB105	KHKVKRGLWSPEEDAKLLRYITTHGHPSWSSVPKLAGLQRCGKSCRLRWINYLRPDLKRGSFTAEEEQTIIDVHRILGNKWAQIAKHLPGRTDNEVKNFWNSCIKKKL
	Brara.E02934.1.p	Br2R-MYB106	GSVLKKGPWTSTEDGILINYVRKHGEGNWNAVQKYTSLARCGKSCRLRWANHLRPNLKKGAFSQEEERLIVQMHAKMGNKWAQMAEHLPGRTDNEIKNYWNTRIKRRH
	Brara.E03155.1.p	Br2R-MYB107	KPKLRKGLWSPDEDEKLIRYMLTNGQGCWSDIARNAGLLRCGKSCRLRWINYLRPDLKRGSFSPQEEDLIFHLHSILGNRWSQIATRLPGRTDNEIKNFWNSTLKKRL
	Brara.E03277.1.p	Br2R-MYB108	EMDLKRGPWTAEEDFKLMNYIATHGEGRWNSLSRCAGLQRTGKSCRLRWLNYLRPDVRRGNITLEEQLLILELHSRWGNRWSKIAQYLPGRTDNEIKNYWRTRVQKHA
	Brara.E03547.1.p	Br2R-MYB109	ESGLKKGPWTPEEDEKLINHIRKHGHGSWRALPKQAGLNRCGKSCRLRWTNYLRPDIKRGNFTAEEEQTIINLHSLLGNKWSSIAGHLPGRTDNEIKNYWNTHIRKKL
	Brara.E03665.1.p	Br2R-MYB110	EGTVRKGPWTMEEDLILFNYILNHGEGLWNSVAKASGLKRTEKSCRLRWLNYLRPDVRRGNITAEEHLLIIQLHAKLGNRWSKIAKYLPGRTDNEIKNFWRTKIQRHV
	Brara.F00557.1.p	Br2R-MYB111	KIGIKKGPWTPEEDIILVSYIQEHGPGNWRSVPTNTGLLRCSKSCRLRWTNYLRPGIKRGNFTPHEEGMIIHLWASIASYLPQRTDNDIKNYWNTHLKKKL
	Brara.F00610.1.p	Br2R-MYB112	KQKLRKGLWSPEEDEKLLNHITNHGHGCWSSVPKLAGLQRCGKSCRLRWINYLRPDLKRGAFSPEEENLIVELHAVLGNRWSQIAARLPGRTDNEIKNLWNSNIKKKL
	Brara.F00961.1.p	Br2R-MYB113	KKERHIVTWTPEEDVILRDQITLHGTENWAIIASKFKDKSTRQCRRRWYTYLNSDFKRGGWSPEEDMLLCEAQRVFGNRWTEIAKVVSGRTDNAVKNRFTTLCKKRA
	Brara.F01146.1.p	Br2R-MYB114	KTKVKRGQWSYDEDLKLISFINKYGHENWRSLPEQAGLLRCGKSCRLRWINYLRPDVKRGNFSVEEEETIIKLHQSIGSKWSKIASKLPGRTDNEIKNVWHTHLKKRL
	Brara.F01324.1.p	Br2R-MYB115	DDGMKKGEWTAEEDQKLVAYINEHGLCDWRSLPERAGLQRGGKSCRLRWLNYLRPGIRRGKFTPQEEEAIIKLHAVLGNRWAAIAKKMENRTDNDIKNHWNSCLKKRL
	Brara.F01573.1.p	Br2R-MYB116	KANVKKGPWSPEEDAKLKSYIETRGTGGNWIALPHKIGLRRCGKSCRLRWLNYLRPNIKHGGFSEDEESIICNLYLTIGSRWSIIAAQLPGRTDNDIKNYWNTRLKKKL
	Brara.F01643.1.p	Br2R-MYB117	KEKQRKGLWSPEEDEKLRSYVLKYGHVCWSTIPIQAGLQRNGKSCRLRWVNYLRPGLKKSAFTKEEETTLLSLHSILGNKWAHISKYLPGRTDNEIKNYWHSYLKKSV
	Brara.F01822.1.p	Br2R-MYB118	QEENRKGPWTEQEDIILVNFVHLFGDRRWDFIAKVSGLNRTGKSCRLRWVNYLHPGLKRGKMTPQEERLVTELHAKWGNRWSKIARKLPGRTDNEIKNYWRTHMRKKA
	Brara.F02110.1.p	Br2R-MYB119	KNGVKKGPWTPEEDIILVSYIQVHGPGNWRSVPTNTGLRRCSKSCRLRWTNYLRPGIKRGNFTEHEEKMIVHLQALLGNRWAAIASYLPERTDNDIKNYWNTHLKKKL
	Brara.F02123.1.p	Br2R-MYB120	EIGLRKGPWTADEDGKLVDFLRTRGASGGWCWRDVPKLAGLKRCGKSCRLRWTNYLRPDLKRGLFSEEEIQLVIDLHAQLGNRWSKIAAELPGRTDNDIKNYWNTHIKRKL
	Brara.F02393.1.p	Br2R-MYB121	ETGTLKKGPWLPEEDDKLISYIHKHGHSSWSALPKLAGLNRCGKSCRLRWTNYLRPDIKRGKFSQEEEETILNLHAVLGNKWSMIASHLPGRTDNEIKNFWNTHLKKKL
	Brara.F02448.1.p	Br2R-MYB122	KANVKKGPWSPEEDAKLKDYIENNGTGGNWIALPQKIGLRRCGKSCRLRWLNYLRPNIKHGGFSEEEDNIICNLYVTIGSRWSIIAAQLPGRTDNDIKNYWNTRLKKKL
	Brara.F02806.1.p	Br2R-MYB123	KQKLRKGLWSPEEDEKLLNYITRHGHGCWSSVPKLAGLQRCGKSCRLRWINYLRPDLKRGAFSQEEESLIIELHAALGNRWSQIATRLPGRTDNEIKNFWNSCLKKKL
	Brara.F02919.1.p	Br2R-MYB124	EMDLRRGPWTVEEDFKLSNYISTLGEGRWNSLARCAGLKRTGKSCRLRWLNYLRPDVRRGNITLEEQLLILELHSRWGNRWSKIAQYLPGRTDNEIKNYWRTRVQKHA
	Brara.F02938.1.p	Br2R-MYB125	KIGLKRGRWTAEEDEILTNYIQTNGEGSWRSLPKKAGLLRCGKSCRLRWINYLRRDLKRGNITAEEEETIVKLHSLLGNRWSHIATHLPGRTDNEIKNYWNSHLSRKI
	Brara.F03068.1.p	Br2R-MYB126	QQGCRKGPWTPEEDKLLSEYVTSNGEGRWSSVAKCAGLNRSGKSCRLRWVNYLRPGLKRGQITPQEEGIILELHSLWGNKWSTIARYLPGRTDNEIKNYWRTHYKKKE
	Brara.F03109.1.p	Br2R-MYB127	KGGVKKGPWTPEEDIILVTYIQEHGPGNWRAVPTNTGLLRCSKSCRLRWTNYLRPGIKRGNFTEHEEKMIVHLQALLGNRWAAIASYLPQRTDNDIKNYWNTHLKKKL
	Brara.F03146.1.p	Br2R-MYB128	KSNVKKGLWTAEEDAKILAYVAIHGVGNWSLIPKKAGLNRCGKSCRLRWTNYLRPDLKHDSFSPQEEELIIQCHRIIGSRWSSIARKLPGRTDNDVKNHWNTKLKKRL
	Brara.F03174.1.p	Br2R-MYB129	HQEYKKGLWTVEEDNILRDYVLTHGKGQWNRIVRKTGLKRCGKSCRLRWINYLSPNVNKGNFTEQEEDLIIRLHKLLGNRWSLIAKRVPGRTDNQVKNHWNTHLSKKI
	Brara.F03184.1.p	Br2R-MYB130	ETEVRKGPWTMEEDLILINYIANHGDGVWNTLAKSAGLKRTGKSCRLRWLNYLRPDVRRGNITPEEQLIIMELHAKWGNRWSKIAKHLPGRTDNEIKNFWRTRIQKYI
	Brara.F03185.1.p	Br2R-MYB131	KASIIKGQWTSGEDRLLVQLVEHHGTKKWSHIAKMLPGRVGKQCRERWHNHLRPDIKKDGWSEEEDRILISAHKELGNKWAEITWKLPGRTENTIKNHWNATKRRQQ
	Brara.F03404.1.p	Br2R-MYB132	KKERHIVTWSQQEDDILRKQITLHGTDNWAIIASNFTDKSTRQCRRRWYTYLNSDFKRGGWSPEEDTLLCEAQRVFGNRWTEIAKVVSGRTDNAVKNRFTTLCKKRA
	Brara.F03905.1.p	Br2R-MYB133	KAHTNKGAWTKEEDERLIAYIKAHGEGCWRSLPKAAGLLRCGKSCRLRWINYLRPDLKRGNFTEEEDELIIKLHSLLGNKWSLIAGRLPGRTDNEIKNYWNTHIRRKL
	Brara.G00519.1.p	Br2R-MYB134	KMGLNRGPWTPEEDQILISFIHKHGHSNWRALPKQAGLLRCGKSCRLRWMNYLKPDIKRGNFTKEEEDAIISLHQILGNRWSAIAAKLPGRTDNEIKNVWHTHLKKRL
	Brara.G00616.1.p	Br2R-MYB135	EEGWRKGPWTAEEDRLLIDYVRLHGEGRWNSVAKLAGLKRNGKSCRLRWVNYLRPDLKRGQITPHEETIILELHAKWGNRWSTIARSLPGRTDNEIKNYWRTHFKKKT
	Brara.G00892.1.p	Br2R-MYB136	SVEQRKGPWTLEEDTLLTNYIAHNGEGRWNLLAKSSGLKRKGKSCRLRWLNYLKPDIKRGNLTPQEQLLILELHCKWGNRWSKIAQYLPGRTDNEIKNYWRTRVQKQA
	Brara.G01033.1.p	Br2R-MYB137	KAHMNKGAWTKEEDQLLVDYIRKHGEGCWRSLPRAAGLQRCGKSCRLRWMNYLRPDLKRGNFTEEEDELIIKLHSLFGNKWSLIAGRLPGRTDNEIKNYWNTHIKRKL
	Brara.G01177.1.p	Br2R-MYB138	ADRIKGPWSPEEDEQLRKLVVKYGPRNWTVISKSIPGRSGKSCRLRWCNQLSPQVEHRPFSAEEDETIARAHAQFGNKWATIARLLNGRTDNAVKNHWNSTLKRKC
	Brara.G01291.1.p	Br2R-MYB139	EKTFHKGPWTSAEDQLLTAYVDKHGEGNWNAVQKHSGLSRCGKSCRLRWVNHLRPSLKKGGFTDKEEQRVIELHASMGNKWARMAAQLPGRTDNEIKNFWNTRLKKLQ
	Brara.G01574.1.p	Br2R-MYB140	EDALRRGPWLEEEDERLVKFVTLLGERRWDSLARVSGLKRSGKSCRLRWMNYLNPSLKCGPMSQEEEIIIFQLHALWGNKWSNIARRLPGRTDNQIKNYWRTHLRKKM
	Brara.G01884.1.p	Br2R-MYB141	KEEMKKGPWKAEEDEVLINHVNRYGPRDWSSIRSKGLLQRTGKSCRLRWVNKLRPNLKSGCKFSAEEERTVIELQAEFGNKWARIATYLPGRTDNDVKNFWSSRVKRLA
	Brara.G01913.1.p	Br2R-MYB142	KKGLKKGPWTPEEDEILVEYIKQNSHGSWRLLPKKAGLLRCGKSCRLRWTNYLRPDIKRGPFTPQEEKLVVQLHAILGNRWAAIAAQLPGRTDNEIKNLWNTHLKKRI
	Brara.G02092.1.p	Br2R-MYB143	KTKVKRGPWSPEEDLKLISFIQKFGHENWRSLPKQSGLLRCGKSCRLRWINYLRPDVKRGNFTAEEEETIIKLHQNYGNKWSRIASQLPGRTDNEIKNVWHTRLRKRL
	Brara.G02266.1.p	Br2R-MYB144	KMEVKKGPWTPEEDIILVSYIQQHGPGSWRCVPRNTGLLRCSKSCRLRWTNYLRPGIKRGNFTEHEEKTIIHLQALLGNRWAAIASYLPQRTDNDIKNYWNTHLKKKL
	Brara.G02275.1.p	Br2R-MYB145	DEGLKKGEWTAEEDRMLVAYINEYGLGDWRAMPKRAGLQRCGKSCRLRWLNYLRPGIKRGKFTPQEEEDIIKFHSLLGNRWAAIAKEMKNRTDNDIKNHWNSCLKKRL
	Brara.G02476.1.p	Br2R-MYB146	KASVVRGHWRPDEDAKLKKLVALDGPQNWNLIAEKLQGRSGKSCRLRWFNQLDPRINRRAFSEEEEERLMQAHNLYGNKWAMIARFFPGRTDNSVKNHWHVIMARKF
	Brara.G02526.1.p	Br2R-MYB147	EVGLRRGPWTLEEDTLLTNYILHNGEGRWNLVAKSAGLKRNGKSCRLRWLNYLKPDIRRGNLTPQEQLLILELHSKWGNRWSKIAQYLPGRTDNEIKNYWRTRVQKQA
	Brara.G02641.1.p	Br2R-MYB148	KVGLKKGPWSADEDRKLMNFILTHGQCCWRAVPKLAGLLRCGKSCRLRWTNYLRPDLKRGLLSDHEEKMVIDLHSQLGNRWSKIASHLPGRTDNEIKNHWNTHIKKKL
	Brara.G02646.1.p	Br2R-MYB149	SQGLKKGAWTAEEDNLLRQCIDKYGEGKWHQVPLRAGLNRCRKSCRLRWLNYLKPSIKRGKLNSDEVDLLMRLHKLLGNRWSLIAGRLPGRTANDVKNYWNTHLSKKH
	Brara.G02779.1.p	Br2R-MYB150	EAELRRGPWTLEEDTLLTTYILHNGEGRWNLAAKCAGLKRTGKSCRLRWLNYLKPDIRRGNLTPQEQLLILELHSKWGNRWSKIAQYLPGRTDNEIKNYWRTRVQKQA
	Brara.G02889.1.p	Br2R-MYB151	KASVSRGHWRPAEDAKLKELVAVYGPQNWNLIAEKLQGRSGKSCRLRWFNQLDPRINRRAFTEEEEERLMQAHSLYGNKWAMIARLFPGRTDNSVKNHWHVVMARKF
	Brara.G03164.1.p	Br2R-MYB152	KIVVKKGPWTPEEDITLVSYIQQHGPGNWRSVPKNTGLLRCSKSCRLRWTNYLRPGIKRGNFTQHEEKTIIHLQALLGNRWAAIASYLPQRTDNDIKNYWNTHLKKKL
	Brara.G03177.1.p	Br2R-MYB153	DDGIKKGEWTAEEDRMLVAYIKEHGLGDWRTLPKRAGLQRCGKSCRLRWLNYLKPGIKRGKFTPQEEEDIIKFHSLLGNRWAAIAKQMPNRTDNDIKNHWNSCLKKRL
	Brara.G03178.1.p	Br2R-MYB154	DDGVRKGEWTVEEDRMLVAYINEYGLGDWRTMPKRAGLQRCGKSCRLRWLNYLRPGIKRGKFTPQEEEDIIKFHSLLGNRWAAIAKQMPNRSDNDIKNHWNSCLKKRL
	Brara.G03210.1.p	Br2R-MYB155	AEGLKKGAWTQEEDQKLIAYVQHHGEGGWRTLPDKAGLKRCGKSCRLRWANYLRPDIKRGEFSQEEEDSIINLHAIHGNKWSAIARRLPGRTDNEIKNHWNTHIKKRL
	Brara.G03264.1.p	Br2R-MYB156	MCSRGHWRPSEDEKLKDLVEQYGPHNWNAIALKLPGRSGKSCRLRWFNQLDPRINRNPFTEDEEERLLAAHRIHGNRWSIIARLFPGRTDNAVKNHWHVIMARRT
	Brara.G03643.1.p	Br2R-MYB157	KTKVKRGPWSPEEDLKLISFIQKFGHENWRSLPKQSGLLRCGKSCRLRWINYLRPDVKRGNFSAEEEEMIIKFHQSYGNKWSKIASKLPGRTDNEIKNVWHTHLKKRL
	Brara.H00005.1.p	Br2R-MYB158	KSKVKRGPWSPKEDLTLITFIQKHGHHNWRSLPKLAGLMRCGKSCRLRWINYLRPDVKRGNFSKEEEDAIIHFHQTLGNKWSKIASFLPGRTDNEIKNVWNTHLKKRL
	Brara.H00653.1.p	Br2R-MYB159	KEELNRGAWTDQEDKILKDYIMFHGEGKWSTLPNQAGLKRCGKSCRLRWKNYLRPGIKRGNISSDEEELIIRLHNLLGNRWSLIAGRLPGRTDNEIKNHWNSNLRKRL
	Brara.H00912.1.p	Br2R-MYB160	DKDVKKGPWMPEEDDKLRAYINKKGYGNWRSLPKLAGLNRCGKSCRLRWMNYLRPDIRRGEFSDEEESNIVRLHALLGNKWSKIANHLPGRTDNEIKNYWNTHMRKKM
	Brara.H00971.1.p	Br2R-MYB161	NTTLVKGQWTAEEDKILVQLVEKYGLRKWSHIAQVLPGRIGKQCRERWHNHLRPDIKKETWSEDEDRVLIEFHKEIGNKWAEIAKRLPGRTENSIKNHWNATKRRQF
	Brara.H01064.1.p	Br2R-MYB162	KNGLKKGPWTSEEDQKLLDYIQKHGYGNWRTLPKNAGLQRCGKSCRLRWTNYLRPDIKRGRFSFEEEETIIHLHSFLGNKWSAIAARLPGRTDNEIKNFWNTHIRKKL
	Brara.H01124.1.p	Br2R-MYB163	KLGVKKGPWTTEEDKKLINFILNNGHCCWRALPKLAGLRRCGKSCRLRWTNYLRPDLRRGLLSHEEEQLVIDLHAHMGNKWSKIASRLRGRTDNEIKNHWNTRIKKKL
	Brara.H01266.1.p	Br2R-MYB164	KISCQRGHWRPIEDDHLRQLVEQYGPKNWNFIAQHLYGRSGKSCRLRWYNQLDPNITKKPFTEEEEERLLQAHRFQGNRWASIARLFPGRTDNAVKNHFHVIIARRK
	Brara.H01715.1.p	Br2R-MYB165	MERIKGPWSPEEDELLQSLVQKHGPRNWSLISKSIPGRSGKSCRLRWCNQLSPEVEHRGFSPEEDETIIRAHARFGNKWATISRLLSGRTDNAIKNHWNSTLKRKC
	Brara.H01853.1.p	Br2R-MYB166	KAHTNKGAWTKEEDERLTAYIKAHGEGCWRSLPKAAGLLRCGKSCRLRWINYLRPDLKRGNFTEDEDELIIKLHSLLGNKWSLIAGRLPGRTDNEIKNYWNTHIRRKL
	Brara.H02151.1.p	Br2R-MYB167	KPSVLGRGHWRPAEDVKLKELVAIYGPQNWNLIAEKLQGRSGKSCRLRWFNQLDPRINRRAFTEDEEERLMQAHRLYGNKWAMIARLFPGRTDNSVKNHWHVIMARKY
	Brara.H02407.1.p	Br2R-MYB168	ADGTKRGEWTEEEDRKLVAYIDVYGIGDWRFLPHKAGLQRCGKSCRLRWLNYLRPGVKKGKFTTQEEQVIINFHSILGNRWATIAQQMPGRSDNDIKNHWNSCLKKRL
	Brara.H02408.1.p	Br2R-MYB169	DDGMKKGEWIAEEDEKLIAYINEHGMCDWRSIPKRAGLQRCGKSCRLRWLNYLRPGIKRGKFTPQEEEKIIKVHGVLGNRWAAIAKHMENRTDNDIKNHWNSCLKKRL
	Brara.H02416.1.p	Br2R-MYB170	ELGLKKGAWTPEEDQKLVSYVNCHGEGGWRTLPEKAGLKRCGKSCRLRWANYLRPDIKRGEFTEDEERSIISLHALHGNKWAAIARGLPGRTDNEIKNHWNTHIKKRL
	Brara.H02444.1.p	Br2R-MYB171	MMCSRGHWRPAEDEKLRELVQQFGPHNWNAIAQKLTGRSGKSCRLRWFNQLDPRINRTPFTEEEEERLLASHRIHGNRWSVIARFFPGRTDNAVKNHWHVIMARRG
	Brara.H02815.1.p	Br2R-MYB172	KQKLRKGLWSPEEDEKLLNHITHHGHGCWSSVPKLAGLQRCGKSCRLRWINYLRPDLKRGAFSPEEENLIVELHSVLGNRWSQIASRLPGRTDNEIKNLWNSSIKKKL
	Brara.H02857.1.p	Br2R-MYB173	KIGIKKGPWTPEEDIILVSYIQEHGPGNWRSVPTNTGLLRCSKSCRLRWTNYLRPGIKRGNFTPHEEGMIIHLQALLGNKWASIASYLPQRTDNDIKNYWNTHLKKKL
	Brara.I00102.1.p	Br2R-MYB174	KQKLRKGLWSPEEDEKLLRYITKYGHGCWSSVPKQAGLQRCGKSCRLRWINYLRPDLKRGAFSQDEENLIIELHAVLGNRWSQIAAQLPGRTDNEIKNLWNSSLKKKL
	Brara.I00299.1.p	Br2R-MYB175	EAEVRKGPWTMEEDLILINYIANHGDGVWNSLAKSAGLKRTGKSCRLRWLNYLRPDVRRGNITPEEQLTIMELHAKWGNRWSKIAKHLPGRTDNEIKNFWRTRIQKYI
	Brara.I00301.1.p	Br2R-MYB176	HQEYKKGLWTVEEDNVLMDYVQTHGKGHWNRIVRKTGLKRCGKSCRLRWINYLSPSVNKGNFTEQEEDLIIRLHKLLGNRWSLIAKRVPGRTDNQVKNHWNTHLSKKF
	Brara.I00330.1.p	Br2R-MYB177	KGGVKKGPWTPEEDIILVTYIQEHGPGNWRAVPTNTGLLRCSKSCRLRWTNYLRPGIKRGNFTEHEEKMIVHLQALLGNRWAAIASYLPQRTDNDIKNYWNTHLKKKL
	Brara.I00351.1.p	Br2R-MYB178	QQGCRKGPWTPEEDKLLGEYVSSNGEGRWSTVAKSAGLNRSSKSCRLRWVNYLRPGLKRGQITPQEEGIILELHSLWGNKWSTIARYLPGRTDNEIKNYWRTHYKKKE
	Brara.I00383.1.p	Br2R-MYB179	KIGLKRGRWTAEEDETLTNYIQINGEGSWRSLPKKAGLLRCGKSCRLRWINYLRMDLKRGNITAEEDNTIVKLHSLLGNRWSLIATHLPGRTDNEIKNYWNSHLSRKI
	Brara.I00496.1.p	Br2R-MYB180	KQKLRKGLWSPEEDEKLLNYISRHGHGCWSSVPKLAGLQRCGKSCRLRWINYLRPDLKRGAFSQDEECLIIELHAALGNRWSQIATRLPGRTDNEIKNFWNSCLKKKL
	Brara.I00635.1.p	Br2R-MYB181	EEGIKKGAWTPEEDRKLIAYIQRHGEGGWRTLPEKAGLKRCGKSCRLRWANYLRPDIKRGEFTLEEDDTIIKLHALKGNKWAAIATYLAGRTDNEIKNYWNTNLKKRL
	Brara.I00661.1.p	Br2R-MYB182	GEGLKKGAWTTEEDKKLISYIHEHGEGGWRDIPQKAGLKRCGKSCRLRWTNYLKPEIKRGEFSSEEEQIIIMLHASRGNKWSVIARHLPRRTDNEIKNYWNTHLKKRL
	Brara.I00690.1.p	Br2R-MYB183	KTGVKKGPWTPEEDIILVSYIQEHGPGNWRAVPTNTGLRRCSKSCRLRWTNYLRPGIKRGNFTEHEEKMIVHLQALLGNRWAAIASYLPERTDNDIKNYWNTHLKKKL
	Brara.I00832.1.p	Br2R-MYB184	KANVKKGPWSPEEDAKLKDYIENSGTGGNWIALPQKIGLRRCGKSCRLRWLNYLRPNIKHGGFSEEEDNIICNLYVTIGSRWSIIAAQLPGRTDNDIKNYWNTRLKKKL
	Brara.I01367.1.p	Br2R-MYB185	QQKVKRGLWSPEEDEKLIRYITTHGYGCWSEVPEKAGLQRCGKSCRLRWINYLRPDIRRGRFSLEEEKLIISLHGVVGNRWAHIASHLPGRTDNEIKNYWNSWIKKKI
	Brara.I01568.1.p	Br2R-MYB186	RSMVKGGVWKNTEDEVLKAAMMKYGKNQWGRISSLSVRKSAKQCKARWNEWLDPSIKKTEWTREEDEKLLHLSKILPTQWRTIAPAVGRTPSQCLERYEKLLDASS
	Brara.I02176.1.p	Br2R-MYB187	KIGLKKGPWTPEEDQKLIDYINKHGYGNWRTLPKNAGLERCGKSCRLRWTNYLRPDIKRGRFSFEEEEIIIQLHSIMGNKWSAIAARLPGRTDNEIKNYWNTHIRKRL
	Brara.I02373.1.p	Br2R-MYB188	ENGLKKGPWTPEEDQKLIDYIHKHGHGSWRALPKLADLNRCGKSCRLRWTNYLRPDIKRGKFSAEEEQTILHLHSILGNKWSAIATHLQGRTDNEIKNFWNTHLKKKL
	Brara.I03072.1.p	Br2R-MYB189	GVEQRKGPWTLEEDTILTNYISHNGEGRWNVLAKSSGLKRKGKSCRLRWLNYLKPDIKRGNLTPQEQLLILELHCQWGNRWSKIAQYLPGRTDNEIKNYWRTRVQKQA
	Brara.I03301.1.p	Br2R-MYB190	KAHMNKGAWTKEEDQLLVDYIRKHGEGCWRSLPRAAGLQRCGKSCRLRWMNYLRPDLKRGNFTEEEDELIIKLHSLLGNKWSLIAGRLAGRTDNEIKNYWNTHIKRKL
	Brara.I03324.1.p	Br2R-MYB191	ADRVKGPWSQEEDEQLRLMVEKYGPRNWSAISKSIPGRSGKSCRLRWCNQLSPEVEHRPFSPEEDETIVSARAKFGNKWATIARLLNGRTDNAVKNHWNSTLKRKC
	Brara.I03612.1.p	Br2R-MYB192	EENLRRGPWLEEEDERLVKFVTLLGERRWDSLARVSGLKRSGKSCRLRWMNYLNPSLKRGPMSLEEETIIFQLHAFWGNKWSKIARRLPGRTDNEVKNYYRTHFRKKL
	Brara.I03821.1.p	Br2R-MYB193	KSKVKGPWSTEEDAVLTKLVSKLGPRNWSLIARGIPGRSGKSCRLRWCNQLDPCLKRKPFSDEEDHMIISAHAIHGNKWAVIAKLLPGRTDNAIKNHWNSTLRRKY
	Brara.I04172.1.p	Br2R-MYB194	KEDIKKGPWKAEEDEVLINHVKRYGPRDWSSIRSKGLLQRTGKSCRLRWVNKLRPNLKNGCKFSADEEKTVIDLQSQFGNKWARIATYLPGRTDNDVKNFWSSRLKRLA
	Brara.I04218.1.p	Br2R-MYB195	KKGLKKGPWTAEEDEILVEYIKKNSHGSWRTLPKNAGLLRCGKSCRLRWTNYLRPDIKRGPFTPEEEKLVVQLHAILGNRWAAIAAQLPGRTDNEIKNLWNTHLKKRL
	Brara.I04775.1.p	Br2R-MYB196	GDGMKKGEWTAEEDQNLVAYINEHGVSDWRSLPKRAGLQRCGKSCRLRWLNYLRPGIKRGKFTPQEEEEIIKLHAVLGNRWAAIAKEMDNRTDNDIKNHWNSCLKKRL
	Brara.I04780.1.p	Br2R-MYB197	ELGLKKGAWTPEEDQKLTSYVNRHGEGGWRTLPEKAGLKRCGKSCRLRWANYLRPDIKRGEFTEDEELSIISLHALHGNKWAAIARGLPGRTDNEIKNYWNTHIKKRL
	Brara.I04806.1.p	Br2R-MYB198	MMCSRGHWRPAEDEKLRELVEQFGPHNWNAIAQKLSGRSGKSCRLRWFNQLDPRINRNPFTEDEEERLLASHRIHGNRWSVIARFFPGRTDNAVKNHWHVIMARRG
	Brara.I04881.1.p	Br2R-MYB199	KTKVKRGPWSQDEDLKLISFIHKYGHENWRSLPKQAGLLRCGKSCRLRWINYLRPDLKRGNFTLEEEETIIKLHQSFGNKWSKIASKLPGRTDNEIKNVWHTHLKKRL
	Brara.I05267.1.p	Br2R-MYB200	KQKLRKGLWSPDEDEKLLNHITHHGHGCWSSVPKHAGLQRCGKSCRLRWINYLRPDLKRGAFSQDEENLIVELHAVLGNRWSQIAAKLPGRTDNEIKNLWNSNIKKKL
	Brara.J00431.1.p	Br2R-MYB201	KMGLKKGPWSAEEDRILISHIRLHGHPNWRALPQLAGLLRCGKSCRLRWINYLRPDIKRGNFTPQEEETIINLHQSLGNRWSAIAAKLPGRTDNEIKNVWHTHLKKRI
	Brara.J00957.1.p	Br2R-MYB202	GVVLKKGPWTAAEDEILSVYVRENGEGNWNAVQKNTGLARCGKSCRLRWANHLRPNLRKGSFTGDEERLIIQLHAQLGNKWARMAAQLPGRTDNEIKNYWNTRLKRLQ
	Brara.J01046.1.p	Br2R-MYB203	KENVKRGQWTPEEDNKLASYIAQHGTRNWRLIPKNAGLQRCGKSCRLRWTNYLRPDLKHGQFSEAEEHIIVKFHSVLGNRWSLIAAQLPGRTDNDVKNYWNTKLKKKL
	Brara.J01347.1.p	Br2R-MYB204	MKNVQEEYRKGPWTEQEDILLVNFVHAFGDRRWDFVAKVSGLNRTGKSCRLRWVNYLHPGLKRGKMTHQEERLVLELHAKWGNRWSKIAKKLPGRTDNEIKNYWRTHMRKQA
	Brara.J01433.1.p	Br2R-MYB205	KTKVKRGPWSPEEDAKLRDYIEKYGNGGNWISLPLKAGLRRCGKSCRLRWLNYLRPNIKHGDFSEEEDRIIFSLFAAIGSRWSIIAAHLPGRTDNDIKNYWNTKLRKKI
	Brara.J01778.1.p	Br2R-MYB206	SKLCSRGHWRPTEDAKLKELVAQFGPQNWNVIAHHLLGRSGKSCRLRWFNQLDPRINKRAFTEEEESRLLAVHQAYGNKWALISRLFPGRTDNAVKNHWHVIMSRRT
	Brara.J01852.1.p	Br2R-MYB207	ENGLKKGPWTQGEDDKLIDHIQKHGHGSWRALPKQAGLNRCGKSCRLRWTNYLRPDIKRGNFTEEEEETIINLHSLLGNKWSSIASNLPRRTDNEIKNYWNTHLRKKL
	Brara.J01871.1.p	Br2R-MYB208	KVGLKKGPWTAEEDKKLINFILTNGHCCWRALPKLSGLLRCGKSCRLRWINYLRPDLKRGLLSECEEQMVIDLHAQLGNRWSKIASHLPGRTDNEIKNHWNTHIKKKL
	Brara.J01962.1.p	Br2R-MYB209	KLGLKKGPWTPEEDQKLLAYIEEHGHGSWRSLPEKAGLHRCGKSCRLRWTNYLRPDIKRGKFNLQEEQTIIQLHALLGNRWSAIATHLPKRTDNEIKNYWNTHLKKRL
	Brara.J01999.1.p	Br2R-MYB210	NNEYKKGLWTVEEDKILMDYVKAHGKGHWNRIAKKTGLKRCGKSCRLRWMNYLSPNVKRGNFTDQEEDLIIRLHKLLGNRWSLIAKRVPGRTDNQVKNYWNTHLSKKL
	Brara.J02023.1.p	Br2R-MYB211	KIGLKRGPWTIEEDHRLMNFILNNGIHCWRVVPKLAGLLRCGKSCRLRWINYLRPDLKRGGFTDAEEDRIMELHSQLGNRWSKIASHFPGRTDNEIKNHWNTKIKKKM
	Brara.J02139.1.p	Br2R-MYB212	VQKTKKGLWSPEEDSKLMQYMISNGQGCWSDVAKNAGLQRCGKSCRLRWINYLRPDLKRGAFSPHEEDLIIRFHSILGNRWSQIAARLPGRTDNEIKNFWNSTIKKRL
	Brara.J02324.1.p	Br2R-MYB213	DSGLKKGPWTPDEDEKLVKYVKKHGHSSWSALPKLAGLNRCGKSCRLRWTNYLRPDIKRGKFSPEEEQTILNLHAVVGNKWSTIANNLPGRTDNEIKNFWNTHLKKKL
	Brara.J02534.1.p	Br2R-MYB214	GEGLKKGAWTTEEDKKLISYIHEHGEGGWRDIPQKAGLKRCGKSCRLRWANYLKPDIKRGEFSYEEEQIIIMLHASRGNKWSVIARHLPKRTDNEVKNYWNTHLKKRL
	Brara.K00044.1.p	Br2R-MYB215	KNGVKKGPWTSEEDQKLIDYIRFHGPGNWRTLPKNAGLQRCGKSCRLRWTNYLRPDIKRGRFSFEEEETIIQLHSVMGNKWSAIAARLPGRTDNEIKNHWNTHIRKRL
	Brara.K00191.1.p	Br2R-MYB216	KQRQRKGFWSPEEDEKLRSFILSHGHSCWTTVPIKAGLQRNGKSCRLRWINYLRPGLKRDMINAEEEEIILTFHSSLGNKWSRIAKFLPGRTDNEIKNYWHSHLKKKW
	Brara.K00319.1.p	Br2R-MYB217	KDHTNKGAWTKEEDQKLISYIKSHGEGCWRSLPASAGLLRCGKSCRLRWINYLRPDLKRGNFTLEEDDLIIKLHSLLGNKWSLIATRLPGRTDNEIKNYWNTHVKRKL
	Brara.K00427.1.p	Br2R-MYB218	EKTLVKGQWTSEEDRILIQFVEKYGLRKWSHIAQVLPGRIGKQCRERWHNHLRPDIKKEIWSEEEDRVLIQFHKEIGNKWAEIAKRLPGRTENSIKNHWNTTKRRQF
	Brara.K00487.1.p	Br2R-MYB219	DKGVKKGPWMPEEDYKLVAYIDKNGYGKWRSLPNLAGLNRCGKSCRLRWMNYLRPDIRRGEFTYEEESTVVKLHALLGNKWSKIASHLPGRTDNEIKNYWNTHMRKKM
	Brara.K00652.1.p	Br2R-MYB220	NKKTEGHRKGLWKPFEDDKLKQLVEQYGPHNWNNIGQLLSGRTGQSCRQRWCNQLAPNINKGPFTKEEEERLLEAHRIHGSRWAYIAKLFPGRTDNALKNHYRVTMKRRK
	Brara.K00936.1.p	Br2R-MYB221	RIMIKGGVWKNTEDEILKAAVMKYGKNQWARISSLLVRKSAKQCKARWYEWLDPSIKKTEWTREEDEKLLHLAKLLPTQWRTIAPIVGRTPSQCLERYEKLLDAAC
	Brara.K01188.1.p	Br2R-MYB222	ELGLKKGAWTPEEDQKLISYLNNHGEGGWRTLPEKAGLKRCGKSCRLRWANYLRPDIKRGEFTEDEELSIISLHALHGNKWSDIARGLPGRTDNEIKNYWNTHIKKRL
	Brara.K01208.1.p	Br2R-MYB223	MERIKGPWSPEEDDLLQKVVEEHGPRNWSLISKSIPARSGKSCRLRWCNQLSPEVEHRGFSAEEDETIVRAHARYGNKWATISRLLSGRTDNAVKNHWNSTLKRKC
	Brara.K01723.1.p	Br2R-MYB224	SRVCSRGHWRVSEDSQLTELVSVHGPQNWNHIAEKMQGRTGKSCRLRWFNQLDPRINKRAFSVEEEERLLAAHGAFGNKWAMIAKIFNGRTDNALKNHWHVLMARKL
	Brara.K01834.1.p	Br2R-MYB225	KNGLKKGPWTSEEDQKLIEYIQKHGYGNWRTLPKNAGLQRCGKSCRLRWTNYLRPDIKRGRFSFEEEETIIKLHSFLGNKWSAIAARLPGRTDNEIKNFWNTHIRKKL
Boechera stricta v1.2	Bostr.0556s0099.1.p	Bs2R-MYB001	KKERHIVTWTPEEDDILRNQISVHGTENWAIIASKFTDKSTRQCRRRWYTYLNSDFKRGGWSPEEDTLLCEAQRLFGNRWTEIAKVVSGRTDNAVKNRFTTLCKKRA
	Bostr.0556s0457.1.p	Bs2R-MYB002	KASIIKGQWTSEEDKLLVQLVERHGTKKWSQIAKMLQGRVGKQCRERWHNHLRPDIKKDGWTEEEDRILIEAHKEIGNRWAEIARKLPGRTENTIKNHWNATKRRQH
	Bostr.0556s0458.1.p	Bs2R-MYB003	EAEVRKGPWTMEEDLILINYIANHGDGVWNSLAKSAGLKRTGKSCRLRWLNYLRPDVRRGNITPEEQLIIMELHAKWGNRWSKIAKHLPGRTDNEIKNFWRTRIQKYI
	Bostr.0556s0467.1.p	Bs2R-MYB004	NQEYKKGLWTVEEDNVLMDYVLTHGTGQWNRIVRKTGLKRCGKSCRLRWMNYLSPNVKKGTFTEQEEDLIIRLHKLLGNRWSLIAKRVPGRTDNQVKNYWNTHLSKKL
	Bostr.0556s0504.1.p	Bs2R-MYB005	KSNVKKGLWTEEEDAKILAYVAIHGVGNWSLIPKKAGLNRCGKSCRLRWTNYLRPDLKHDSFSPQEEELIIQCHRIIGSRWSSIARKLPGRTDNDVKNHWNTKLKKKL
	Bostr.0556s0539.1.p	Bs2R-MYB006	KGGVKKGPWTPEEDIILVTYIQEHGPGNWRAVPTNTGLLRCSKSCRLRWTNYLRPGIKRGNFTEHEEKMIVHLQALLGNRWAAIASYLPQRTDNDIKNYWNTHLKKKL
	Bostr.0556s0551.1.p	Bs2R-MYB007	SRVCSRGHWRISEDSQLMELVAVYGPQNWNHIAENMQGRTGKSCRLRWFNQLDPRINKRAFSDEEEERLLAAHRAFGNKWAMIAKLFNGRTDNALKNHWHVLMARKL
	Bostr.0556s0619.1.p	Bs2R-MYB008	QQGCRKGPWTLEEDKLLAEYVTSHGEGRWSTVAKCAGLNRSGKSCRLRWVNYLRPGLKRGQITPQEEGIILELHSLWGNKWSTIARYLPGRTDNEIKNYWRTHYKKKE
	Bostr.0568s0154.1.p	Bs2R-MYB009	MADRIKGPWSPEEDEQLRRLVVKYGPRNWTVISKSIPGRSGKSCRLRWCNQLSPQVEHRPFSVEEDETIARAHAQFGNKWATIARLLNGRTDNAVKNHWNSTLKRKC
	Bostr.0568s0206.1.p	Bs2R-MYB010	KANVKKGPWSPEEDAKLKDYIENSGTGGNWIALPQKIGLRRCGKSCRLRWLNYLRPNIKHGGFSEEEDNIICNLYVTIGSRWSIIAAQLPGRTDNDIKNYWNTRLKKKL
	Bostr.0568s0266.1.p	Bs2R-MYB011	ETGLKKGPWLPEEDDKLINYIHKHGHSSWSALPKLAGLNRCGKSCRLRWTNYLRPDIKRGKFSAEEEETILNLHAVLGNKWSMIASHLPGRTDNEIKNFWNTHLKKKL
	Bostr.0568s0561.1.p	Bs2R-MYB012	KIGVKKGPWTPEEDIILVSYIQEHGPGNWRSVPTNTGLRRCSKSCRLRWTNYLRPGIKRGNFTEHEEKTIVHLQALLGNRWAAIASYLPERTDNDIKNYWNTHLKKKL
	Bostr.0568s0574.1.p	Bs2R-MYB013	EVGLRKGPWTVEEDGKLVDFLRTRVGGGWCWRDVPKLAGLRRCGKSCRLRWTNYLRPDLKRGLFSEEEIQLVIDLHARLGNRWSKIAVELPGRTDNDIKNYWNTHIKRKL
	Bostr.10058s0030.1.p	Bs2R-MYB014	MVYSSKEHWTHSEDLKLKELVAVYGPRKWKFIGEKMQTRKGTSCRLRWFNQLDPRINQRDFTDEEEEKLLTAHKLFGNKWSKIAKLLNGRTDNAVKNHWKLLMNRII
	Bostr.10199s0146.1.p	Bs2R-MYB015	KTKVKRGPWSPEEDSKLRDYIEKYGNGGNWISLPLKAGLRRCGKSCRLRWLNYLRPNIKHGDFSEEEDRIIYGLFAAIGSRWSIIAAHLPGRTDNDIKNYWNTKLRKKL
	Bostr.10273s0016.1.p	Bs2R-MYB016	MCSRGHWRPAEDEKLKDLVEQYGPHNWNAIALKLPGRSGKSCRLRWFNQLDPRINRNPFTEEEEERLLAAHRIHGNRWSIIARLFPGRTDNAVKNHWHVIMARRT
	Bostr.10273s0409.1.p	Bs2R-MYB017	KASVSRGHWRPAEDAKLKELVAVYGPQNWNLIAEKLQGRSGKSCRLRWFNQLDPRINRRAFTEEEEERLMQAHRLHGNKWAMIARLFPGRTDNSVKNHWHVIMARKF
	Bostr.1040s0016.1.p	Bs2R-MYB018	ENGLKKGPWTPEEDQKLVDYIHKHGHGSWRALPKLADLNRCGKSCRLRWTNYLRPDIKRGKFSAEEEQTILHLHSILGNKWSAIATHLQGRTDNEIKNFWNTHLKKKL
	Bostr.10689s0089.1.p	Bs2R-MYB019	KNGLKKGPWTSEEDQKLVDYIQKHGYGNWRTLPKYAGLQRCGKSCRLRWTNYLRPDIKRGRFSFEEEETIIQLHSFLGNKWSAIAARLPGRTDNEIKNFWNTHIRKKL
	Bostr.12659s0116.1.p	Bs2R-MYB020	KAHMNKGAWTKEEDQLLVDYIRKHGEGCWRSLPRAAGLQRCGKSCRLRWMNYLRPDLKRGNFTEEEDELIVKLHSLLGNKWSLIAGRLPGRTDNEIKNYWNTHIKRKL
	Bostr.12659s0321.1.p	Bs2R-MYB021	PSILGRGHWRPAEDVKLKELVSIYGPQNWNLIAEKLQGRSGKSCRLRWFNQLDPRINRRAFTEEEEERLMQAHRLYGNKWAMIARLFPGRTDNSVKNHWHVIMARKY
	Bostr.12659s0423.1.p	Bs2R-MYB022	GAEQRKGPWTLEEDTLLTNYISHNGEGRWNLLAKSSGLKRTGKSCRLRWLNYLKPDIKRGNLTPQEQLLILELHSKWGNRWSKIAKYLPGRTDNDIKNYWRTRVQKQA
	Bostr.12722s0009.1.p	Bs2R-MYB023	QERKEKKLWTPSEDLKLTELVAASGPRNWKHIGEKMRGRTGDSCRMRWINQLNPMINKKAFNGEEDAIMLAAQSELGNKWSRIAKLLPRRTDIAVKNHWHQLKKREL
	Bostr.12722s0012.1.p	Bs2R-MYB024	KKEKQRNRWTLSEDLKLRELVAVSGPRKWTHIGKKMQGRTAKTCRSRWFNHLDPSINNDAFTDKEGKKLLKAHRELGSKWSKIAKLFHGRNDRAVNKHWHRLMKQKL
	Bostr.13129s0196.1.p	Bs2R-MYB025	GEGLKRGAWTTEEDKKLISYIHDHGEGSWRDIPEKAGLQRCGKSCRLRWTNYLKPDIKRGEFSYEEEQIIIMLHASRGNKHLPKRTDNEVKNYWNTHLKKRL
	Bostr.13129s0197.1.p	Bs2R-MYB026	GEGLKKGAWTAEEDKKLISYIHEHGEGGWRDIPQKAGLKRCGKSCRLRWANYLKPDIKRGEFSYEEEQIIIMLHASRGNKWSVIARHLPKRTDNEIKNYWNTHLRKRL
	Bostr.13129s0364.1.p	Bs2R-MYB027	GNALKKGPWSSAEDDILFDYVNKHGEGNWNAVQKHTGLFRCGKSCRLRWANHLRPNLKKGAFSQEEEQLIVELHAKMGNRWARMAAHLPGRTDNEIKNYWNTRIKRRQ
	Bostr.13158s0042.1.p	Bs2R-MYB028	KEEIKKGPWKAEEDEVLINHVKRYGPRDWSSIRSKGLLQRTGKSCRLRWVNKLRPNLKNGCKFSADEERTVIELQSEFGNKWARIATYLPGRTDNDVKNFWSSRQKRLA
	Bostr.13158s0046.1.p	Bs2R-MYB029	KEEIKKGPWKAEEDEVLINHVKRYGPREWSSIRSKGLLQRTGKSCRLRWVNKFSADEERTVIELQSEFGNKWARIATYLPGRTDNDVKNFWSSRQKRLA
	Bostr.13158s0117.1.p	Bs2R-MYB030	NKGLKKGPWTPEEDEILVAHIKKNGHGSWRTLPKQAGLLRCGKSCRLRWTNYLRPDIKRGPFTAEEEKLVVQLHAILGNRWAAIAAQLPGRTDNEIKNLWNTHLKKRL
	Bostr.13158s0261.1.p	Bs2R-MYB031	NVGMKKGRWTAEEDQILSDYIRSNGEGSWRSLPRNAGIKRCGKSCRLRWINYLRSDLKRGNITPEEEDLIVKLHSTLGNRWSIIASNLPGRTDNEIKNYWNSHLSRKL
	Bostr.13175s0070.1.p	Bs2R-MYB032	DSGLKKGPWTPDEDEKLVNYVQKHGHSSWRALPKLAGLNRCGKSCRLRWTNYLRPDIKRGRFSPDEEQTILNLHSVLGNKWSTIANQLPGRTDNEIKNFWNTHLKKKL
	Bostr.13671s0016.1.p	Bs2R-MYB033	KKERHIVSWSQEEDVILREQITLHGTENWAIIASKFKDKSTRQCRRRWYTYLNSDFKRGGWSPEEDMLLCEAQKVFGNRWTEIAKVVSGRTDNAVKNRFTTLCKKRA
	Bostr.1460s0057.1.p	Bs2R-MYB034	EGTVRKGPWTMEEDFILFNYILNHGEGLWNSVAKASGLKRTGKSCRLRWLNYLRPDVRRGNITAEEQLLIIQLHAKLGNRWSKIAKHLPGRTDNEIKNFWRTKIQRRM
	Bostr.1460s0063.1.p	Bs2R-MYB035	NHEYKKGLWTVDEDKILMDYVKAQGKGHWNRIAKKTGLNRCGKSCRLRWMNYLSPNVKRGHFTDQEEDLIIRLHKLLGNRWSLIAKRVPGRTDNQVKNYWNTHLSKKI
	Bostr.1460s0105.1.p	Bs2R-MYB036	KAGLKKGPWTPEEDQKLLAYIEEHGHGSWRSLPENAGLQRCGKSCRLRWTNYLRPDIKRGKFTVQEEQTIIQLHALLGNRWSAIATHLPKRTDNEIKNYWNTHLKKRL
	Bostr.15654s0036.1.p	Bs2R-MYB037	EKEIRRGPWTVEEDMKLISYISLHGEGRWNSLSRSAGLNRTGKSCRLRWLNYLHPDIRRGDISLQEQFIILELHSRWGNRWSKIAQHLPGRTDNEIKNYWRTRVQKHA
	Bostr.15774s0064.1.p	Bs2R-MYB038	KIGLKRGRWTAEEDAILTNYIQTNGEGSWRSLPKKAGLLRCGKSCRLRWINYLRRDLKRGNITADEEEIIVKLHTLLGNRWALIATHLPGRTDNEIKNYWNSHLSRKI
	Bostr.15774s0093.1.p	Bs2R-MYB039	EMDLRRGPWTVEEDLELINYIATHGEGRWNSLARCAGLKRTGKSCRLRWLNYLRPDVRRGNITLEEQLLILELHSRWGNRWSKIAQYLPGRTDNEIKNYWRTRVQKHA
	Bostr.18351s0132.1.p	Bs2R-MYB040	KEHMNKGAWTKEEDERLVSYIKSHGEGCWRSLPRAAGLLRCGKSCRLRWINYLRPDLKRGNFTHDEDELIIKLHSLLGNKWSLIAARLPGRTDNEIKNYWNTHIKRKL
	Bostr.18473s0062.1.p	Bs2R-MYB041	KEKQRKGLWSPEEDEKLRSHVLKYGHGCWSTIPIQAGLQRNGKSCRLRWVNYLRPGLKKCTFTKEEETTLLLLHSMLGNKWSQISKLLPGRTDNEIKNYWHSNLKKGV
	Bostr.18473s0197.1.p	Bs2R-MYB042	KIGVKKGPWTPEEDIILVSYIQEHGPGNWRSVPTHTGLRRCSKSCRLRWTNYLRPGIKRGNFTQHEEKMILHLQALLGNRWAAIASYLPERTDNDIKNYWNTHLKKKL
	Bostr.19046s0006.1.p	Bs2R-MYB043	ESGLKKGPWTPEEDQKLINHIRKHGHGSWRALPKQAGLNRCGKSCRLRWTNYLRPDIKRGNFTAEEEQTIINLHSLLGNKWSSIAGHLPGRTDNEIKNYWNTHIRKKL
	Bostr.19424s0195.1.p	Bs2R-MYB044	EEGWRKGPWTAEEDRLLIDYVRLHGEGRWNSVARLAGLKRNGKSCRLRWVNYLRPDLKRGQITPHEETIILELHAKWGNRWSTIARSLPGRTDNEIKNYWRTHFKKKT
	Bostr.19424s0318.1.p	Bs2R-MYB045	KMGLKRGPWTPEEDQILISFIRKHGHSNWRALPKQAGLLRCGKSCRLRWMNYLKPDIKRGNFTKEEEDAIISLHQILGNRWSAIAAKLPGRTDNEIKNVWHTHLKKRL
	Bostr.19424s1075.1.p	Bs2R-MYB046	GGVLKKGPWSSTEDGILIDYVKKHGEGNWNAVQKHTSLARCGKSCRLRWANHLRPNLKKGAFSQEEEQLIVEMHAKMGNKWAQMAEHLPGRTDNEIKNYWNTRIKRRQ
	Bostr.20129s0353.1.p	Bs2R-MYB047	KTKVKRGPWSPEEDLKLISFIQKFGHENWRSLPKQSGLLRCGKSCRLRWINYLRPDLKRGNFTAEEEETIIKLHQNYGNKWSKIASQLPGRTDNEIKNVWHTHLKKRL
	Bostr.2021s0106.1.p	Bs2R-MYB048	EEVWRKGPWTAEEDRLLIEYVRVHGEGRWNSVARLAGLKRNGKSCRLRWVNYLRPDLKRGQITPHEESIILELHAKWGNRWSTIARSLPGRTDNEIKNYWRTHFKIKA
	Bostr.20505s0177.1.p	Bs2R-MYB049	IKSKVKGPWSTEEDAVLTKLVSKLGPRNWSLIARGIPGRSGKSCRLRWCNQLDPCLKRKPFSDEEDRMIISAHAIHGNKWAVIAKMLPGRTDNAIKNHWNSTLRRKY
	Bostr.20821s0001.1.p	Bs2R-MYB050	YKNLIKGQWTAEEDRKLIRLVRQHGERKWAMMSEKLEGRAGKQCRERWHNHLRPDIKKDGWSEEEERILVGSHLRIGNKWAEIAKLIPGRTENSIKNHWNATKRRQN
	Bostr.22252s0145.1.p	Bs2R-MYB051	GKDRVKGPWSPEEDIVLSELVEKFGPRNWSLIARSIPGRSGKSCRLRWCNQLDPSVKRNSFTEVEDQAIITAHAIHGNKWAAIAKILPGRTDNAIKNHWNSTLRRRF
	Bostr.22252s0219.1.p	Bs2R-MYB052	KPKLRKGLWSPDEDEKLIRYMLTNGQGCWSDIAKNAGLLRCGKSCRLRWINYLRPDLKRGSFSPQEEDLIFHLHSILGNRWSQIATRLPGRTDNEIKNFWNSTLKKRL
	Bostr.23794s0078.1.p	Bs2R-MYB053	GRSKVKGPWSPKQDAALTRLVSKCGPRNWNFISRGIPGRSGKSCRLRWCNQLDPCLKRKPFSDEEDHMIMSAHAVHGNKWAVIAKLLPGRTDNAIKNHWNSSLRRKP
	Bostr.23794s0314.1.p	Bs2R-MYB054	MKERQRWSGEEDALLRAYVRQFGPREWHLVSERMNKPLNRDAKSCLERWKNYLKPGIKKGSLTEEEQRLVIRLQEKHGNKWKKIAAEVPGRTAKRLGKWWEVFKEKQQ
	Bostr.23794s0404.1.p	Bs2R-MYB055	KTNVKRGPWSPEEDAQLKDYIEKQGTGGNWIALPHKAGLRRCGKSCRLRWLNYLRPNIRHGDFTEEEDTIIYSLFASIGSRWSVIAAHLHGRTDNDIKNYWNTKLKKKL
	Bostr.23794s0867.1.p	Bs2R-MYB056	ARGLKKGPWTTTEDAILTEYVRKHGEGNWNAVQKNSGLLRCGKSCRLRWANHLRPNLKKGSFTPDEEKIIIELHAKLGNKWARMASQLPGRTDNEIKNYWNTRMKRRQ
	Bostr.23997s0007.1.p	Bs2R-MYB057	YKNLIKGQWTAEEDRKLIKLVKQHGDRRWAIISEKFEGRAGKQCRERWHNHLRPDIKKDSWSEEEERIFVEAHTRIGNKWAEIAKLIQGRTENSIKNHWNATKRRQN
	Bostr.24513s0107.1.p	Bs2R-MYB058	KMGMKRGPWTPEEDQILINYIHRYGHSNWRALPKHAGLLRCGKSCRLRWINYLRPDIKRGNFTPQEEQTIINLHESLGNRWSAIAAKLPGRTDNEIKNVWHTHLKKRL
	Bostr.25219s0065.1.p	Bs2R-MYB059	KIGIKKGPWTPEEDIILVSYIQEHGPGNWRSVPTNTGLMRCSKSCRLRWTNYLRPGIKRGNFTPHEEGMIIHLQALLGNKWASIASYLPQRTDNDIKNYWNTHLKKKL
	Bostr.25219s0339.1.p	Bs2R-MYB060	KMGLKKGPWSAEEDQFLINYINLHGHPNWRALPKLAGLLRCGKSCRLRWINYLRPDIKRGNFTSQEEETIINLHQILGNRWSAIAAKLPGRTDNEIKNVWHSHLKKRL
	Bostr.25463s0081.1.p	Bs2R-MYB061	KLLVKKGPWTAEEDKKLINFILNNGHCCWRALPKLAGLRRCGKSCRLRWTNYLRPDLKRGLLSDAEEQLVIDLHALLGNRWSKIAARLPGRTDNEIKNHWNTHIKKKL
	Bostr.25463s0384.1.p	Bs2R-MYB062	KAHTNKGAWTKEEDQRLIDYIRNHGEGCWRSLPKSAGLLRCGKSCRLRWINYLRPDLKRGNFTDEEDQIIIKLHSLLGNKWSLIAGRLPGRTDNEIKNYWNTHIKRKL
	Bostr.25494s0012.1.p	Bs2R-MYB063	KQKLRKGLWSPEEDEKLLNHITNHGHGCWSSVPKLAGLQRCGKSCRLRWINYLRPDLKRGAFSPEEENLIVELHAVLGNRWSQIASRLPGRTDNEIKNLWNSSIKKKL
	Bostr.25494s0035.1.p	Bs2R-MYB064	RIMIKGGVWKNTEDEILKAAVMKYGKNQWARISSLLVRKSAKQCKARWYEWLDPSIKKTEWTREEDEKLLHLAKLLPTQWRTIAPIVGRTPSQCLERYEKLLDAAC
	Bostr.25542s0045.1.p	Bs2R-MYB065	KAHTNKGAWTKEEDERLIAYIKAHGEGCWRSLPKAAGLLRCGKSCRLRWINYLRPDLKRGNFTEEEDELIIKLHSLLGNKWSLIAGRLPGRTDNEIKNYWNTHIRRKL
	Bostr.25542s0241.1.p	Bs2R-MYB066	KMAVKKGPWSPEEDAVLKSYIEKHGTGNNWITLPQRIGIKRCGKSCRLRWLNYLRPNLKHGGFTDEEDYIICSLYITIGSRWSIIASQLPGRTDNDIKNYWNTRLKKKL
	Bostr.2570s0008.1.p	Bs2R-MYB067	EMNLKRGPWTAEEDFKLMNYIATNGEGRWNSLSRCAGLQRTGKSCRLRWLNYLRPDVRRGNITLEEQLLILELHSRWGNRWSKIAQYLPGRTDNEIKNYWRTRVQKHA
	Bostr.25993s0011.1.p	Bs2R-MYB068	KVGIKRGRWTAEEDQILSNYIQSNGEGSWRSLPKNAGLKRCGKSCRLRWINYLRSDLKRGNISPEEEELVVKLHSTLGNRWSLIASHLPGRTDNEIKNYWNSHLSRKL
	Bostr.25993s0044.1.p	Bs2R-MYB069	DSDVRKGPWTEEEDAILVNFVSIHGDARWNHIARSSGLKRTGKSCRLRWLNYLRPDVRRGNITLEEQFMILKLHSLWGNRWSKIAQYLPGRTDNEIKNYWRTRVQKQA
	Bostr.2618s0017.1.p	Bs2R-MYB070	ENGLKKGPWTQEEDEKLIVHIQKHGHGSWRALPKQAGLHRCGKSCRLRWTNYLRPDIKRGNFTEEEEQTIINLHSLLGNKWSSIAGNLPGRTDNEIKNYWNTHLRKKL
	Bostr.26527s0427.1.p	Bs2R-MYB071	TKVCSRGHWRPTEDAKLKELVAQFGPQNWNLIAHHLLGRSGKSCRLRWFNQLDPRINKRAFTEEEEFRLLAAHQAYGNKWAMISRLFPGRTDNAVKNHWHVIMARRT
	Bostr.26833s0098.1.p	Bs2R-MYB072	GEGLKKGAWTTEEDKKLISYIHDHGEGGWRDIPQKAGLKRCGKSCRLRWTNYLKPEIKRGEFSSEEEQIIIMLHASRGNKWSVIARHLPRRTDNEIKNYWNTHLKKRL
	Bostr.26833s0149.1.p	Bs2R-MYB073	EEGIKKGAWTPEEDQKLIAYLQIHGEGGWRTLPEKAGLKRCGKSCRLRWANYLRPDIKRGEFNPEEDDTIIKLHALKGNKWAAIAASLAGRTDNEIKNYWNTNLKKRL
	Bostr.26833s0495.1.p	Bs2R-MYB074	KANVKKGPWSPEEDVKLKDYIDKYGTGGNWIALPQKIGLKRCGKSCRLRWLNYLRPNIKHGGFSEEEDSIILSLYISIGSRWSIIAAQLPGRTDNDIKNYWNTKLKKKL
	Bostr.26833s0652.1.p	Bs2R-MYB075	KENVKRGQWTPEEDNKLASYIAQHGTRNWRLIPKNAGLQRCGKSCRLRWTNYLRPDLKHGQFSEAEEQIIVKFHSVLGNRWSLIAAQLPGRTDNDVKNYWNTKLKKKL
	Bostr.26833s0761.1.p	Bs2R-MYB076	GVILKKGPWTAAEDEILAAYVRENGEGNWNAVQKNTGLARCGKSCRLRWANHLRPNLKKGSFTGDEERLIIQLHAQLGNKWARMAAQLPGRTDNEIKNYWNTRLKRLQ
	Bostr.26833s0846.1.p	Bs2R-MYB077	ESEVKKGPWTPEEDEKLVGYIQTHGPGKWRTLPKNAGLKRCGKSCRLRWTNYLRPDIKRGEFSLQEEETIIQLHRLLGNKWSAIAMNLPGRTDNEIKNYWNTHIKKKL
	Bostr.26959s0063.1.p	Bs2R-MYB078	DVELRRGPWTLEEDTLLTNYILHNGEGRWNHVAKCAGLKRTGKSCRLRWLNYLKPDIRRGDLTPQEQLLILELHSKWGNRWSKIAQYLPGRTDNEIKNYWRTRVQKQA
	Bostr.26959s0279.1.p	Bs2R-MYB079	PKGLRKGAWTAEEDSLLRQCIAKYGEGKWHQVPLRAGLNRCRKSCRLRWLNYLKPNIKRGRLSSDEVDLLIRLHKLLGNRWSLIAGRLPGRTANDVKNYWNTHLSKKK
	Bostr.26959s0295.1.p	Bs2R-MYB080	KVGLKKGPWTAEEDRKLMNFILTNGQCCWRAVPKLAGLLRCGKSCRLRWTNYLRPDLKRGLLSDYEEKMVIDLHSQLGNRWSKIASHLPGRTDNEIKNHWNTHIKKKL
	Bostr.27895s0157.1.p	Bs2R-MYB081	EMDRIKGPWSPEEDDLLQTLVQKHGPRNWSLISKSIPGRSGKSCRLRWCNQLSPEVEHRGFTAEEDETIIRAHARFGNKWATIARLLNGRTDNAIKNHWNSTLKRKC
	Bostr.28625s0318.1.p	Bs2R-MYB082	KQKVKRGLWSPEEDEKLINYINSYGHGCWSSVPKHAGLQRCGKSCRLRWINYLRPDLKRGSFSPQEAALIIELHSILGNRWAQIAKHLPGRTDNEVKNFWNSSIKKKL
	Bostr.2902s0023.1.p	Bs2R-MYB083	VKKMKKGLWSPEEDSKLMQYMLSNGQGCWSDVAKNAGLQRCGKSCRLRWINYLRPDLKRGAFSPQEEDLIIRFHSILGNRWSQIAARLPGRTDNEIKNFWNSTIKKRL
	Bostr.2902s0170.1.p	Bs2R-MYB084	KIGLKRGPWTIEEDHRLMNFILNNGIHCWRIVPKLAGLLRCGKSCRLRWINYLRPDLKRGGFTDAEEDRIMELHSQLGNRWSKIASHFSGRTDNEIKNHWNTKIKKKM
	Bostr.2902s0211.1.p	Bs2R-MYB085	NNEYKKGLWTVEEDKILMDYVKAQGKGHWNRIAKKTGLKRCGKSCRLRWMNYLSPNVKRGNFTEQEEDLIIRLHKLLGNRWSLIAKRVPGRTDNQVKNYWNTHLSKKL
	Bostr.2902s0269.1.p	Bs2R-MYB086	KLGLKKGPWTPEEDQKLLAYIEEHGHGSWRSLPEKAGLHRCGKSCRLRWTNYLRPDIKRGKFNLQEEQTIIQLHALLGNRWSAIATHLPKRTDNEIKNYWNTHLKKRL
	Bostr.2902s0397.1.p	Bs2R-MYB087	KVGLKKGPWTIEEDKKLINFILTNGHCCWRALPKLSGLLRCGKSCRLRWINYLRPDLKRGLLSEYEEQMVIDLHAQLGNRWSKIASHLPGRTDNEIKNHWNTHIKKKL
	Bostr.29044s0068.1.p	Bs2R-MYB088	REELNRGAWTDQEDKILRDYITTHGEGKWSTLPNQAGLKRCGKSCRLRWKNYLRPGIKRGNITSDEEELIIRLHNLLGNRWSLIAGRLPGRTDNEIKNHWNSNLRKRL
	Bostr.29223s0142.1.p	Bs2R-MYB089	QQKVKRGLWSPEEDEKLIRYITTHGYGCWSEVPEKAGLQRCGKSCRLRWINYLRPDIRRGRFSPEEEKLIISLHGVVGNRWAHIASHLPGRTDNEIKNYWNSWIKKKI
	Bostr.29505s0025.1.p	Bs2R-MYB090	KKTFTKCRWTNEEDKLLKAYVKKHGDRTWSDVQKQSGLSRCAKSCRFRWMNHLRPELKTGAFTEKEEQRIIELHAILGNKWAQIARELHGRTDNEIKNFWNHAMNASA
	Bostr.29505s0026.1.p	Bs2R-MYB091	EKTFTKGPWTQVEDNLLIDYVDKHGDGNWNAVQKHSGLSRCGKSCRLRWKKEEKRVIELHALLGNRWERMAVELPGRTDNEIKNFWNTRLKRLQ
	Bostr.29827s0161.1.p	Bs2R-MYB092	KQKLRKGLWSPEEDEKLLNYITRHGHGCWSSVPKLAGLQRCGKSCRLRWINYLRPDLKRGAFSQDEENLIIELHAALGNRWSQIATRLPGRTDNEIKNFWNSCLKKKM
	Bostr.2983s0050.1.p	Bs2R-MYB093	KNGLKKGPWTPEEDKKLIDYINKHGYGNWRTLPKNAGLQRCGKSCRLRWTNYLRPDIKRGRFSFEEEETIIQLHSIMGNKWSAIAARLPGRTDNEIKNFWNTHIRKRL
	Bostr.30057s0004.1.p	Bs2R-MYB094	KQKLRKGLWSPEEDEKLLNYITKHGHGCWSSVPILAGLERCGKSCRLRWINYLRPDLKRGAFSSEEQNLIVELHAVLGNRWSQIAARLPGRTDNEIKNLWNSCIKKKL
	Bostr.30275s0243.1.p	Bs2R-MYB095	DKGVKKGPWMPEEDDKLTAYINENGYGNWRSLPKLAGLNRCGKSCRLRWMNYLRPDIRRGKFSDEEESTIVRLHALLGNKWSKIAGHLPGRTDNEIKNYWNTHMRKKL
	Bostr.30275s0352.1.p	Bs2R-MYB096	TSTLVKGQWTAEEDRILIQLVEKYGLRKWSHIAQVLPGRIGKQCRERWHNHLRPDIKKETWSEEEDRVLIEFHKEIGNKWAEIAKRLPGRTENSIKNHWNATKRRQF
	Bostr.3288s0058.1.p	Bs2R-MYB097	AEGLKKGVWTREEDQKLIAHVQRHGQGGWRTLPDKAGLKRCGKSCRLRWANYLRPDIKRGDFSQEEEDSMINLHAIHGNKWSAIARRLPGRTDNEIKNHWNTHIKKRL
	Bostr.3288s0088.1.p	Bs2R-MYB098	VDGMRKGEWTGEEDRKLVAYINEHGLGEWGSLPKRAGLQRCGKSCRLRWLNYLRPGIKRGKFTPQEEEEIIKYHALLGNRWAAIAKQMPNRTDNDIKNHWNSCLKKRL
	Bostr.3288s0110.1.p	Bs2R-MYB099	KIEVKKGPWTPEEDIILVSYIQQHGPGNWRSVPTSTGLLRCSKSCRLRWTNYLRPGIRRGNFTQSEERMIIHLQALLGNRWAAIASYLPQRTDNDIKNFWNTHLKKKV
	Bostr.3640s0047.1.p	Bs2R-MYB100	KHKVKRGLWSPEEDEKLLRYITTHGHPSWSSVPKLAGLQRCGKSCRLRWINYLRPDLRRGSFNAEEEQIIIDVHRILGNKWAQIAKHLPGRTDNEVKNFWNSCIKKKL
	Bostr.3640s0057.1.p	Bs2R-MYB101	KSQVRRGPWSDEESERLKAFIEKNGHHNWRFLPKLAGLMRCGKSCRLRWINYLRPGLKRGNFTKEEEDTIIHLHQAHGNKWSKIASHFPGRTDNEIKNVWNTHLKKRL
	Bostr.3640s0147.1.p	Bs2R-MYB102	KMGMKRGPWTVEEDEILVSFIKKEGEGRWRSLPKRAGLLRCGKSCRLRWMNYLRPSVKRGGITSDEEDLILRLHRLLGNRWSLIAGRIPGRTDNEIKNYWNTHLRKKL
	Bostr.4825s0008.1.p	Bs2R-MYB103	KQKLRKGLWSPEEDEKLLRYITKYGHGCWSSVPKQAGLQRCGKSCRLRWINYLRPDLKRGAFSQDEENLIIELHAVLGNRWSQIAAQLPGRTDNEIKNLWNSCLKKKL
	Bostr.6758s0073.1.p	Bs2R-MYB104	KNKVKRGPWSPQEDLTLITFIQKHGHHNWRSLPKLAGLMRCGKSCRLRWINYLRPDVKRGNFSKEEEDAIIHYHQTLGNKWSKIASFLPGRTDNEIKNVWNTHLKKRL
	Bostr.6864s0236.1.p	Bs2R-MYB105	MADRVKGPWSQEEDEQLRRMVEKYGPRNWSAISKSIPGRSGKSCRLRWCNQLSPEVEHRPFSPEEDETILTARAKFGNKWATIARLLNGRTDNAVKNHWNSTLKRKC
	Bostr.6864s0273.1.p	Bs2R-MYB106	KANVKKGTWSPEEDAKLKSYIEKNGTGGNWIALPHKIGLKRCGKSCRLRWLNYLRPNIIHGGFSEEEENIICSLFLTIGSRWSIIAAQLPGRTDNDIKNYWNTRLKKKL
	Bostr.6864s0290.1.p	Bs2R-MYB107	EKTFRKGLWTEEDDDLLKAYIANHGARNWNAIHKHSGLSRNGHSCRIRWTYYLRPGLKEGPLTEEEEKRVVELHAQWGNQWTQFAEELPGRTNNEIKNFWRTRVSRLQ
	Bostr.6864s0293.1.p	Bs2R-MYB108	EKTFIKGPWTEEEDDLLIAYVDKHGDGNWNAVQKHSGLSRCGKSCRLRWVNHLRPDLKKGAFTEKEEKRVIELHALLGNKWARMAGELPGRTDNEIKNFWNTRLKRLQ
	Bostr.7128s0256.1.p	Bs2R-MYB109	KTKVKRGPWSQDEDLKLISFIHKYGHENWRSLPKQAGLLRCGKSCRLRWINYLRPDVKRGNFSAEEEESIIKLHQSFGNKWSKIASKLPGRTDNEIKNVWHTHLKKRL
	Bostr.7128s0403.1.p	Bs2R-MYB110	MMCSRGHWRPAEDEKLRELVEQFGPHNWNAIAQKLSGRSGKSCRLRWFNQLDPRINRNPFTEEEEEKLLASHRIHGNRWSVIARFFPGRTDNAVKNHWHVIMARRG
	Bostr.7128s0464.1.p	Bs2R-MYB111	ELGLKKGAWTPEEDQKLLSYLNRHGEGGWRTLPEKAGLKRCGKSCRLRWANYLRPDIKRGEFTEDEERSIISLHALHGNKWSAIARGLPGRTDNEIKNYWNTHIKKRL
	Bostr.7128s0480.1.p	Bs2R-MYB112	VDGMKKGEWTAEEDQKLVAYINEHGFCDWRSLPRRAGLQRCGKSCRLRWLNYLRPGIRRGKFTPQEEEDIIKLHAVLGNRWAAIAKQMQNRTDNDIKNHWNSCLKKRL
	Bostr.7128s0481.1.p	Bs2R-MYB113	ADGTKRGEWTEEEDQKLVAYIDENGVGDWRFLPDKAGLRRCGKSCRLRWLNYLRPGIKKGKFTPQEEQAIINLHSVLGNRWAAIAQQMPNRSDNDIKNHWNSCLKKRL
	Bostr.7200s0005.1.p	Bs2R-MYB114	EHEYKKGLWTVEEDKILMDYVRTHGQGHWNRIAKKTGLKRCGKSCRLRWMNYLSPDVNRGNFTDQEEDLIIRLHKLLGNRWSLIAKRVPGRTDNQVKNYWNTHLSKKL
	Bostr.7200s0008.1.p	Bs2R-MYB115	DAEVRKGPWTMEEDLILINYIANHGEGVWNSLAKSAGLKRTGKSCRLRWLNYLRPDVRRGNITAEEQLIIMELHAKWGNRWSKIAKHLPGRTDNEIKNFWRTKIQKYI
	Bostr.7200s0009.1.p	Bs2R-MYB116	KGITIKGQWTPTEDEMLVRMVKCNGMKKWTSIAKMFQGRVGKQCRERWHNHLRPDIKKNSWSEEEDQILVEVHKLVGNKWTEIAKRLPGRSENVVKNHWNATKRRLL
	Bostr.7200s0024.1.p	Bs2R-MYB117	KDDIIKGKWTESEDIKLEENVEFYGPKKWAMIAKKLKGRTGKQCRERWHNHLCPGIKFQKFIIKCEEEDQILIEVHKVFGTKWTKIAQQLPGRTYNSIKNHWNTTKRRVQ
	Bostr.7305s0011.1.p	Bs2R-MYB118	KSYVKRGLWKPEEDMILKSYVETHGEGNWADISRRSGLKRGGKSCRLRWKNYLRPNIKRGSMSPQEQDLIIRMHKLLGNRWSLISGRLPGRTDNEVKNYWNTHLNKKS
	Bostr.7305s0041.1.p	Bs2R-MYB119	KQRQRKGLWSPEEDQKLKNFILSHGHACWTTVPILAGLQRNGKSCRLRWINYLRPGLKRGTFSAEEEETILTLHSSLGNKWSRIAKYLPGRTDNEIKNYWHSYLKKRW
	Bostr.7867s0052.1.p	Bs2R-MYB120	KLGVKKGPWTVEEDKKLINFILTNGHCCWRALPKLAGLRRCGKSCRLRWTNYLRPDLKRGLLSHDEEQLVIDLHAHLGNKWSKIASRLPGRTDNEIKNHWNTHIKKKL
	Bostr.7867s0367.1.p	Bs2R-MYB121	GERQRKGLWSPEEDEKLRSCILSHGHSCWTTVPIKAGLQRNGKSCRLRWINYLRPGLKRDMISAEEEETILTFHSSLGNKWSQIAKFLPGRTDNEIKNYWHSHLKNRW
	Bostr.7867s0646.1.p	Bs2R-MYB122	KNGVKKGPWTAEEDQKLIDYIRCHGPGNWRILPKNAGLQRCGKSCRLRWTNYLRPDIKRGRFSFEEEETIIQLHSVMGNKWSAIAARLPGRTDNEIKNHWNTHIRKRL
	Bostr.7867s1191.1.p	Bs2R-MYB123	KPSCQRGHWRPVEDENLRQLVEQYGPKNWNFIAQHLYGRSGKSCRLRWYNQLDPNITKKPFTEEEEERLLKAHRIQGNRWASIARLFPGRTDNAVKNHFHVIMARRK
	Bostr.7867s1358.1.p	Bs2R-MYB124	KDHTNKGAWTKEEDDKLISYIKAHGEGCWRSLPRSAGLQRCGKSCRLRWINYLRPDLKRGNFTLDEDDLIIKLHSLLGNKWSLIATRLPGRTDNEIKNYWNTHVKRKL
	Bostr.7867s1585.1.p	Bs2R-MYB125	NTERIKGPWSPEEDDLLQRLVQKHGPRNWSLISKSIPGRSGKSCRLRWCNQLSPEVEHRAFSQEEDETIIRAHARFGNKWATISRLLNGRTDNAIKNHWNSTLKRKC
	Bostr.9544s0002.1.p	Bs2R-MYB126	EETLRRGPWLEEEDERLVNFVTLLGERRWDSLAIVSGLKRSGKSCRLRWMNYLNPNLKHGPMSQEEIRIILQLHALWGNKWSKIARRLPGRTDNEIKNYWRTHFRKKE
Citrus clementina v1.0	Ciclev10000756m	Cc2R-MYB001	GVILKKGPWTSAEDAILIDYVKKHGEGNWNAVQKNSGLFRCGKSCRLRWANHLRPNLKKGAFTQEEEQMIVELHAKMGNKWARMAAHLPGRTDNEIKNYWNTRIKRRQ
	Ciclev10001027m	Cc2R-MYB002	GVILKKGPWTSAEDAILIDYVKKHGEGNWNAVQKNSGLFRCGKSCRLRWANHLRPNLKKGAFTQEEEQMIVELHAKMGNKWARMAAHLPGRTDNEIKNYWNTRIKRRQ
	Ciclev10001803m	Cc2R-MYB003	TSTCPRGHWRPAEDEKLRQLVEQYGAQNWNSIAEKLQGRSGKSCRLRWFNQLDPRINRRPFTEDEEERLLAAHRIHGNKWALIARLFPGRTDNAVKNHWHVIMARKQ
	Ciclev10001979m	Cc2R-MYB004	DVDRIKGPWSPEEDEALQRLVQNYGPRNWSLISKSIPGRSGKSCRLRWCNQLSPQVEHRPFTPEEDETILRAHARFGNKWATIARLLSGRTDNAIKNHWNSTLKRKC
	Ciclev10002068m	Cc2R-MYB005	KAHTNKGAWTKEEDQRLIDYIRAHGEGCWRSLPKAAGLLRCGKSCRLRWINYLRPDLKRGNFTDEEDELIIKLHSLLGNKWSLIAGRLPGRTDNEIKNYWNTHIKRKL
	Ciclev10002239m	Cc2R-MYB006	KPERIKGPWSAEEDRILTRLVERYGPRNWSLISRYIKGRSGKSCRLRWCNQLSPSVAHRPFSPAEDDTILAAHARFGNRWATIARLLPGRTDNAVKNHWNSTLKRRT
	Ciclev10003251m	Cc2R-MYB007	SRSLKKGPWTPEEDQKLVDYIGRHGHGSWNALPKLAGLNRCGKSCRLRWTNYLRPDIRRGRFSEEEERIIINLHSVLGNKWSRIASHLPGRTDNEIKNFWNTHIRKKF
	Ciclev10003958m	Cc2R-MYB008	ENGLKKGPWTPEEDQKLVEFIQKHGHGSWRALPKLAGLNRCGKSCRLRWTNYLRPDIKRGKFSQDEEQTILHLHSILGNKWSAIATHLPGRTDNEIKNFWNTHLKKKL
	Ciclev10005102m	Cc2R-MYB009	KSQVKRGPWSPGEDLRLITFIQKHGHENWRALPKQAGLLRCGKSCRLRWINYLRPDVKRGNFTQEEEDTIIRLHESLGNRWSKIASQLPGRTDNEIKNVWNTHLKKRL
	Ciclev10005376m	Cc2R-MYB010	KIGLKKGRWTAEEDEILTKYIRANGEGSWRSLPKNAGLLRCGKSCRLRWINYLRADLKRGNITAEEEETIVKLHSSLGNRWSLIAAQLPGRTDNEIKNYWNSHLSRKT
	Ciclev10005387m	Cc2R-MYB011	DLDLRRGPWTVEEDFKLINYISNHGEGRWNCLARCAGLKRTGKSCRLRWLNYLRPDVRRGNITLEEQLMILELHSRWGNRWSKIAQHLPGRTDNEIKNYWRTRVQKHA
	Ciclev10005629m	Cc2R-MYB012	KMGLKKGPWTPEEDRILIVHINKHGHPNWRALPKQAGLLRCGKSCRLRWINYLRPDIKRGNFSKEEEETIINLHDMLGNRWSAIAGRLPGRTDNEIKNVWHTHLKKKA
	Ciclev10005666m	Cc2R-MYB013	KLGVKKGPWTADEDKKLVTFILTHGHCCWRAVPKLAGLRRCGKSCRLRWTNYLRPDLKRGLLNEAEEQLVIDLHARLGNRWSKIAARLPGRTDNEIKNHWNTHIKKKL
	Ciclev10006455m	Cc2R-MYB014	MEKMKRGVWSPEEDAKLIQYIKEHGHGTWRHLPKQAGILRSGKSCRLRWMNYLRPDIKRGPFAPEEVATIIQLHGLFGNKWAAIASHLPGRTDNDIKNLWNTRLKKHL
	Ciclev10006752m	Cc2R-MYB015	KQKVKKGLWSPEEDEKLLKHITAHGHGSWSSVPKLAGLQRCGKSCRLRWINYLRPDLRRGSFTEEEEQIIIDVHRILGNRWAQIAKHLPGRTDNEVKNYWNSCIKKKL
	Ciclev10006897m	Cc2R-MYB016	KPKHRKGLWSPEEDQRLKNYVLQHGHPCWSSVPINAGLQRNGKSCRLRWINYLRPGLKRGVFNMQEEETILTVHRLLGNKWSQIAQHLPGRTDNEIKNYWHSHLKKKL
	Ciclev10006914m	Cc2R-MYB017	DEGWRKGPWTAEEDRLLIEYVRLHGEGRWNSVARLAGLRRNGKSCRLRWVNYLRPDLKRGQITPHEESIILELHARWGNRWSTIARSLPGRTDNEIKNYWRTHFKKKA
	Ciclev10008921m	Cc2R-MYB018	KDNVKRGQWTPEEDNKLSSYIAQHGTRNWRLIPKNAGLQRCGKSCRLRWTNYLRPDLRRGQFSDTEEQTIMKLHSVVGNRWSLIAAQLPGRTDNDVKNHWNTKLKKRL
	Ciclev10009050m	Cc2R-MYB019	KNGLKKGPWTAEEDQKLVDYIQKHGHGRWRTLPKNAGLKRCGKSCRLRWTNYLRPDIKRGKFSLEEEEAIIQLHKVLGNKWSAIASRLPGRTDNEIKNYWNTHIKKKL
	Ciclev10009286m	Cc2R-MYB020	GEGLNRGAWKAVEDKILTDYIKAYGEGKWRHIPKAAGLKRCGKSCRLRWMNYLRPDIKRGNFSKDEEDLIVRLHKLLGNRWALIAGRLPGRTDNDIKNYWNTKLSKRV
	Ciclev10009336m	Cc2R-MYB021	KANVKRGPWSAEEDSILKNYLEQFGNGGNWIALPKKAGLNRCGKSCRLRWLNYLRPDIKHGGFTKEEDTIICNLYCTMGSRWSVIASQLPGRTDNDVKNYWNTKLKKNV
	Ciclev10009521m	Cc2R-MYB022	KKEANRGAWTAEEDQKLAQAIEVHGPKKWKSVAAKAGLNRCGKSCRLRWMNYLRPHIKRGNISDQEEDLILRLHKLLGNRWSLIAGRLPGRTDNEIKNYWNSHLSKKI
	Ciclev10010364m	Cc2R-MYB023	KANVKKGPWSPEEDAKLKDYIEKYGTGGNWIALPQKIGLKRCGKSCRLRWLNYLRPNIKHGGFSEEEDNIICSLYISIGSRWSIIAAQLPGRTDNDIKNYWNTRLKKKL
	Ciclev10010620m	Cc2R-MYB024	GVQLKKGPWTAAEDAILTEYVRKHGEGNWNAVQRNTGLARCGKSCRLRWANHLRPNLKKGTFSPEEERLIVELHAQLGNKWARMAAQLPGRTDNEIKNYWNTRVKRRH
	Ciclev10010621m	Cc2R-MYB025	KANVKRGPWSPEEDATLKRYVETHGTGGNWIALPQKAGLKRCGKSCRLRWLNYLRPDIKHGNFTEDEDHVICTLYSQIGSRWSIIASRLPGRTDNDVKNYWNTKLKKKL
	Ciclev10011915m	Cc2R-MYB026	MKERQRWQPEEDAILKAYVKQYGPKEWNLISQRMGKTLNRDPKSCLERWKNYLKPGIKKGSLSPEEQSLVISLQAKYGNKWKKIASEVPGRTAKRLGKWWEVFKEKQL
	Ciclev10011948m	Cc2R-MYB027	KVGLKKGPWTPEEDQKLLAYIEEHGHGSWRALPAKAGLQRCGKSCRLRWTNYLRPDIKRGKFSLQEEQTIIQLHALLGNRWSAIATHLPKRTDNEIKNYWNTHLKKRL
	Ciclev10011967m	Cc2R-MYB028	SKVCSRGHWRPAEDSKLKELVALYGPQNWNLIAEKLEGRSGKSCRLRWFNQLDPRINKRAFSEDEEERLMAAHRVYGNKWAMIARLFPGRTDNAVKNHWHVIMARKY
	Ciclev10012003m	Cc2R-MYB029	GRSRVKGPWSPEQDAVLSELVSKFGARNWSLIARGIAGRSGKSCRLRWCNQLDPAVKRKPFTDEEDQIIVAAHAVHGNKWAVISRLLPGRTDNAIKNHWNSTLRRRG
	Ciclev10012089m	Cc2R-MYB030	MKERQRWRAEEDALLRAYVKQYGPKEWSFVSQRMNTPLNRDAKSCLERWKNYLKPGIKKGSLTDEEQNLVIHLQAKHGNKWKKIAAEVPGRTAKRLGKWWEVFKEKQQ
	Ciclev10012151m	Cc2R-MYB031	KANVKKGPWSPEEDAKLKEYIEKNGTGGNWIALPHKAGLMRCGKSCRLRWLNYLRPNINHGEFSDDEDRIICSLFASIGSRWSTIAAQLPGRTDNDIKNYWNTKLKKKL
	Ciclev10012152m	Cc2R-MYB032	KIGIKKGPWTPEEDIILVSYIQEHGPGNWRAVPTNTGLLRCSKSCRLRWTNYLRPGIKRGNFTDQEEKMIIHLQALLGNRWAAIASYLPQRTDNDIKNYWNTHLKKKV
	Ciclev10012265m	Cc2R-MYB033	KVGLKKGPWTAEEDKKLINFILTNGQCCWRAVPKLAGLLRCGKSCRLRWTNYLRPDLKRGLLSEYEEKMVIDLHAQLGNRWSKIASHLPGRTDNEIKNHWNTHIKKKL
	Ciclev10013340m	Cc2R-MYB034	KSNVKRGLWTPEEDAKLLAHVANHGTGNWTLVPKKAGLNRCGKSCRLRWTNYLRPDLRHASFAPHEEEIIINLHKAIGSRWSLIAQQLPGRTDNDVKNFWNTKLKKKL
	Ciclev10013455m	Cc2R-MYB035	SLEVRKGAWTEEEDDLLRKCIEKYGEAKWHQVPLRAGLHRCRKSCRLRWLNYLNPNIKRGEFAADEVDLILRLHKLLGNRWSLIAGRLPGRTANDVKNFWNTHLRKKV
	Ciclev10013466m	Cc2R-MYB036	EQGWRKGPWTPEEDKLLTEHVNLHGEGRWSSVARSAGLNRSGKSCRLRWVNYLRPGLKRGQLTPQEEGIIIELHALWGNKWSTIARYLPGRTDNEIKNYWRTHFKKEK
	Ciclev10013828m	Cc2R-MYB037	MYGEGKWHQVPLRAGLNRCRKSCRLRWLNYLKPNIKRGEFVADEIDLMIRLHKLLGNRWSLIAARLPGRTSNDKLKPEA
	Ciclev10014958m	Cc2R-MYB038	HQSLKKGPWTAAEDAILMEYVKKHGEGNWNAVQKNSGLMRCGKSCRLRWANHLRPNLKKGSFSPEEEKIIIELHAKLGNKWARMAAQLPGRTDNEIKNYWNTRMKRRQ
	Ciclev10015648m	Cc2R-MYB039	KVGLKRGPWTPEEDELLANYINKEGEGRWRTLPKRAGLLRCGKSCRLRWMNYLRPSVKRGHIAPDEEDLILRLHRLLGNRWSLIAGRIPGRTDNEIKNYWNTHLSKKL
	Ciclev10015729m	Cc2R-MYB040	KSGLKKGPWTPEEDQKLIDYIQKHGYGNWRTLPKNAGLQRCGKSCRLRWTNYLRPDIKRGRFSFEEEETIIQLHSILGNKWSAIAARLPGRTDNEIKNYWNTHIRKRL
	Ciclev10015986m	Cc2R-MYB041	QQELRRGPWTLEEDTLLTHYIHQHGEGRWNMVAKCAGLKRTGKSCRLRWLNYLKPDIKRGNLTPQEQFLILELHSKWGNRWSKIAQCLPGRTDNEIKNYWRTRVQKQA
	Ciclev10016303m	Cc2R-MYB042	KTGLKKGTWTPEEDRKLIAYVTKYGYWNWRQLPKYAGLARCGKSCRLRWMNYLRPNIKRGNYTKEEEDIIIRLHESLGNRWSAIAAQLPGRTDNEIKNHWHTSLKKRL
	Ciclev10016820m	Cc2R-MYB043	EAEVRKGPWTMEEDLILINYIANHGEGVWNSLAKAAGLKRTGKSCRLRWLNYLRPDVKRGNITPEEQLLIMELHAKWGNRWSKIAKHLPGRTDNEIKNFWRTRIQKQI
	Ciclev10017435m	Cc2R-MYB044	EKGMKRGAWSKEEDDKLRAYILRYGHWNWTQLPKFAGLSRSGKSCRLRWMNYLRPDIKHGNYTKEEEDTIIKTRQQHGNKWALIAAKLPGRTDNEIKNYWHTHLKKKI
	Ciclev10017526m	Cc2R-MYB045	KNNIIKGQWTPQEDRMLIRLVAQHGTKKWSVIAKAMTGRVGKQCRERWYNHLKPDIKKEAWSEEEDMILIQAHKEVGNRWAEIARRLIGRTENTIKNHWNATKRRQQ
	Ciclev10017556m	Cc2R-MYB046	DQYYKKGLWTVEEDKLLVDYVKVHGKGQWNRLKRCGKSCRLRWMNYLSPNVNRGNFTEEEDDLIIRLHKLLGNRWALIAKRVPGRTDNQVKNYWNSHLSKKL
	Ciclev10017654m	Cc2R-MYB047	KQDTNKGAWSKQEDQKLIDYIRKHGEGCWRTLPQAAGLARCGKSCRLRWINYLRPDLKRGNFAEDEEDLIIKLHALLGNRWSLIAGRLPGRTANEVKNYWNSHLRRKL
	Ciclev10017658m	Cc2R-MYB048	GNKLRKGLWSPEEDDKLMNYMLKNGQGCWSDVARNAGLQRCGKSCRLRWINYLRPDLKRGAFSPQEEELIIHLHSLLGNRWSQIAARLPGRTDNEIKNFWNSTIKKRL
	Ciclev10017668m	Cc2R-MYB049	KNGLKKGPWTPEEDHKLISYIQLHGPGNWRNLPKNAGLQRCGKSCRLRWTNYLRPDIKRGRFSFEEEETIIQLHSILGNKWSAIAARLPGRTDNEIKNYWNTHIRKRL
	Ciclev10017677m	Cc2R-MYB050	ENGMKKGAWSKEEDDKLRAYILKYGHWNWREIPKFAGLSRCGKSCRLRWMNYLRPDIKHGSYTKEEEDTIIRLRQQHGNKWSLIAAKLPGRTDNEIKNYWHTHLKKRK
	Ciclev10017679m	Cc2R-MYB051	KPSLRKGSWAPEEDRKLIAYIRRYGIWNWSEMPKYAGLLRCGKSCRLRWMNYLRPDIRRGNFTQEEDETIIKLHQQLGNRWSAIASRLPRRTDNEIKNHWHTRLSKKR
	Ciclev10017764m	Cc2R-MYB052	KVGLKRGPWTIEEDHKLMSFILNNGIHCWRMVPKLAGLLRCGKSCRLRWINYLRPDLKRGAFTEDEEDQIIQLHSLLGNRWSKIAAHLPGRTDNEIKNQWNTRIKKRL
	Ciclev10018009m	Cc2R-MYB053	KQKVKRGLWSPEEDEKLIKHVTTHGHGSWSSVPKLAGLQRCGKSCRLRWINYLRPDLKRGSFTEQEERIIIDIHRILGNRWAQIAKHLPGRTDNEVKNFWNSCIKKKL
	Ciclev10018064m	Cc2R-MYB054	KPSLRKGSWAPEEDRKLIAYIRRYGIWKLDEMPKYAGLLRCGKSCRLRWMNYLRPDIRRGNFTQEEDETIIKLHEQLGNRWSAIASRLPGRTDNEIKNHWHSRLSKKR
	Ciclev10018311m	Cc2R-MYB055	EKGMKRGAWSKEEDDKLRAYILRYGHWNWTQLPKFAGLSRSGKSCRLRWMNYLRPDIKHGNYTKEEEDTIIKTRQQHGNKWALIAAKLPGRTDNEIKNYWHTHLKKKI
	Ciclev10018691m	Cc2R-MYB056	RIMIKGGVWKNTEDEILKAAVMKYGKNQWARISSLLVRKSAKQCKARWYEWLDPSIKKTEWTREEDEKLLHLAKLMPTQWRTIAPIVGRTPSQCLERYEKLLDAAC
	Ciclev10019023m	Cc2R-MYB057	RIMIKGGVWKNTEDEILKAAVMKYGKNQWARISSLLVRKSAKQCKARWYEWLDPSIKKTEWTREEDEKLLHLAKLMPTQWRTIAPIVGRTPSQCLERYEKLLDAAC
	Ciclev10020144m	Cc2R-MYB058	KQKLRKGLWSPEEDEKLLRHITKYGHGCWSSVPKQAGLQRCGKSCRLRWINYLRPDLKRGTFSQQEENLIIELHAVLGNRWSQIAAQLPGRTDNEIKNLWNSCLKKKL
	Ciclev10020336m	Cc2R-MYB059	KVGLKKGRWTAEEDDILTKYIQANGEGSWRSLPKNAGLLRCGKSCRLRWINYLRADLKRGNITAEEEEIIIKLHASLGNRWSLIASNMPGRTDNEIKNYWNSHLSRKI
	Ciclev10020631m	Cc2R-MYB060	TKLCARGHWRPAEDAKLKELVAQYGPQNWNLIAENLEGRSGKSCRLRWFNQLDPRINRRAFSEEEEERLLAAHRLYGNKWAMIARLFPGRTDNAVKNHWHVIMARKH
	Ciclev10020765m	Cc2R-MYB061	INNIKKGPWTPEEDQKLIDYIRKHGHGSWRALPKLAGLNRCGKSCRLRWTNYLRPDIKRGKFSEEEEQLIVNLHAVLGNKWSAIATRLPGRTDNEIKNFWNTHLKKKL
	Ciclev10020967m	Cc2R-MYB062	KIGVKKGPWTPEEDIILVSYIQEHGPGNWRSVPTNTGLLRCSKSCRLRWTNYLRPGIKRGNFTDHEEKMIIHLQALLGNRWAAIASYLPQRTDNDIKNYWNTHLKKKL
	Ciclev10021150m	Cc2R-MYB063	SDQLRRGPWTLEEDTLLIQYISRHSEGRWNLLAKRSGLKRTGKSCRLRWLNYLKPDVKRGNLTPQEQMSILELHSKWGNRWSKIAQHLPGRTDNEIKNYWRTRVQKQA
	Ciclev10021157m	Cc2R-MYB064	SDQLRRGPWTLEEDTLLIQYISRHSEGRWNLLAKRSGLKRTGKSCRLRWLNYLKPDVKRGNLTPQEQMSILELHSKWGNRWSKIAQHLPGRTDNEIKNYWRTRVQKQA
	Ciclev10021161m	Cc2R-MYB065	QQKVKRGLWSPEEDEKLIRYITTHGYGCWSEVPEKAGLQRCGKSCRLRWINYLRPDIRRGRFTPEEEKLIISLHSVVGNRWAHIASHLPGRTDNEIKNYWNSWIKKKI
	Ciclev10021268m	Cc2R-MYB066	KKGLKKGPWAPEEDEILVEYIKRNGHGSWRSLPKLAGLLRCGKSCRLRWTNYLRPDIKRGPFTEEEEKLVIQLHGILGNRWAAIASQLPGRTDNEIKNLWNTHLKKRM
	Ciclev10021345m	Cc2R-MYB067	REEIRKGPWKAEEDEVLINHVKKYGPRDWSSIRSKGLLQRTGKSCRLRWVNKLRPNLKNGCKFSLEEERIVIELQAQFGNKWARIATYLPGRTDNDVKNFWSSRQKRLA
	Ciclev10021479m	Cc2R-MYB068	ILGVRKGPWTVEEDSLLMNYVAIHGEGRWNAVASSAGLNRTGKSCRLRWLNYLRPDVRRGNITLQEQLMILELHSRWGNRWSKIAQYLPGRTDNEIKNYWRTRVQKHA
	Ciclev10021571m	Cc2R-MYB069	KVGLQRGPWTPREDTLLTEYIQVHGEGHWRSLPKKAGLLRCGKSCRLRWMNYLRPDIKRGNITPDEDDLIIRLHSLLGNRWSLIAGRLPGRTDNEIKNYWNTHLSKRL
	Ciclev10021695m	Cc2R-MYB070	KLGVKKGPWTAEEDKKLINFILTNGQCCWRAVPKLAGLRRCGKSCRLRWTNYLRPDLKRGLLTEAEEQLVIDLHARLGNRWSKIAARLPGRTDNEIKNHWNTHIKKKL
	Ciclev10021699m	Cc2R-MYB071	KMGLKKGPWTPEEDQILINYIQLYGHGNWRALPKQAGLLRCGKSCRLRWINYLRPDIKRGNFTREEEDTIINLHEMLGNRWSAIAARLPGRTDNEIKNVWHTHLKKRL
	Ciclev10021859m	Cc2R-MYB072	MCTRGHWRPAEDEKLRELVERYGPHNWNAIAEKLQGRSGKSCRLRWFNQLDPRINRSPFTEEEEERLLASHRIHGNRWAVIARLFPGRTDNAVKNHWHVIMARRC
	Ciclev10022057m	Cc2R-MYB073	KMGLKKGPWTPEEDQILISFIQRYGHGNWRALPKQAGLMRCGKSCRLRWINYLRPDIKRGNFSKDEEETILKLHRVLGNRWSTIAARLPGRTDNEIKNYWHSHLKKRL
	Ciclev10022303m	Cc2R-MYB074	KNVVNRGAWTAEEDRKLTEYIEIHGAKRWKNVATESGLNRCGKSCRLRWLNYLRPNIKRGNISDDEEDLILRLHKLLGSRWSLIAGRLPGRTDNEIKNYWNSHLSKKI
	Ciclev10023255m	Cc2R-MYB075	KVGIKKGPWTPEEDEILSNYIKREGEGYCRLRWMNYLRPSIKRGHIAPDEEDLILRLHRLLGNRWSLIAGRIPGRTDNGIKNYWNTCLRKKL
	Ciclev10023285m	Cc2R-MYB076	TKLCTRGHWRPAEDAKLKELVAQYGPQNWNLIAENLEGRSEKSCRLRWFNQLDPRINRRAFSEEEEERLLAAHRLYGNKWAMIARLFPGRTDNAIKNHWHVIMARKQ
	Ciclev10023405m	Cc2R-MYB077	TKLCTRGHWRPAEDAKLKELVAQYGKSCRLRWFNQLDPRINRRAFSEEEEERLLAAHRLYGNKWAMIARLFPGRTDNAVKNHWHVIMARKH
	Ciclev10023440m	Cc2R-MYB078	TNGLKRGPWTPEEDQKLLDYIKKHGHGSWRSLPEKADLQRCGKSCRLRWTNYLRPDIKRGKFSLHEEQTIIQLHALLGNRWSAIAAHLPKRTDNEIKNYWNTHIKKRL
	Ciclev10023756m	Cc2R-MYB079	KVGLKKGKWTAKEDEILTKYIQANGIESWRSLPKKAGLLRCGKSCRLRWVNYLRTDLRRGNITTEEEETIIKLHASLGNRWSVIASHLPGRTDNELKNYWNTHLSKKI
	Ciclev10023930m	Cc2R-MYB080	KLNVKKGIWSAEEDAKILAYVSKHGACNWTAVPKKAGLRRCGKSCRLRWTNYLRPDLKHESFTPQEEEMIIRLHAAIGSRWSIIAQQLPGRTDNDVKNYWNTKLRKKL
	Ciclev10024338m	Cc2R-MYB081	KQKLRKGLWSPEEDEKLYNYITRFGVGCWSSVPKLAGLQRCGKSCRLRWINYLRPDLKRGMFSQQEEDLIISLHEVLGNRWAQIASQLPGRTDNEIKNFWNSCLKKKL
	Ciclev10024427m	Cc2R-MYB082	KSNVVKGQWTTEEDRLLIRLVDQFGIRKWSHIAQMLPGRIGKQCRERWHNHLRPDIKKDIWSEEEDKALIEAHAEIGNKWAEIAKRLPGRTENSIKNHWNATKRRQF
	Ciclev10026023m	Cc2R-MYB083	ESGLKKGPWTSDEDQKLVKYIQKHGHGSWRALPKLAGLNRCGKSCRLRWTNYLRPDIKRGKFSQEEEQTILNLHSILGNKWSAIAGHLPGRTDNEIKNFWNTHLKKKL
	Ciclev10026107m	Cc2R-MYB084	EVDRIKGPWSPEEDEALQQLVQKHGPRNWSLISKSIPGRSGKSCRLRWCNQLSPQVEHRAFTPEEDEMIIRAHARFGNKWATIARLLNGRTDNAIKNHWNSTLKRKC
	Ciclev10026112m	Cc2R-MYB085	KEHTNKGAWTKEEDERLINYIKVHGEGCWRSLPKAAGLLRCGKSCRLRWINYLRPDLKRGNFTEEEDELIINFHSLLGNKWSLIAARLPGRTDNEIKNYWNTHIKRKL
	Ciclev10026498m	Cc2R-MYB086	PATFNKGAWTAEEDRKLAEVIATHGPTKWKTIAAKTGLNRCGKSCRLRWMNYLRPNIKRGSISDQEEDLILRLHKLLGNRWSLIAGRLPGRTDNEIKNYWNSHLSKKI
	Ciclev10027178m	Cc2R-MYB087	KANVKKGPWSPEEDAKLKAYIEQHGTGGNWIALPHKIGLKRCGKSCRLRWLNYLRPNIKHGGFSEEEDNIICSLYISIGSRWSIIAAQLPGRTDNDIKNYWNTRLKKKL
	Ciclev10027201m	Cc2R-MYB088	KQKVKRGLWSPEEDEKLINYVTTYGHGCWSSVPKHAGLQRCGKSCRLRWINYLRPDLKRGSFSPQEAALIIELHSILGNRWAQIARHLPGRTDNEVKNFWNSSIKKKL
	Ciclev10027480m	Cc2R-MYB089	EEGLNRGAWTAAEDKILTDYITIYGEGKWRYLPKRAVNKFMSCRLRWLNYLRPDIKRGNISHDEDELIIRLLNLLANRWSLIAGRLPGRTDNENMKSRI
	Ciclev10028398m	Cc2R-MYB090	KQKLRKGLWSPEEDEKLLNYITKHGHGCWSSVPKLAGKIYLENNNHACSVILMFNAFNTMFLLAGLQRCGKSCRLRWINYLRPDLKRGAFSVQEESLIVELHAVLGNRWSQIAAQLPGRTDNEIKNLWNSSIKKKL
	Ciclev10028804m	Cc2R-MYB091	KANVKKGPWSPEEDSKLKEYIEKYGTGGNWIALPQKAGLKRCGKSCRLRWLNYLRPNIKHGEFTDEEDRLICSLFASIGSRWSIIAAQLPGRTDNDIKNYWNTKLKKKL
	Ciclev10028908m	Cc2R-MYB092	KAHTNKGAWTKEEDDRLIAYIRAHGEGCWRSLPKAAGLLRCGKSCRLRWINYLRPDLKRGNFTDEEDELIIKLHSLLGNKWSLIAGRLPGRTDNEIKNYWNTHIRRKL
	Ciclev10029124m	Cc2R-MYB093	VSERVKGPWSPEEDQLLLKLVQRYGARNWSVISKSIPGRSGKSCRLRWCNQLSPEVEHRTFTPDEDEIIIKAHARYGNKWATIARLLNGRTDNAIKNHWNSTLKRKY
	Ciclev10030254m	Cc2R-MYB094	SVALIKGQWTDEEDRKLIKLVKQYGVRKWAQISERMAGRAGKQCRERWHNHLRPDIKKDSWSEEEERILVEAHARIGNRWAEIAKHIPGRTENSIKNHWNATKRRQI
	Ciclev10031405m	Cc2R-MYB095	KKERHIVTWTQQEDDILREQISIHGTENWSIIASKFKDKTTRQCRRRWYTYLNSDFKKGGWSPEEDMLLCEAQKIFGNRWTEIAKVVSGRTDNAVKNRFSTLCKKRA
	Ciclev10031463m	Cc2R-MYB096	SSSRVKGPWSPEEDAVLSRLVSQFGARNWGMIARGIPGRSGKSCRLRWCNQLDPCLKRKPFTDEEDQIIISAHAVHGNKWAVIARLLPGRTDNAIKNHWNSTLRRRY
	Ciclev10031544m	Cc2R-MYB097	KKERHIVTWTQQEDDILREQISIHGTENWSIIASKFKDKTTRQCRRRWYTYLNSDFKKGGWSPEEDMLLCEAQKIFGNRWTEIAKVVSGRTDNAVKNRFSTLCKKRA
	Ciclev10031944m	Cc2R-MYB098	TKTCARGHWRPAEDTKLKELVALYGPQNWNLIAEKLEGRSGKSCRLRWFNQLDPRINRRAFTEEEEERLMHAHRLYGNKWAMIARLFPGRTDNAVKNHWHVIMARKY
	Ciclev10031946m	Cc2R-MYB099	KVGIKKGPWTPEEDIILVSYIQEHGPGNWRSVPTNTGLLRCSKSCRLRWTNYLRPGIKRGNFTPHEEGMIIHLQALLGNKWAAIASYLPQRTDNDIKNYWNTHLKKKL
	Ciclev10032317m	Cc2R-MYB100	NNDRIKGSWSPQEDATLIKLVEQHGPRNWSMISSGIPGRSGKSCRLRWCNQLSPTVQHRPFTPAEDSIIIQAHAVHGNKWATIARSLPGRTDNAIKNHWNSTLRRKR
	Ciclev10032713m	Cc2R-MYB101	ENEYKKGLWTQEEDRILLEYIRVHGRGRWNRIHKVTGLKRCGKSCRLRWLNYLSPNVKHGEFTEEEENLIIRLHNLLGNRWSLIAGRVPGRTDNQVKNHWNTHLCKKL
	Ciclev10033327m	Cc2R-MYB102	KVGLKKGPWTPEEDQKLLAFIEQHGHGSWRALPAKAGLQRCGKSCRLRWINYLRPDIKRGKFSLQEEQTIIQLHALLGNRWSAIAAHLPKRTDNEIKNYWNTHLKKRL
	Ciclev10033941m	Cc2R-MYB103	ANKLRKGLWSPEEDDKLIKYMLTNGQGCWSDIARNAGLQRCGKSCRLRWINYLRPDLKRGAFSPQEEELIIHLHSILGNRWSQIAARLPGRTDNEIKNFWNSTLKKIL
Capsella grandiflora v1.1	Cagra.0003s0013.1.p	Cg2R-MYB001	VKSKVKGPWSTEEDAVLTKLVSKLGARNWSLIARGIPGRSGKSCRLRWCNQLDPSLKRKPFSDEEDRMIISAHAIHGNKWAVIAKMLSGRTDNAIKNHWNSTLRRKY
	Cagra.0084s0008.1.p	Cg2R-MYB002	KSYVKRGLWKPEEDMILKSYVETHGEGNWADISRRSGLKRGGKSCRLRWKNYLRPNIKRGSMSPQEQDLIIRMHKLLGNRWSLIAGRLPGRTDNEVKNYWNTHLNKKS
	Cagra.0094s0035.1.p	Cg2R-MYB003	KQRQRKGLWSPEEDQKLKNFIISHGHACWTTVPLLAGLQRNGKSCRLRWINYLRPGLKRGTFSEEEEDIILTLHSSLGNKWSRIAKYLPGRTDNEIKNYWHSYLKKRW
	Cagra.0114s0040.1.p	Cg2R-MYB004	KAHMNKGAWTKEEDQLLVDYIRKHGEGCWRSLPRAAGLQRCGKSCRLRWMNYLRPDLKRGNFSEDEDELIIKLHSLLGNKWSLIAGRLPGRTDNEIKNYWNTHIKRKL
	Cagra.0334s0011.1.p	Cg2R-MYB005	KQKLRKGLWSPEEDEKLLRYITKYGHGCWSSVPKQAGLQRCGKSCRLRWINYLRPDLKRGAFSQDEENLIIELHAVLGNRWSQIAAQLPGRTDNEIKNLWNSCLKKKL
	Cagra.0342s0017.1.p	Cg2R-MYB006	MADRIKGPWSPEEDEQLRRLVVKYGPRNWTVISKSIPGRSGKSCRLRWCNQLSPQVEHRPFSAEEDETIARAHAQFGNKWATIARLLNGRTDNAVKNHWNSTLKRKC
	Cagra.0352s0034.1.p	Cg2R-MYB007	ARGLKKGPWTATEDAILTEYVRKHGEGNWNAVQKNSGLLRCGKSCRLRWANHLRPNLKKGSFTPDEEKIIIELHAKLGNKWARMASQLPGRTDNEIKNYWNTRMKRRQ
	Cagra.0402s0061.1.p	Cg2R-MYB008	KIEVKKGPWTPEEDIILVSYIQQHGPGNWRSVPTNTGLLRCSKSCRLRWTNYLRPGIRRGNFTPSEEKMIIHLQALLGNRWAAIASYLPQRTDNDIKNFWNTHLKKKL
	Cagra.0434s0026.1.p	Cg2R-MYB009	KVGLKKGPWTIEEDKKLINFILTNGHCCWRALPKLSGLLRCGKSCRLRWINYLRPDLKRGLLSEYEEQMVIDLHAQLGNRWSKIASHLPGRTDNEIKNHWNTHIKKKL
	Cagra.0434s0044.1.p	Cg2R-MYB010	ENGLKKGPWTQEEDEKLIVHIQKHGHGSWRALPKQAGLNRCGKSCRLRWTNYLRPDIKRGNFTEEEEQTIINLHSLLGNKWSSIAGNLPGRTDNEIKNYWNTHLRKKL
	Cagra.0454s0003.1.p	Cg2R-MYB011	EEGWRKGPWTSEEDRLLIDYVRLHGEGRWNSVARLAGLKRNGKSCRLRWVNYLRPDLKRGQITPNEETIILELHAKWGNRWSTIARSLPGRTDNEIKNYWRTHFKKKT
	Cagra.0463s0006.1.p	Cg2R-MYB012	FKGLTRGAWTPEEDSLLKEGIAKYGEGKWHLIPPRTGLNRCRKSCRLRWLNYLKPGINRGRFTMDEVDLLLRLHKLLGNRWSLIAGRLPGRTANDVKNYWNTNLVKKQ
	Cagra.0463s0007.1.p	Cg2R-MYB013	NNGLRRGAWTAEEDSLSRECVDKYGEGKWHLIPLRTGLNRCRKSCRLRWLNYLKPGIKRGRLNSDEIDLIIRLHNLLGNRWSLIAGRIPGRTANDIKNYWNTHFCKKQ
	Cagra.0463s0008.1.p	Cg2R-MYB014	SNGLRKGTWTAEEDSLLRQYVEKYGEGKWQQVPLRAGLNRCRKSCRLRWLNYLKPGINRGKLSTDEVDLLLRLHKLLGNRWSLIAGRLPGRTANDVKNYWNTHLSKRH
	Cagra.0534s0022.1.p	Cg2R-MYB015	KKERHIVTWTPEEDDILRKHISVHGTENWAIIASKFTDKSTRQCRRRWYTYLNSDFKRGGWSPEEDTLLCEAQRLFGNRWTEIAKVVSGRTDNAVKNRFTTLCKKRA
	Cagra.0542s0036.1.p	Cg2R-MYB016	GEGLKKGAWTTEEDKKLISYIHDHGEGGWRDIPQKAGLKRCGKSCRLRWTNYLKPEIKRGEFSSEEEQIIIMLHASRGNKWSVIARHLPRRTDNEIKNYWNTHLKKRL
	Cagra.0558s0004.1.p	Cg2R-MYB017	KANVKRGPWSPEEDAKLKDYIEKQGTGGNWIALPHKAGLRRCGKSCRLRWLNYLRPNIRHGDFTEEEDNIIYSLFASIGSRWSVIAAHLHGRTDNDIKNYWNTKLKKKL
	Cagra.0612s0043.1.p	Cg2R-MYB018	GETLRRGPWLEEEDERLVKFVTLLGERRWDSLAIVSGLKRSGKSCRLRWMNYLNPNLKHGPMSQEEVRIILQLHALWGNKWSKIARRLPGRTDNEIKNYWRTHFRKKE
	Cagra.0690s0007.1.p	Cg2R-MYB019	KTGMKRGPWTVEEDEILVSFINKEGEGRWRSLPKRAGLLRCGKSCRLRWMNYLRPSVKHGGITSDEEDLILRLHRLLGNRWSLIAGRIPGRTDNEIKNYWNTHLRKKL
	Cagra.0736s0026.1.p	Cg2R-MYB020	KQKVKRGLWSPEEDEKLINYINSYGHGCWSSVPKHAGLQRCGKSCRLRWINYLRPDLKRGSFSPQEAALIIELHSILGNRWAQIAKHLPGRTDNEVKNFWNSSIKKKL
	Cagra.0820s0004.1.p	Cg2R-MYB021	KASVSRGHWRPAEDAKLKELVAVYGPQNWNLIAEKLQGRSGKSCRLRWFNQLDPRINRRAFTEEEEERLLQAHRLYGNKWAMIARLFPGRTDNSVKNHWHVIMARKF
	Cagra.0824s0021.1.p	Cg2R-MYB022	KTKVKRGPWSQDEDLKLISFIHKSGHENWRSLPKQAGLLRCGKSCRLRWINYLRPDVKRGNFSAEEEETIIKLHQSFGNKWSKIASKLPGRTDNEIKNVWHTHLKKRL
	Cagra.0844s0037.1.p	Cg2R-MYB023	KPSCQRGHWRPVEDDNLRQLVEQYGPKNWNFIAQHLYGRSGKSCRLRWYNQLDPNITKNPFTEEEEERLLKAHRIQGNRWASIARLFPGRTDNAVKNHFHVIMARRK
	Cagra.0891s0081.1.p	Cg2R-MYB024	YKNLIKGQWTAEEDRKLIRLVKQHGERKWALISEKLEGRAGKQCRERWHNHLRPDIKKDGWSEEEEMVLVESHMRIGNKWAEIAKLIPGRTENSIKNHWNATKRRQN
	Cagra.0917s0007.1.p	Cg2R-MYB025	KANVKKGPWSPEEDAKLKDYIENSGTGGNWIALPQKIGLRRCGKSCRLRWLNYLRPNIKHGGFSEEEDNIICNLYVTIGSRWSIIAAQLPGRTDNDIKNYWNTRLKKKL
	Cagra.0917s0061.1.p	Cg2R-MYB026	EAGLKKGPWLPEEDDKLIKYIHKHGHSSWSALPKLAGLNRCGKSCRLRWTNYLRPDIKRGKFSPEEEETILNLHAVLGNKWSMIASHLPGRTDNEIKNFWNTHLKKKL
	Cagra.0998s0005.1.p	Cg2R-MYB027	KNKVKRGPWSPQEDLTLITFIQKHGHLNWRSLPKLAGLMRCGKSCRLRWINYLRPDVKRGNFSKEEEDTIIHYHQTLGNKWSKIASFLPGRTDNEIKNVWNTHLKKRL
	Cagra.1036s0022.1.p	Cg2R-MYB028	KLGLKKGPWTPEEDQKLLAYIEEHGHGSWRSLPEKAGLHRCGKSCRLRWTNYLRPDIKRGKFNLQEEQTIIQLHALLGNRWSAIATHLPKRTDNEIKNYWNTHLKKRL
	Cagra.10445s0001.1.p	Cg2R-MYB029	GRSKVKGPWSPEQDAALTRLVTKCGPRNWTLISRGIPGRSGKSCRLRWCNQLDPCLKKKPFSDEEDHMIMSAHAVHGNKWAVIAKLLPGRTDNAIKNHWNSSLRRKP
	Cagra.10702s0006.1.p	Cg2R-MYB030	KQKLRKGLWSPEEDEKLLNYITKHGHGSWSSVPKLAGLQRCGKSCRLRWINYLRPDLKRGAFSSEEQDLIVELHAVLGNRWSQIAARLPGRTDNEIKNLWNSCIKKKL
	Cagra.1085s0031.1.p	Cg2R-MYB031	DSGLKKGPWTPDEDEKLVNYVQEHGHSSWRALPKLAGLNRCGKSCRLRWTNYLRPDIKRGRFSPDEEQTILNLHSVLGNKWSTIANQLPGRTDNEIKNFWNTHLKKKL
	Cagra.1111s0025.1.p	Cg2R-MYB032	DVELRRGPWTLEEDTLLTNYVLHNGEGRWNHVAKCAGLKRTGKSCRLRWLNYLKPDIRRGNLTPQEQLLILELHSKWGNRWSKIAQYLPGRTDNEIKNYWRTRVQKQA
	Cagra.11216s0001.1.p	Cg2R-MYB033	EAEVRKGPWTMEEDLILINYIANHGDGVWNSLAKSAGLKRTGKSCRLRWLNYLRPDVRRGNITPEEQLIIMELHAKWGNRWSKIAKHLPGRTDNEIKNFWRTRIQKYI
	Cagra.11216s0002.1.p	Cg2R-MYB034	KTSIVKGQWTSEEDKLLVKLVERHGTKKWSQIAKMLQGRVGKQCRERWHNHLRPDIKKDSWTEEEDQILIEAHKEIGNRWAEIARKLPGRTENTIKNHWNATKRRQH
	Cagra.1138s0003.1.p	Cg2R-MYB035	RQGCRKGPWTLEEDKLLGEYVTSHGEGRWSTVAKCAGLNRSGKSCRLRWVNYLRPGLKRGQITPQEEGIILELHSLWGNKWSTIARYLPGRTDNEIKNYWRTHYKKKE
	Cagra.1150s0023.1.p	Cg2R-MYB036	PSTLGRGHWRPAEDVKLKELVSIYGPQNWNLIAEKLQGRSGKSCRLRWFNQLDPRINRRAFTEEEEERLMQAHRLYGNKWAMIARLFPGRTDNSVKNHWHVIMARKY
	Cagra.1194s0007.1.p	Cg2R-MYB037	ESGLKKGPWTPEEDQKLIYHIRKHGHGSWRALPKQAGLNRCGKSCRLRWTNYLRPDIKRGNFTAEEEQTIINLHSLLGNKWSSIAGHLPGRTDNEIKNYWNTHIRKKL
	Cagra.12117s0004.1.p	Cg2R-MYB038	KVISFRDFWTPSEDMKLRELVAEYGPRTWTKIAEKIQGRSAKTCRARWFRHLDPAISKKAFTDKEEAILLDGYAKHGNKWTLIAKHLPGRTDEAVVNNWTRLMKKKN
	Cagra.1225s0085.1.p	Cg2R-MYB039	KNGVKKGPWTAEEDQKLIDYIRFHGPGNWRILPKNAGLQRCGKSCRLRWTNYLRPDIKRGRFSFEEEETIIQLHSVMGNKWSAIAARLPGRTDNEIKNHWNTHIRKRL
	Cagra.1232s0025.1.p	Cg2R-MYB040	NMERIKGPWSPEEDDLLQRLVQKHGPRNWSLISKSIPGRSGKSCRLRWCNQLSPEVEHRAFSQEEDETIIRAHARFGNKWATISRLLNGRTDNAIKNHWNSTLKRKC
	Cagra.12516s0001.1.p	Cg2R-MYB041	SSRGGLRHWTESEDLKLTELVAAHGFDNWDLIGEKMQTRSGKSCRVRWFNQLDPTINRAPFTEEEERIIVSSHNYYGNQWVKIARHLKGRTENDVRHHWNYHLNRPA
	Cagra.1300s0004.1.p	Cg2R-MYB042	KVGLKKGPWTAEEDRKLMNFILTNGQCCWRAVPKLAGLLRCGKSCRLRWTNYLRPDLKRGLLSDYEEKMVIDLHSQLGNRWSKIASHLPGRTDNEIKNHWNTHIKKKL
	Cagra.13170s0007.1.p	Cg2R-MYB043	KVGMKKGRWTAEEDQILSDYIQANGEGSWRSLPKNAGLKRCGKSCRLRWINYLRSDLKRGNITPEEEDLIVKLHSTLGNRWSIIANNLPGRTDNEIKNYWNSHLSRKL
	Cagra.1361s0065.1.p	Cg2R-MYB044	KTKVKRGPWSPEEDLKLISFIQKFGHENWRSLPKQSGLLRCGKSCRLRWINYLRPDLKRGNFTAEEEATIIKLHQNYGNKWSKIASHLPGRTDNEIKNVWHTHLKKRL
	Cagra.1383s0046.1.p	Cg2R-MYB045	KAHTNKGAWTKEEDERLIAYIKSHGEGCWRSLPKAAGLLRCGKSCRLRWINYLRPDLKRGNFTDEEDELIIKLHSLLGNKWSLIAGRLPGRTDNEIKNYWNTHIRRKL
	Cagra.1390s0010.2.p	Cg2R-MYB046	KAGLKKGPWTPEEDQKLLAYIEEHGHGSWRSLPEKAGLQRCGKSCRLRWTNYLRPDIKRGKFTVQEEQTIIQLHALLGNRWSAIATHLPKRTDNEIKNYWNTHLKKRL
	Cagra.1398s0045.1.p	Cg2R-MYB047	YKNLIKGQWTAEEDRKLIKLVKQHGDRKWAIISEKLEGRAGKQCRERWHNHLRPDIKKDSWSEEEERVFVEAHTRIGNKWAEIAKLIQGRTENSIKNHWNATKRRQN
	Cagra.14303s0002.1.p	Cg2R-MYB048	KLMVKKGPWTAEEDKKLINFILNNGHCCWRALPKLAGLRRCGKSCRLRWTNYLRPDLKRGLLSEAEEQLVIDLHALLGNRWSKIAARLPGRTDNEIKNHWNTHIKKKL
	Cagra.1475s0003.1.p	Cg2R-MYB049	SRVCSRGHWRISEDTQLMELVAVYGPQNWNHIAENMQGRTGKSCRLRWFNQLDPRINKRAFTVEEEERLLAAHRAFGNKWAMIAKLFNGRTDNALKNHWHVLMARKM
	Cagra.1533s0005.1.p	Cg2R-MYB050	KEHMNKGAWTKEEDERLVSYIKSHGEGCWRSLPRAAGLLRCGKSCRLRWINYLRPDLKRGNFTRDEDELIIKLHSLLGNKWSLIAARLPGRTDNEIKNYWNTHIKRKL
	Cagra.1535s0018.1.p	Cg2R-MYB051	VKKMKKGLWSPEEDSKLMQYMLSNGQGCWSDVAKNAGLQRCGKSCRLRWINYLRPDLKRGAFSPQEEDLIIRFHSILGNRWSQIAARLPGRTDNEIKNFWNSTIKKRL
	Cagra.1549s0005.1.p	Cg2R-MYB052	MADRVKGPWSQEEDEQLRRMVEKYGPRNWSAISKSIPGRSGKSCRLRWCNQLSPEVEHRPFSPEEDETIVTARSKFGNKWATIARLLNGRTDNAVKNHWNSTLKRKC
	Cagra.15509s0001.1.p	Cg2R-MYB053	EEVWRKGPWTAEEDRLLIEYVRVHGEGRWNSVARLAGLKRNGKSCRLRWVNYLRPDLKRGQITPHEESIIIELHAKWGNRWSTIARSLPGRTDNEIKNYWRTHFKKKA
	Cagra.1561s0019.1.p	Cg2R-MYB054	EGTVRKGPWTMEEDFILFNYILNHGEGLWNSVAKASGLKRTGKSCRLRWLNYLRPDVRRGNITAEEQLLIIQLHAKLGNRWSKIAKHLPGRTDNEIKNFWRTKIQRHM
	Cagra.15745s0001.1.p	Cg2R-MYB055	PYRGSKGHWTQSQDLKLIELVEAYGLENWDLIAEKMEARTGKSCRFRWFNQLDPTIDKTPFTVEEEKIMVSAHNFYGNKWSKIAKHLKGRTDIDVKNHWNAHMNRTA
	Cagra.1629s0007.1.p	Cg2R-MYB056	ESEVKKGPWTPEEDEKLVGYIQTHGPGKWRTLPKNAGLKRCGKSCRLRWTNYLRPDIKRGEFSLQEEETIIQLHRLLGNKWSAIAIHLPGRTDNEIKNYWNTHIKKKL
	Cagra.1629s0073.1.p	Cg2R-MYB057	GVILKKGPWTAAEDEILAAYVRENGEGNWNAVQKNTGLARCGKSCRLRWANHLRPNLKKGSFTGEEERLIIQLHAQLGNKWARMAAQLPGRTDNEIKNYWNTRLKRLQ
	Cagra.1655s0026.1.p	Cg2R-MYB058	GGVLKKGPWTSTEDGILIDYVKKHGEGNWNAVQKHTSLARCGKSCRLRWANHLRPNLKKGAFSQEEEQLIVEMHAKMGNKWAQMAEHLPGRTDNEIKNYWNTRIKRRQ
	Cagra.1659s0003.1.p	Cg2R-MYB059	KIGVKKGPWTPEEDIILVSYIQEHGPGNWRSVPTHTGLRRCSKSCRLRWTNYLRPGIKRGNFTQHEEKMILHLQALLGNRWAAIASYLPERTDNDIKNYWNTHLKKKL
	Cagra.1671s0249.1.p	Cg2R-MYB060	KTGLKKGPWSGEEDQLLTNYITLHGHPNWRALPKLAGLLRCGKSCRLRWINYLRPDIKRGNFTSLEEDTIIHLHHILGNRWSAIAAKLPGRTDNEIKNVWHTHLKKRV
	Cagra.17733s0003.1.p	Cg2R-MYB061	SAPGSRGHWTESQDLKLKELVEAHGLEKWDLIAKEMQTRTPKSCRVRWFNQVDPTLNRAPFTLEEEDIIISTHSYYGNQWAKIAKHLKGRSENDVKKHWNHYVNRPA
	Cagra.18121s0004.1.p	Cg2R-MYB062	MKERQRWSGEEDALLRAYVRQFGPREWHLVSERMNRPLNRDAKSCLERWKNYLKPGIKKGSLTEEEQRLVIRLQEKHGNKWKKIAAEVPGRTAKRLGKWWEVFKEKQQ
	Cagra.1838s0012.1.p	Cg2R-MYB063	KANVKKGPWSPEEDAKLKSYIEKSGTGGNWIALPHKIGLKRCGKSCRLRWLNYLRPNIKHGGFSEEEENIICSLYLTIGSRWSIIAAQLPGRTDNDIKNYWNTRLKKKL
	Cagra.1981s0006.1.p	Cg2R-MYB064	KNGLKKGPWTPEEDKKLTDYINIHGYGNWRTLPKNAGLERCGKSCRLRWTNYLRPDIKRGRFSFEEEETIIQLHSIMGNKWSAIAARLPGRTDNEIKNYWNTHIRKRL
	Cagra.2117s0052.1.p	Cg2R-MYB065	GSGLKKGPWSSAEDDILIDYVNKHGEGNWNAVQKHTGLFRCGKSCRLRWANHLRPNLKKGAFSQEEEQLIVELHAKMGNRWARMAAHLPGRTDNEIKNYWNTRIKRRQ
	Cagra.2175s0026.1.p	Cg2R-MYB066	MMCSRGHWRPAEDEKLRELVEQFGPHNWNAIAQKLSGRSGKSCRLRWFNQLDPRINRNPFTEEEEERLLASHRIHGNRWSVIARFFPGRTDNAVKNHWHVIMARRG
	Cagra.2181s0015.1.p	Cg2R-MYB067	KMGLKRGPWTPEEDQILISFIIKHGHSNWRALPKQAGLLRCGKSCRLRWMNYLKPDIKRGNFTKEEEDAIITLHQILGNRWSAIAAKLPGRTDNEIKNVWHTHLKKRL
	Cagra.2231s0026.1.p	Cg2R-MYB068	GVEQRKGPWTLEEDTLLNNYISHNGEGRWNLLAKSSGLKRTGKSCRLRWLNYLKPDIKRGNLTPQEQLLILELHSKWGNRWSKIAKYLPGRTDNDIKNYWRTRVQKQA
	Cagra.2310s0015.1.p	Cg2R-MYB069	KSNVKKGLWTEEEDAKILAYVAIHGVGNWSLIPKKAGLNRCGKSCRLRWTNYLRPDLKHDSFSPQEEELIIQCHRIIGSRWSTIARKLPGRTDNDVKNHWNTKLKKKL
	Cagra.2337s0007.1.p	Cg2R-MYB070	KEKQRKGLWSPEEDEKLRSHVLKYGHGCWSTIPILTGLQRNGKSCRLRWVNYLRPGLKKCTFTKEEETTLVSLHSMLGNKWSQISKFLPGRTDNEIKNYWHSNLKKGV
	Cagra.23492s0001.1.p	Cg2R-MYB071	KQKLRKGLWSPEEDEKLLNYITRHGHGCWSSVPKLAGLQRCGKSCRLRWINYLRPDLKRGAFSQDEESLIIELHAALGNRWSQIATRLPGRTDNEIKNFWNSCLKKKL
	Cagra.2350s0045.1.p	Cg2R-MYB072	KDHTNKGAWTKEEDDKLISYIKAHGEGCWRSLPRSAGLQRCGKSCRLRWINYLRPDLKRGNFTLDEDDLIIKLHSLLGNKWSLIATRLPGRTDNEIKNYWNTHVKRKL
	Cagra.23907s0010.1.p	Cg2R-MYB073	GEKQRKGLWSPEEDEKLRSCILSHGHSCWTNVPIKAGLQRNGKSCRLRWINYLRPGLKRDMISAEEEETILTFHSSLGNKWSQIAKFLPGRTDNEIKNYWHSHLKKRW
	Cagra.2400s0001.1.p	Cg2R-MYB074	TKVLRKGSWTAEEDSLLRQCINKFGEGKWHQVPLRAGLNRCRKSCRLRWLNYLKPNIKRGKLSSDEVDLLLRLHRLLGNRWSLIAGRLPGRTANDVKNFWNTHLSKKH
	Cagra.2455s0004.1.p	Cg2R-MYB075	KNGLKKGPWTSEEDQKLVDYIQKHGYGNWRTLPKNAGLQRCGKSCRLRWTNYLRPDIKRGRFSFEEEETIIQLHSFLGNKWSAIAARLPGRTDNEIKNFWNTHIRKKL
	Cagra.2515s0014.1.p	Cg2R-MYB076	GKDRVKGPWSPEEDVVLSKLVDTHGARNWSLIARSIPGRSGKSCRLRWCNQLDPTVIRNSFTEVEDQAIITAHAIHGNKWAAIAKILPGRTDNAIKNHWNSTLRRRF
	Cagra.2629s0007.1.p	Cg2R-MYB077	SKGLTKGAWTAEEDALLKQCIDKYGEGKWHQVPLRAGLNRCRKSCRLRWLNYLKPSIKRGKLSTDEVDLLIRLHKLLGNRWSLIAGRLPGRTANDVKNYWNTHLSKKT
	Cagra.2848s0043.1.p	Cg2R-MYB078	KANVKKGPWSPEEDVKLKDYIDKYGTGGNWIALPQKIGLKRCGKSCRLRWLNYLRPNIKHGGFSEEEDSIILSLYISIGSRWSIIAAQLPGRTDNDIKNYWNTKLKKKL
	Cagra.2925s0017.1.p	Cg2R-MYB079	GEGLKKGAWTTEEDKKLISYIHEHGEGGWRDIPQKAGLKRCGKSCRLRWANYLKPDIKRGEFSYEEEQIIIMLHASRGNKWSVIARHLPKRTDNEIKNYWNTHLKKRL
	Cagra.2991s0041.1.p	Cg2R-MYB080	KPKLRKGLWSPDEDEKLIRYMLTNGQGCWSDIARNAGLLRCGKSCRLRWINYLRPDLKRGSFSPQEEDLIFHLHSILGNRWSQIATRLPGRTDNEIKNFWNSTLKKRL
	Cagra.3160s0003.1.p	Cg2R-MYB081	EHEYKKGLWTVEEDKILMDYVRTHGQGHWNRIAKKTGLKRCGKSCRLRWMNYLSPNVNRGNFTDQEEDLIIRLHKLLGNRWSLIAKRVPGRTDNQVKNYWNTHLSKKL
	Cagra.3166s0041.1.p	Cg2R-MYB082	KIGLKRGPWTIEEDHRLMNFILNNGIHCWRIVPKLAGLLRCGKSCRLRWINYLRPDLKRGGFTDAEEDRIMELHSQLGNRWSKIASHFSGRTDNEIKNHWNTKIKKKM
	Cagra.3166s0078.1.p	Cg2R-MYB083	NNEYKKGLWTVEEDKILMDYVKAHGKGHWNRIAKKTGLKRCGKSCRLRWMNYLSPNVKRGNFTEQEEDLIIRLHKLLGNRWSLIAKRVPGRTDNQVKNYWNTHLSKKL
	Cagra.3206s0001.1.p	Cg2R-MYB084	KGGVKKGPWTPEEDIILVTYIQEHGPGNWRAVPTNTGLLRCSKSCRLRWTNYLRPGIKRGNFTEHEEKMIVHLQALLGNRWAAIASYLPQRTDNDIKNYWNTHLKKKL
	Cagra.3356s0071.1.p	Cg2R-MYB085	DKGVKKGPWMQEEDDKLTAYINENGYGNWRSLPKLAGLNRCGKSCRLRWMNYLRPDIRRGKFSDEEESTIIRLHALLGNKWSKIAGHLPGRTDNEIKNYWNTHMRKKL
	Cagra.3373s0030.1.p	Cg2R-MYB086	KKGLKKGPWTPEEDEVLVAHIKKNGHGSWRTLPKEAGLLRCGKSCRLRWTNYLRPDIKRGPFTAEEEKLVVQLHAILGNRWAAIAAQLPGRTDNEIKNLWNTHLKKRL
	Cagra.3474s0016.1.p	Cg2R-MYB087	EMELRRGPWTVEEDLELINYIATHGEGRWNSLARCAGLKRTGKSCRLRWLNYLRPDVRRGNITLEEQLLILELHSRWGNRWSKIAQYLPGRTDNEIKNYWRTRVQKHA
	Cagra.3501s0066.1.p	Cg2R-MYB088	KKERHIVSWSQEEDVILREQITLHGTENWAIIASKFKDKSTRQCRRRWYTYLNSDFKRGGWSPEEDMLLCEAQRVFGNRWTEIAKVVSGRTDNAVKNRFTTLCKKRA
	Cagra.3527s0008.1.p	Cg2R-MYB089	KEEIKKGPWKAEEDEVLINHVKRYGPRDWSSIRSKGLLQRTGKSCRLRWVNKLRPNLKNGCKFSADEERVVIELQSEFGNKWARIATYLPGRTDNDVKNFWSSRQKRLA
	Cagra.3745s0008.1.p	Cg2R-MYB090	KENVKRGQWTPEEDNKLASYIAQHGTRNWRLIPKNAGLQRCGKSCRLRWTNYLRPDLKHGQFSEAEEHIIVKFHSVLGNRWSLIAAQLPGRTDNDVKNYWNTKLKKKL
	Cagra.3954s0035.1.p	Cg2R-MYB091	KTKVKRGPWSPEEDSKLRDYIEKYGNGGNWISLPLKAGLRRCGKSCRLRWLNYLRPNIKHGDFSEEEDMIIFSLFAAIGSRWSIIAAHLPGRTDNDIKNYWNTKLRKKL
	Cagra.4003s0023.1.p	Cg2R-MYB092	EVGLRKGPWTAEEDGKLVDFLRTRGDRGGWCWRDVPKLAGLRRCGKSCRLRWTNYLRPDLKRGLFTEEEIQLVIDLHARLGNRWSKIAVELPGRTDNDIKNYWNTHIKRKL
	Cagra.4003s0035.1.p	Cg2R-MYB093	KVGVKKGPWTPEEDIILVSYIQEHGPGNWRSVPTNTGLRRCSKSCRLRWTNYLRPGIKRGNFTEHEEKTIVHLQALLGNRWAAIASYLPERTDNDIKNYWNTHLKKKL
	Cagra.4153s0008.1.p	Cg2R-MYB094	ADGTKRGEWTEEEDQKLVAYIDEYGVGDWRFLPERAGLRRCGKSCRLRWLNFLRPGINKGKFTPQEEQTILNLHSVLGNRWAAIAQQMPNRSDNDIKNHWNSCLKKRL
	Cagra.4153s0023.1.p	Cg2R-MYB095	ELGLKKGAWTPEEDQKLLSYLNRHGEGGWRTLPEKAGLKRCGKSCRLRWANYLRPDIKRGEFTDDEERSIISLHALHGNKWSAIARGLPGRTDNEIKNYWNTHIKKRL
	Cagra.4290s0002.1.p	Cg2R-MYB096	KTAVKKGPWSPEEDAVLKSYIEKHGTGNNWISLPQRIGIKRCGKSCRLRWLNYLRPNLKHGGFTDEEDYIICSLYITIGSRWSIIASQLPGRTDNDIKNYWNTRLKKKL
	Cagra.4306s0015.1.p	Cg2R-MYB097	TSTLVKGQWTAEEDRILIQLVDKYGLRKWSHIAQVLPGRIGKQCRERWHNHLRPDIKKETWSEEEDRVLIEFHKEIGNKWAEIAKRLPGRTENSIKNHWNATKRRQF
	Cagra.4395s0068.1.p	Cg2R-MYB098	KIGIKKGPWTPEEDIILVSYIQEHGPGNWRSVPTNTGLMRCSKSCRLRWTNYLRPGIKRGNFTPHEEGMIIHLQALLGNKWASIASYLPQRTDNDIKNYWNTHLKKKL
	Cagra.4395s0139.1.p	Cg2R-MYB099	KQKLRKGLWSPEEDEKLLNHITNHGHGCWSSVPKLAGLQRCGKSCRLRWINYLRPDLKRGAFSPEEENLIVELHAALGNRWSQIASRLPGRTDNEIKNLWNSSIKKKL
	Cagra.4395s0161.1.p	Cg2R-MYB100	RIMIKGGVWKNTEDEILKAAVMKYGKNQWARISSLLVRKSAKQCKARWYEWLDPSIKKTEWTREEDEKLLHLAKLLPTQWRTIAPIVGRTPSQCLERYEKLLDAAC
	Cagra.4497s0014.1.p	Cg2R-MYB101	DEGMKKGEWTDEEDRKLAAFVKEHGSGHWGSLAKKAGLQRCGRSCRLRWMNYLSPDIKRGKFSPHEEQQIFKFHALIGNRWAVIAKHIPNRTDHDIKNYWNSRLKKRL
	Cagra.4894s0009.1.p	Cg2R-MYB102	MCSRGHWRPAEDEKLKDLVEQYGPHNWNAIALKLPGRSGKSCRLRWFNQLDPRINRNPFTEEEEERLLAAHRIHGNRWSIIARLFPGRTDNAVKNHWHVIMARRT
	Cagra.4961s0006.1.p	Cg2R-MYB103	NQEFKKGLWTVEEDNILMDYVLTHGTGQWNRIVRKTGLKRCGKSCRLRWMNYLSPNVNKGTFTEQEEDLIIRLHKLLGNRWSLIAKRVPGRTDNQVKNYWNTHLSKKL
	Cagra.5428s0005.1.p	Cg2R-MYB104	REELNRGAWTDHEDKILRDYITTHGEGKWSILPNQAGLKRCGKSCRLRWKNYLRPGIKRGNISSDEEELIIRLHNLLGNRWSLIAGRLPGRTDNEIKNHWNSNLRKRL
	Cagra.5641s0037.1.p	Cg2R-MYB105	KHKVKRGLWSPEEDEKLLRYITTHGHPSWSSVPKLAGLQRCGKSCRLRWINYLRPDLKRGSFNEEEEQIIIDVHRILGNKWAQIAKHLPGRTDNEVKNFWNSCIKKKL
	Cagra.5641s0047.1.p	Cg2R-MYB106	KSQVRRGPWSDEESERLRAFIEKNGHHNWRSLPKLAGLMRCGKSCRLRWINYLRPGLKRGNFTKEEEDTIIHLHQAHGNKWSMIASHFPGRTDNEIKNVWNTHLKKRL
	Cagra.6254s0026.1.p	Cg2R-MYB107	TKVCSRGHWRPTEDAKLKELVAQFGPQNWNLIAHHLLGRSGKSCRLRWFNQLDPRINKRAFTEEEEFRLLAAHQSYGNKWAMISRLFPGRTDNAVKNHWHVIMARRS
	Cagra.6296s0007.1.p	Cg2R-MYB108	KIGLKRGRWTAEEDEILTNYIQTNGEGSWRSLPKKAGLLRCGKSCRLRWINYLRRDLKRGNITADEEETIVKLHSLLGNRWSLIATHLPGRTDNEIKNYWNSHLSRKI
	Cagra.6400s0003.1.p	Cg2R-MYB109	DSDVRKGPWTEEEDAILVNFVSIHGDARWNHIARSSGLKRTGKSCRLRWLNYLRPDVRRGNITLEEQFMILKLHSLWGNRWSKIAQYLPGRTDNEIKNYWRTRVQKQA
	Cagra.6571s0008.1.p	Cg2R-MYB110	ENGLKKGPWTPEEDQKLVDYIHKHGHGSWRALPKLADLNRCGKSCRLRWTNYLRPDIKRGKFSAEEEQTILHLHSILGNKWSAIATHLQGRTDNEIKNFWNTHLKKKL
	Cagra.6652s0005.1.p	Cg2R-MYB111	KLGVKKGPWTVEEDKKLINFILTNGHCCWRALPKLAGLRRCGKSCRLRWTNYLRPDLKRGLLSHDEEQLVIDLHAHLGNKWSKIASRLPGRTDNEIKNHWNTHIKKKL
	Cagra.6972s0001.1.p	Cg2R-MYB112	QQKVKRGLWSPEEDEKLIRYITTHGYGCWSEVPEKAGLQRCGKSCRLRWINYLRPDIRRGRFSPEEEKLIISLHGVVGNRWAHIASHLPGRTDNEIKNYWNSWIKKKI
	Cagra.7286s0009.1.p	Cg2R-MYB113	KMGMKRGPWTPEEDQILVNYIHLYGHSNWRALPKHAGLLRCGKSCRLRWINYLRPDIKRGNFTPQEEETIINLHESLGNRWSAIAAKLPGRTDNEIKNVWHTHLKKRL
	Cagra.7809s0001.1.p	Cg2R-MYB114	PYLGGRGHWTQSQDLKLIELVEAYGLDNWDLIGEKMQARTGKSCRFRWLNQLDPTINKAPFTVEEEKIMVSAHNFYGNKWSKIAKHLKGRTDIDVKNHWNVHMNRTA
	Cagra.8966s0002.1.p	Cg2R-MYB115	KGISHKGQWNLAEDKLLRKMVKRIGTRRWTEIAKSFQGRVGKQCRERWHNHLRPDIQKNAWSEEEDQILVQIHKQVGNKWTQIAKRLPGRSENIVKNHWNATKRRLL
	Cagra.9104s0001.1.p	Cg2R-MYB116	EKAFTKGPWTQAEDNLLIAYVDKHGDGNWNAVQKHSGLSRCGKSCRLRWVNHLRPDLKKGAFTEKEEQRVIELHALLGNKWARMAGELPGRTDNEIKNFWNTRLKRQQ
	Cagra.9553s0006.1.p	Cg2R-MYB117	EMDLKRGPWTAEEDFKLMNYIATNGEGRWNSLSRCAGLQRTGKSCRLRWLNYLRPDVRRGNITLEEQLLILELHSRWGNRWSKIAQYLPGRTDNEIKNYWRTRVQKHA
	Cagra.9781s0007.1.p	Cg2R-MYB118	KAHTNKGAWTKEEDQCLIDYIRNHGEGSWRSLPNSAGLLRCGKSCRLRWINYLRPDLKRGNFTDGEDQIIVKLHSLFGNKWSLIAGKLPGRTDNEIKNYWNTHIKRKL
Carica papaya ASGPBv0.4	evm.model.supercontig_102.29	Cp2R-MYB001	KANVKKGPWSPEEDAKLKEYIEKNGTGGNWISLPQKAGLKRCGKSCRLRWLNYLRPNIKHGEFTDDEDRIICSLFANIGSRWSIIAAQLPGRTDNDIKNYWNTKLKKKL
	evm.model.supercontig_1.43	Cp2R-MYB002	SKLCARGHWRPTEDAKLKELVALYGPQNWNLIAEKLEGRSGKSCRLRWFNQLDPRINRRAFTEEEEERLMQAHRLYGNKWAMIARLFPGRTDNAVKNHWHVIMARKY
	evm.model.supercontig_107.47	Cp2R-MYB003	KQKHRKGLWSPEEDQRLRNYVLKHGHGCWSSVPINAGLQRNGKSCRLRWINYLRPGLKRGMFSAQEEESILTLHRMLGNKWSQIAQHLPGRTDNEIKNYWHSYLKKKI
	evm.model.supercontig_107.48	Cp2R-MYB004	REKLKKGAWSPEEDRLLVQYIKEHGHGSWRTLPKLAGLSRCGKSCRLRWTNYLRPDIKRGPFSPEEESAIIQLHYMLGNRWAAIASHLPGRTDNEIKNFWNTNLKKPL
	evm.model.supercontig_108.29	Cp2R-MYB005	QLVGRFGTKKWSQIAKMLRGRVGKQCRERWHNHLRPDIKKEEWTEEEDLILINAHQEIGNRWAEMTRRLPGRSENTIKNHWNATKRRQS
	evm.model.supercontig_1097.3	Cp2R-MYB006	KIGLKRGPWTIEEDHKLMNFILNNGIQCWRTVPKLAGLLRCGKSCRLRWINYLRPDLKRGGFMESEENQIIELHSRLGNRWSKIASHFPGRTDNEIKNHWNTRIKKKL
	evm.model.supercontig_110.11	Cp2R-MYB007	KQKLRKGLWSPEEDEKLFNYITRFGVGCWSSVPKLAGLQRCGKSCRLRWINYLRPDLKRGMFSQQEEDLIISLHEVLGNRWAQIAAQLPGRTDNEIKNFWNSCLKKKL
	evm.model.supercontig_111.6	Cp2R-MYB008	RIGVKKGPWTPEEDIILVSYIQEHGPGNWRSVPTNTGLLRCSKSCRLRWTNYLRPGIKRGDFTEHEEKMIVHLQALLGNRWAAIASYLPQRTDNDIKNYWNTHLKKKL
	evm.model.supercontig_112.44	Cp2R-MYB009	SVILIKGQWTDEEDRKLIKLVRQYGVRKWAQIAEKLDGRAGKQCRERWHNHLRPDIKKDSWSEEEEKMLVKAHAKVGNRWAEIAKLIPGRTENSIKNHWNATKRKQN
	evm.model.supercontig_116.38	Cp2R-MYB010	SLELTKGAWTAEEDDRLRKCIEKNGEGKWHRVPLAAGLNRCRKSCRLRWLNYLRPNINRGKFTADEVDLMIRMHKLLGNRWSLIAGRLPGRTANDVKNYWNTHLRKKA
	evm.model.supercontig_119.55	Cp2R-MYB011	KVGLKRGPWTPEEDELLADYIKKEGEGRWRTLPKKAGLLRCGKSCRLRWMNYLRPSVKRGQIAPDEEDLILRLHRLLGNRWSLIAGRIPGRTDNEIKNYWNTHLSKKL
	evm.model.supercontig_12.22	Cp2R-MYB012	NGVLKKGPWTAEEDQKLVDYIQKNGHGKWRLLPKNAGLKRCGKSCRLRWTNYLRPDIKRGKFSLEEEETITHLHSVLGNKWSAIAARLPGRTDNEIKNYWNTHIKKKL
	evm.model.supercontig_12.292	Cp2R-MYB013	KVILKKGPWTAAEDAILAEHVRTHGEGNWNSVQKITGLARCGKSCRLRWANHLRPNLKKGAFTPEEERLIAELHAKLGNKWARMAAQLPGRTDNEIKNYWNTRVKRRQ
	evm.model.supercontig_12.83	Cp2R-MYB014	KDNVKRGQWTPEEDNKLSSYIAQHGTRNWRLIPKNAGLQRCGKSCRLRWTNYLRPDLKHGQFSDGEEQIIVKLHSVVGNRWSLIAAQLPGRTDNDVKNHWNTKLKKKL
	evm.model.supercontig_124.57	Cp2R-MYB015	KSEYKKGLWSEEEDKILIDYITLHGKGKWSRIAKLTGLKRGGKSCRLRWLNYLCPTVKRGDFSEEEEDLIIRLHNLLGNRWSLIAGRVPGRTDNQVKNHWNTRLSKRL
	evm.model.supercontig_126.30	Cp2R-MYB016	KKEINREAWTAEEDQKLAQVIRIHGPRRWKSLAALAGLNRCGKSCRLRWMNYLRPNIKRGNISEQEEDLILRLHKLLGRLPGRTDNEIKNYWNSHLSKKI
	evm.model.supercontig_126.33	Cp2R-MYB017	KNGMKKGAWTAMEDQILTDYIKIHGEGKWGNIPIQTGLKRCGKSCRLRWLNYLKPDIKRGNISEEEEDLIIRLHKLLGNRWSLIAGRLPGRTDNEIKNYWNTTLAKKI
	evm.model.supercontig_129.59	Cp2R-MYB018	KSSVKKGPWSPEEDAQLKDYIEKNGTGGNWIALPQKIGLKRCGKSCRLRWLNYLRPNIKHGGFSEEEDNIICSLYISIGSRWSIIAAQLPGRTDNDIKNYWNTRLKKKF
	evm.model.supercontig_138.22	Cp2R-MYB019	KEHTNKGAWTKEEDERLINYIKLHGEGCWRSLPKAAGLLRCGKSCRLRWINYLMPDLKRGNFTEEEDELIINLHSLLETSTWSLIAARLPGRTDNEIKNYWNTHIKRKL
	evm.model.supercontig_14.102	Cp2R-MYB020	KVGLKKGPWTPEEDQKLLAYIEEHGHGSWRALPAKAGLQRCGKSCRLRWTNYLRPDIKRGKFSLQEEQTIIQLHALLGNRWSAIATHLPKRTDNEIKNYWNTHLKKRL
	evm.model.supercontig_14.220	Cp2R-MYB021	EQGCRKGPWTPEEDRLLIEYVNFHGDGRWSSVARSAGLNRSGKSCRLRWVNYLRPGLKRGQMTPQEEGIIVELHALWGNKWSTIARYLPGRTDNEIKNYWRTHFKKKD
	evm.model.supercontig_145.21	Cp2R-MYB022	DMDVRKGPWTVEEDALLMEYVSVHGEGRWNSVAQSSGLKRTGKSCRLRWLNYLRPDVRRGNITLQEQLLILELHSRWGNRWSKIAQHLPGRTDNEIKNYWRTRVQKQA
	evm.model.supercontig_160.24	Cp2R-MYB023	KANVKKGPWSPEEDAKLKSYIHQHGTAGNWIALPQKIGLKRCGKSCRLRWLNYLRPDIKHGGFSEEEDNIICSLYISIGSRWSIIAAHLPGRTDNDIKNYWNTRLKKKL
	evm.model.supercontig_18.11	Cp2R-MYB024	KVGLNKGRWTAEEDEKLTKYIQANGEGSWRSLPKNAGLLRCGKSCRLRWMNYLRADLKRGSITAEEEELIVKLPTTLGNRWSLIVSHLPGRTDNEIKNYWNCHLRRKI
	evm.model.supercontig_18.232	Cp2R-MYB025	KKGLKKGPWTPEEDELLVNYIKTNGHGSWRSLPKLAGLLRCGKSCRLRWTNYLRPDIKRGPFTLEEEKLVIQLHGILGNRWAAIAAQLPGRTDNEIKNLWNTHLKKRL
	evm.model.supercontig_183.27	Cp2R-MYB026	KKERHIVTWTQEEDDILREQISLHGTDNWAIIASKFKDKTTRQCRRRWYTYLNSDFKKGGWSPEEDMLLCEAQKIFGNRWTEIAKVVSGRTDNAVKNRFSTLCKKRA
	evm.model.supercontig_186.7	Cp2R-MYB027	QAEVRKGPWTMEEDLILINYIANHGEGVWNSLAKSAGLKRTGKSCRLRWLNYLRPDVRRGNITPEEQLLIMELHAKWGNRWSKIAKHLPGRTDNEIKNYWRTRIQKHI
	evm.model.supercontig_19.155	Cp2R-MYB028	MMKRENDVVAAVEEHGARNWTVISAGIPGRSGKSCRLRWCNQLNPAVQHRPFTPTEDAVILRAHAIHGNKWATIARLLPGRTDNAIKNHWNSTLRRKR
	evm.model.supercontig_19.238	Cp2R-MYB029	GGNRVKGPWSPEEDEVLTRLVGKFGARNWSLIARGIPGRSGKSCRLRWCNQLDPCLKRKPFTDEEDRIIISAHAVHGNKWAAIARLLPGRTDNAIKNHWNSTLRRRY
	evm.model.supercontig_190.35	Cp2R-MYB030	QEETRKGPWTEQEDILLVNFVHLFGDRRWDFIAKVSGLNRTGKSCRLRWVNYLHPGLKRGKMTLQEERLVLELHAKWGNRWSRIARKLPGRTDNEIKNYWRTHMRKKA
	evm.model.supercontig_21.145	Cp2R-MYB031	VVDRIKGPWSPEEDEALQRLVQNYGPRNWSLISKSIPGRSGKSCRLRWCNQLSPEVEHRPFTSEEDETIIRAHARFGNKWATIARLLNGRTDNAIKNHWNSTLKRKC
	evm.model.supercontig_214.5	Cp2R-MYB032	QQKVKRGLWSPEEDEKLIRYITSHGYGCWSEVPEKAGLQRCGKSCRLRWINYLRPDIRRGRFTPEEEKLIISLHGVVGNRWAHIASHLPGRTDNEIKNYWNSWIKKKI
	evm.model.supercontig_25.114	Cp2R-MYB033	KEGLNRGAWTAMEDKILIDYIKLHGDGNWRNLPKKAGLKRCGKSCRLRWLNYLRPDIKRGNITHDEEELIIRLHNLLGNRWSLIAGRLPGRTDNEIKNYWNTKIGKKL
	evm.model.supercontig_25.115	Cp2R-MYB034	HRDVNKGAWTVEEDAKLAEVIAIHGAKRWNTIAAKAGLNRYGKSCRLRWMNYLRPNIKRGNISDQEEDLILRLHKLLGNRWSLIAGRLPGRTDNEIKNYWNSHLSKKI
	evm.model.supercontig_25.69	Cp2R-MYB035	KQKVKRGLWSPEEDEKLINYISTYGHGCWSSVPKLAGLQRCGKSCRLRWINYLRPDLKRGSFSPQEAALIIELHSVLGNRWAQIAKHLPGRTDNEVKNFWNSSIKKKL
	evm.model.supercontig_26.97	Cp2R-MYB036	KGSCPRGHWRPVEDERLRELVQQYGAQNWNSIAEKLQGRSGKSCRLRWFNQLDPRINRRPFSEEEEERLLAAHRIHGNKWALIARLFPGRTDNAVKNHWHVIMARKH
	evm.model.supercontig_27.135	Cp2R-MYB037	KNGLKKGPWTPEEDQKLLDYISKHGYGNWRTLPQNAGLQRCGKSCRLRWTNYLRPDIKRGKFSLEEEEAIIQLHKILGNKWSAIAARLPGRTDNEIKNYWNTHIRKKL
	evm.model.supercontig_27.156	Cp2R-MYB038	CISLNKGAWSPEEDEKLVAYIRRYGIWNWSKMPKPAGLSRSGKSCRLRWMNYLRPNIKRGKFSKEEEETIIALHNKLGNRWSTIATKLPGRTDNDIKNYWHTHLKKRR
	evm.model.supercontig_28.71	Cp2R-MYB039	EGLNRGAWTAHEDKILIDYIKSHGEGGWRNLPKQAGLKRCGKSCRLRWLNYLRPDIKRGNISADEEELIIRLHKLLGNRWSLIAGRLPGRTDNEIKNYWNTNLGKKV
	evm.model.supercontig_3.239	Cp2R-MYB040	AEGLKKGAWTAEEDQKLIAYIQEHGEGGWRTLPQKAGLQRCGKSCRLRWANYLRPDIKRGEFSAEEEDNIIRLHAIRGNKWSAIARRLPGRTDNDIKNHWNTHLKKRL
	evm.model.supercontig_3.300	Cp2R-MYB041	KLGVKKGPWTAEEDKKLVTFILTHGHCCWRAVPKLAGLRRCGKSCRLRWTNYLRPDLKRGLLNEAEEQLVIDLHARLGNRWSKIAAKLPGRTDNEIKNHWNTHIKKKL
	evm.model.supercontig_3.501	Cp2R-MYB042	VAELRRGPWTLEEDTLLVHYISCHGEGRWNLLAKRAGLRRTGKSCRLRWLNYLKPDVKRGNLSPREQLLILELHSKWGNRWSKIAQHLPGRTDNEIKNYWRTRVQKQA
	evm.model.supercontig_3.502	Cp2R-MYB043	VAELRRGPWTLEEDTLLVHYISCHGEGRWNLLAKRAGLRRTGKSCRLRWLNYLKPDVKRGNLSPREQLLILELHSKWGNRWSKIAQHLPGRTDNEIKNYWRTRVQKQA
	evm.model.supercontig_306.1	Cp2R-MYB044	RIMIKGGVWKNTEDEILKAAVMKYGKNQWARISSLLVRKSAKQCKARWYEWLDPSIKKTEWTREEDEKLLHLAKLMPTQWRTIAPIVGRTPSQCLERYEKLLDAAC
	evm.model.supercontig_33.151	Cp2R-MYB045	GIVLKKGPWTSAEDAILIDYVKKHGEGNWNAVQKHSGLSRCGKSCRLRWANHLRPNLKKGAFSQEEEQLIIELHAKMGNKWARMAAHLPGRTDNEIKNYWNTRIKRRQ
	evm.model.supercontig_333.1	Cp2R-MYB046	MKERQRWRAEEDALLRAYVKQYGPREWHLVSQRMNTTLNRDAKSCLERWKNYLKPGIKKGSLTEEEQRLVIRLQAKHGNKWKKIAAEVPGRTAKRLGKWWEVFKEKQQ
	evm.model.supercontig_34.210	Cp2R-MYB047	GVHLKKGPWTSAEDAILVDYVNKHGEGNWNAVQKHSGLSRCGKSCRLRWANHLRPDLKKGAFTPEEEQHIIELHAKLGNKWARMAAELPGRTDNEIKNYWNTRMKRLQ
	evm.model.supercontig_34.62	Cp2R-MYB048	ENGLKKGTWTPEEDRKLIAYVTRYGCWNWRQLPRFAGLARCGKSCRLRWMNYLRPNIKRGNYTKEEEDTILRLHETLGNKWSAIAAHLAGRTDNEIKNHWAHHPQETQ
	evm.model.supercontig_34.69	Cp2R-MYB049	KNGLKKGPWTPEEDLKLINYIQLHGPGHWRTLPRNAGLQRCGKSCRLRWTNYLRPDIKRGRFSFEEEETIIQLHSVLGNKWSAIAARLPGRTDNEIKNYWNTHIRKRL
	evm.model.supercontig_36.134	Cp2R-MYB050	ENGLKKGPWTPEEDQILVDYIQKHGHGSWRALPKLAGLNRCGKSCRLRWTNYLRPDIKRGKFSQEEEQTILHLHSILGNKWSAIATHLPGRTDNEIKNFWNTHLKKKL
	evm.model.supercontig_37.149	Cp2R-MYB051	KAHTNKGAWTKEEDDRLIAYIKAHGEGCWRSLPKAAGLLRCGKSCRLRWINYLRPDLKRGNFTEEEDELIIKLHSLLGNKWSLIAGRLPGRTDNEIKNYWNTHIRRKL
	evm.model.supercontig_37.96	Cp2R-MYB052	REEIRKGPWKAEEDEVLINHVNKYGPRDWSSIRSKGLLQRTGKSCRLRWVNKLRPNLKNGCKFSAEEERVVIDLQAQFGNKWARIATYLPGRTDNDVKNFWSSRQKRLA
	evm.model.supercontig_376.4	Cp2R-MYB053	NSDRIKGPWSAEEDRILTRLVDRYGPRNWSLISRYIKGRSGKSCRLRWCNQLSPNVQHRPFSPAEDETILAAHARYGNRWATIARLLPGRTDNAVKNHWNSTLKRRA
	evm.model.supercontig_44.60	Cp2R-MYB054	KMGLKKGPWTPEEDQILTNYIRKYGHANWRALPKLAGLLRCGKSCRLRWINYLRPDIKRGNFTPEEEETIINLHQILGNRWSAIAAKLPGRTDNEIKNVWHTHLKKRL
	evm.model.supercontig_46.144	Cp2R-MYB055	KKDVNKGTWTAEEDRKLAEVIAIHGTKRWKIIAAKAGLNRCGKSCRLRWMNYLRPNIKRGNISEQEEDLILRLHKLLGNRWSLIAGRLPGRTDNEIKNYWNSHLSKKI
	evm.model.supercontig_46.32	Cp2R-MYB056	PQQVKRGLWKPEEDLILKNYVETHGEGNWADVSEKSGLMRGGKSCRLRWKNYLRPNLKRGGMSEEEEDLIIRMHKLLGNRWSLIAGRLPGRTDNEVKNYWNTHLNKKC
	evm.model.supercontig_480.4	Cp2R-MYB057	SKRCAKGHWRPTEDALLKELVAIYGPQNWKVIAEKLEGRSGKSCRQRWFNQLDPEINRRAFTEEEEERLTEAHRIYGNKWAMIARLFPGRTDNAVKNHWHVMMAKKN
	evm.model.supercontig_49.71	Cp2R-MYB058	TSELRRGPWTLEEDTVLAHYIARHGEGRWNMLAKCAGLKRTGKSCRLRWLNYLKPDIKRGNLTPQEQLLILELHSKWGNRWSKIAQHLPGRTDNEIKNYWRTRQRSTT
	evm.model.supercontig_50.19	Cp2R-MYB059	KMGLKKGPWTPEEDQILINYIRLYGHSNWRALPKQAGLLRCGKSCRLRWTNYLRPDIKRGNFTREEEDTIIELHQRLGNRWSAIAARLPGRTDNEIKNVWHTHLKKRL
	evm.model.supercontig_51.138	Cp2R-MYB060	PEGIKRGPWTAEEDELLATYIKREGEGRWRTLPSRAGLQRCGKSCRLRWMNYLRPSIKRGRIAPDEEDLIIRLHRLLGNRWSLIAGRIPGRTDNEIKNYWNIHISKKL
	evm.model.supercontig_51.139	Cp2R-MYB061	PEGIKKGPWTAEEDVLLATYIKREGEGRWRTLPSRAGLQRCGKSCRLRWMNYLRPSIKRGRIAPDEEDLIIRLHRLLGNRVIKHSLRWSLIAGRIPGRTDNEIKNYWNTHISKKL
	evm.model.supercontig_51.67	Cp2R-MYB062	MGGAAWTKEEDYLLRKSVMQYGEGKWHLIPLLAGLNRCRKSCRLRWLNYLRPNIKRGSFAEDEVDQIIELHRLFGNRWSLIAARLPGRTANDVKNYWNYHLSRRF
	evm.model.supercontig_57.32	Cp2R-MYB063	KQKLRKGLWSPEEDEKLLRHITKYGHGCWSSVPKQAGLQRCGKSCRLRWINYLRPDLKRGTFSQQEENLIIELHAVLGNRWSQIAAQLPGRTDNEIKNLVNPTA
	evm.model.supercontig_59.23	Cp2R-MYB064	EEGWRKGPWTAEEDRLLIDYVRLHGEGRWNSVARLAGLKRNGKSCRLRWVNYLRPDLKRGQITPHEENIILELHARWGNRWSTIARSLPGRTDNEIKNYWRTHFKKKT
	evm.model.supercontig_6.280	Cp2R-MYB065	KGHPNKGAWSREEDERLIAYIQANGQGCWRSLPKAAGLLRCGKSCRLRWINYLRPDLKRGNFTPEEEELIIKLHRLLGNKWSIIAGRLPGRTDNEIKNYWNTHIRRKL
	evm.model.supercontig_6.98	Cp2R-MYB066	EVDRIKGPWSPEEDELLQRLVQKHGPRNWSLISKSIPGRSGKSCRLRWCNQLSPQVEHRAFTAEEDETIIRAHARFGNKWATIARLLNGRTDNAIKNHWNSTLKRKC
	evm.model.supercontig_640.1	Cp2R-MYB067	MNKLRKGLWSPEEDEKLVNYMLRNGQGCWSDIAKNAGLLRCGKSCRLRWINYLRPDLKRGAFSRQEEDLIIHLHSLLGNRWSQIAARLPGRTDNEIKNFWNSTLKKRL
	evm.model.supercontig_65.37	Cp2R-MYB068	KANVKKGPWSPEEDSKLKDYIEKYGTGGNWIALPQKAGLKRCGKSCRLRWLNYLRPNIKHGEFSDEEDRIICSLFATIGSRWSIIAAHLPGRTDNDIKNYWNTKLKKKL
	evm.model.supercontig_7.125	Cp2R-MYB069	MCTRGHWRPAEDEKLRELVHRHGPHNWNAIAEKLPGRSGKSCRLRWFNQLDPRINRSPFTEEEEERLLASHRIHGNRWAVIAKLFPGRTDNAVKNHWHVVMARRY
	evm.model.supercontig_73.13	Cp2R-MYB070	KVGIKKGPWTPEEDIILVSYIQEHGPGNWRSVPTNTGLLRCSKSCRLRWTNYLRPGIKRGNFTAHEEGMIIHLQALLGNKWAAIASYLPQRTDNDIKNYWNTHLKKKL
	evm.model.supercontig_73.4	Cp2R-MYB071	KLCARGHWRPAEDSKLKELVAQYGPQNWNLIAEHLEGRSGKSCRLRWFNQLDPRINRRAFSEDEEERLLAAHRLYGNKWAMIARLFPGRTDNAVKNHWHVIMARKH
	evm.model.supercontig_752.1	Cp2R-MYB072	QGGLKKGPWTPEEDQKLIQYIQNHGHGSWRALPKLAGLNRCGKSCRLRWTNYLRPDIKRGKFSEEEEQTILNLHSILGNKWSAIASHLPGRTDNEIKNFWNTHLKKRL
	evm.model.supercontig_76.38	Cp2R-MYB073	RNTIVKGQWTIEEDRLLVQLVEKYGVRKWSHIAQMLPGRIGKQCRERWHNHLRPDIKKDIWSEEEDKVLIEAHMEIGNKWAEIAKRLPGRTENAIKNHWNATKRRQF
	evm.model.supercontig_798.1	Cp2R-MYB074	SDQLRRGPWTLEEDTLLTHYISRHGEGRWNMLAKCAGLKRTGKSCRLRWLNYLKPDIKRGNLTPQEQLLILELHSKWGNRWSKIAQHLPGRTDNEIKNYWRTRVQKQA
	evm.model.supercontig_84.59	Cp2R-MYB075	NNKLRKGLWSPEEDDKLMNYMLRNGQGCWSDVARNAGLQRCGKSCRLRWINYLRPDLKRGAFSPQEEELIIHLHSLLGNRWSQIAARLPGRTDNEIKNFWNSTIKKRL
	evm.model.supercontig_9.95	Cp2R-MYB076	KAGLNRGRWTAEEDEILIKYIQAHGHGSWRSLPKNAGLLRCGKSCRLRWMNYLRTDLKRGNITAEEDQLIVKLRSTLGNKWSLIAAHLPGRTDNEIKNYWNSHLRRKI
	evm.model.supercontig_90.68	Cp2R-MYB077	DENLKKGPWTVEEDEKLTAYINKNGLGSWRSLPKLAGLNRCGKSCRLRWTNYLRPDIKRGKFSQEEEKLIINLHAVLGNKWSRIASHLPGRTDNEIKNFWNTHIRKKL
	evm.model.supercontig_92.99	Cp2R-MYB078	EEKPRRGPWLEEEDERLTTFVNLLGERRWDSIARASGLKRSGKSCRLRWLNYLRPNLKHGDISEEEEQIIIQLHQQWGNKWAKIARRLPGRTDNEIKNYWRTHLRKKL
	evm.model.supercontig_95.69	Cp2R-MYB079	KANVKKGPWSPEEDAKLKAYIEKYGTGGNWIALPQKIGLKRCGKSCRLRWLNYLRPNIKHGGFSEEEDNIICSLYISIGSRWSIIAAQLPGRTDNDIKNYWNTRLKKKL
	evm.model.supercontig_96.57	Cp2R-MYB080	KVGLHRGPWTPREDTLLIKYIQAHGEGHWRSLPKKAGLLRCGKSCRLRWMNYLRPDIKRGNITSDEDDLIIRLHSLLGNRWSLIAGRLPGRTDNEIKNYWNTHLSKRL
	evm.TU.contig_27928.1	Cp2R-MYB081	TKSCQRGHWRPAEDDRLRQLVKDFGPKNWNFIAQHLQGRSGKSCRLRWYNQLDPNINKRPFTEKEEETLLKAHRIQGNRWASIARLFPGRTDNAVKNHYHVVMARRK
	evm.TU.contig_28309.2	Cp2R-MYB082	KLNVKKGPWTAEEDAKILAYVSKHGTGNWTSVPKKAGLRRCGKSCRLRWTNYLRPDLKHESFTPQEEELIVNLHAAIGSRWSIIAQQLSGRTDNDVKNYWNTKLKKKL
	evm.TU.contig_30144.1	Cp2R-MYB083	KTGVKKGPWTPEEDIILVSYIQQHGPGNWRAVPTNTGLLRCSKSCRLRWTNYLRPGIKRGNFTEQEEKMIIHLQALLGNRWAAIASYLPQRTDNDIKNYWNTHLKKKLK
	evm.TU.contig_30289.2	Cp2R-MYB084	MEELRRGPWTVEEDFKLINYIASHGEGRWNSLARCAGLKRTGKSCRLRWLNYLRPDVRRGNITLEEQLLILELHSRWGNRWSKIAQHLPGRTDNEIKNYWRTRVQKHA
Capsella rubella v1.0	Carubv10000715m	Cr2R-MYB001	GSGLKKGPWSSAEDDILIDYVNKHGEGNWNAVQKHTGLFRCGKSCRLRWANHLRPNLKKGAFSQEEEQLIVELHAKMGNRWARMAAHLPGRTDNEIKNYWNTRIKRRQ
	Carubv10000924m	Cr2R-MYB002	GSGLKKGPWSSAEDDILIDYVNKHGEGNWNAVQKHTGLFRCGKSCRLRWANHLRPNLKKGAFSQEEEQLIVELHAKMGNRWARMAAHLPGRTDNEIKNYWNTRIKRRQ
	Carubv10001224m	Cr2R-MYB003	KQKLRKGLWSPEEDEKLLNYITRHGHGCWSSVPKLAGLQRCGKSCRLRWINYLRPDLKRGAFSQDEESLIIELHAALGNRWSQIATRLPGRTDNEIKNFWNSCLKKKL
	Carubv10001308m	Cr2R-MYB004	KQKLRKGLWSPEEDEKLLRYITKYGHGCWSSVPKQAGLQRCGKSCRLRWINYLRPDLKRGAFSQDEENLIIELHAVLGNRWSQIAAQLPGRTDNEIKNLWNSCLKKKL
	Carubv10001328m	Cr2R-MYB005	GEGLKKGAWTTEEDKKLISYIHEHGEGGWRDIPQKAGLKRCGKSCRLRWANYLKPDIKRGEFSYEEEQIIIMLHASRGNKWSVIARHLPKRTDNEIKNYWNTHLKKRL
	Carubv10001366m	Cr2R-MYB006	KNGLKKGPWTPEEDKKLTDYINIHGYGNWRTLPKNAGLERCGKSCRLRWTNYLRPDIKRGRFSFEEEETIIQLHSIMGNKWSAIAARLPGRTDNEIKNYWNTHIRKRL
	Carubv10001376m	Cr2R-MYB007	TKVCSRGHWRPTEDAKLKELVAQFGPQNWNLIAHHLLGRSGKSCRLRWFNQLDPRINKRAFTEEEEFRLLAAHQSYGNKWAMISRLFPGRTDNAVKNHWHVIMARRS
	Carubv10001378m	Cr2R-MYB008	KVGLKKGPWTIEEDKKLINFILTNGHCCWRALPKLSGLLRCGKSCRLRWINYLRPDLKRGLLSEYEEQMVIDLHAQLGNRWSKIASHLPGRTDNEIKNHWNTHIKKKL
	Carubv10001433m	Cr2R-MYB009	KLGLKKGPWTPEEDQKLLAYIEEHGHGSWRSLPEKAGLHRCGKSCRLRWTNYLRPDIKRGKFNLQEEQTIIQLHALLGNRWSAIATHLPKRTDNEIKNYWNTHLKKRL
	Carubv10001573m	Cr2R-MYB010	VKKMKKGLWSPEEDSKLMQYMLSNGQGCWSDVAKNAGLQRCGKSCRLRWINYLRPDLKRGAFSPQEEDLIIRFHSILGNRWSQIAARLPGRTDNEIKNFWNSTIKKRL
	Carubv10001816m	Cr2R-MYB011	KLGLKKGPWTPEEDQKLLAYIEEHGHGSWRSLPEKAGLHRCGKSCRLRWTNYLRPDIKRGKFNLQEEQTIIQLHALLGNRWSAIATHLPKRTDNEIKNYWNTHLKKRL
	Carubv10001860m	Cr2R-MYB012	KAHTNKGAWTKEEDQRLIDYIRNHGEGCWRSLPKSAGLLRCGKSCRLRWINYLRPDLKRGNFTDDEDQVIIKLHSLLGNKWSLIAGRLPGRTDNEIKNYWNTHIKRKL
	Carubv10001990m	Cr2R-MYB013	NNEYKKGLWTVEEDKILMDYVKAHGKGHWNRIAKKTGLKRCGKSCRLRWMNYLSPNVKRGNFTEQEEDLIIRLHKLLGNRWSLIAKRVPGRTDNQVKNYWNTHLSKKL
	Carubv10002556m	Cr2R-MYB014	KIGLKRGPWTIEEDHRLMNFILNNGIHCWRIVPKLAGLLRCGKSCRLRWINYLRPDLKRGGFTDAEEDRIMELHSQLGNRWSKIASHFSGRTDNEIKNHWNTKIKKKM
	Carubv10002573m	Cr2R-MYB015	ENGLKKGPWTQEEDEKLIVHIQKHGHGSWRALPKQAGLNRCGKSCRLRWTNYLRPDIKRGNFTEEEEQTIINLHSLLGNKWSSIAGNLPGRTDNEIKNYWNTHLRKKL
	Carubv10002949m	Cr2R-MYB016	KTKVKRGPWSPEEDSKLRDYIEKYGNGGNWISLPLKAGLRRCGKSCRLRWLNYLRPNIKHGDFSEEEDMIIFSLFAAIGSRWSIIAAHLPGRTDNDIKNYWNTKLRKKL
	Carubv10003148m	Cr2R-MYB017	DSGLKKGPWTPDEDEKLVNYVQEHGHSSWRALPKLAGLNRCGKSCRLRWTNYLRPDIKRGRFSPDEEQTILNLHSVLGNKWSTIANQLPGRTDNEIKNFWNTHLKKKL
	Carubv10003172m	Cr2R-MYB018	KLMVKKGPWTAEEDKKLINFILNNGHCCWRALPKLAGLRRCGKSCRLRWTNYLRPDLKRGLLSEAEEQLVIDLHALLGNRWSKIAARLPGRTDNEIKNHWNTHIKKKL
	Carubv10003283m	Cr2R-MYB019	KNKVKRGPWSPQEDLTLITFIQKHGHLNWRSLPKLAGLMRCGKSCRLRWINYLRPDVKRGNFSKEEEDTIIHYHQTLGNKWSKIASFLPGRTDNEIKNVWNTHLKKRL
	Carubv10003695m	Cr2R-MYB020	YKNLIKGQWTAEEDRKLIKLVKQHGDRKWAIISEKLEGRAGKQCRERWHNHLRPDIKKDSWSEEEERVFVEAHTRIGNKWAEIAKLIQGRTENSIKNHWNATKRRQN
	Carubv10004873m	Cr2R-MYB021	KNGLKKGPWTSEEDQKLVDYIQKHGYGNWRTLPKNAGLQRCGKSCRLRWTNYLRPDIKRGRFSFEEEETIIQLHSFLGNKWSAIAARLPGRTDNEIKNFWNTHIRKKL
	Carubv10005426m	Cr2R-MYB022	KAHTNKGAWTKEEDERLIAYIKSHGEGCWRSLPKAAGLLRCGKSCRLRWINYLRPDLKRGNFTDEEDELIIKLHSLLGNKWSLIAGRLPGRTDNEIKNYWNTHIRRKL
	Carubv10005438m	Cr2R-MYB023	KDHTNKGAWTKEEDDKLISYIKAHGEGCWRSLPRSAGLQRCGKSCRLRWINYLRPDLKRGNFTLDEDDLIIKLHSLLGNKWSLIATRLPGRTDNEIKNYWNTHVKRKL
	Carubv10005483m	Cr2R-MYB024	KLGVKKGPWTVEEDKKLINFILTNGHCCWRALPKLAGLRRCGKSCRLRWTNYLRPDLKRGLLSHDEEQLVIDLHAHLGNKWSKIASRLPGRTDNEIKNHWNTHIKKKL
	Carubv10005698m	Cr2R-MYB025	EHEYKKGLWTVEEDKILMDYVRTHGQGHWNRIAKKTGLKRCGKSCRLRWMNYLSPNVNRGNFTDQEEDLIIRLHKLLGNRWSLIAKRVPGRTDNQVKNYWNTHLSKKL
	Carubv10006597m	Cr2R-MYB026	KVIRRKDRWTDSEELKLKDLVGLYGLDKWKIIAEKMQTRTSNSCRMRWYNELNPKTNQADFTEDEDEVILVAQRLFGNKWSKIAKLLEGRTNNDVKNRWRVLQSRCP
	Carubv10006684m	Cr2R-MYB027	REELNRGAWTDHEDKILRDYITTHGEGKWSILPNQAGLKRCGKSCRLRWKNYLRPGIKRGNISSDEEELIIRLHNLLGNRWSLIAGRLPGRTDNEIKNHWNSNLRKRL
	Carubv10006727m	Cr2R-MYB028	DEGMKKGEWTDDEDRKLAAYVKEHGSGHWGSLAKKAGLKRCGRSCRLRWMNYLSPDIKRGKFSPHEEQQIFKFHALIGNRWAVIAKHIPNRTDHDIKNYWNSRLKKRL
	Carubv10006734m	Cr2R-MYB029	TSTLVKGQWTAEEDRILIQLVDKYGLRKWSHIAQVLPGRIGKQCRERWHNHLRPDIKKETWSEEEDRVLIEFHKEIGNKWAEIAKRLPGRTENSIKNHWNATKRRQF
	Carubv10006761m	Cr2R-MYB030	SAPGSRGHWTESQDLKLKELVEAHGLENWDLIAKEMQTRTPKSCRVRWFNQVDPTLNRAPFTLEEEDIIISTHSYYGNQWAKIAKHLKGRSENDVKKHWNHYVNRPA
	Carubv10006783m	Cr2R-MYB031	KPSCQRGHWRPVEDDNLRQLVEQYGPKNWNFIAQHLYGRSGKSCRLRWYNQLDPNITKNPFTEEEEERLLKAHRIQGNRWASIARLFPGRTDNAVKNHFHVIMARRK
	Carubv10006843m	Cr2R-MYB032	KTAVKKGPWSPEEDAVLKSYIEKHGTGNNWISLPQRIGIKRCGKSCRLRWLNYLRPNLKHGGFTDEEDYIICSLYITIGSRWSIIASQLPGRTDNDIKNYWNTRLKKKL
	Carubv10006864m	Cr2R-MYB033	DKGVKKGPWMQEEDDKLTAYINENGYGNWRSLPKLAGLNRCGKSCRLRWMNYLRPDIRRGKFSDEEESTIIRLHALLGNKWSKIAGHLPGRTDNEIKNYWNTHMRKKL
	Carubv10006921m	Cr2R-MYB034	KVISFRDFWTSSEDMKLRELVAEYGPRTWTKIAEKIQGRSAKTCRARWFRHLDPAISKKAFTDKEEAILLDGYAKHGNKWTLIAKHLPGRTDEAVVNNWTRLMKKKN
	Carubv10007254m	Cr2R-MYB035	DADVRKGPWTMEEDLILINYIANHGEGVWNSLAKSAGLKRTGKSCRLRWLNYLRPDVRRGNITAEEQLIIMELHAKWGNRWSKIAKHLPGRTDNEIKNFWRTKIQKYI
	Carubv10007255m	Cr2R-MYB036	EEVWRKGPWTAEEDRLLIEYVRVHGEGRWNSVARLAGLKRNGKSCRLRWVNYLRPDLKRGQITPHEESIIIELHAKWGNRWSTIARSLPGRTDNEIKNYWRTHFKKKA
	Carubv10007337m	Cr2R-MYB037	ETNIIKGKWAKSEDMKLNQMVEQYDGIVKWTSIAKNLKGRTGKQCRERWHNHLRPGIKKTAWTEEENQILVAVHKVVGTKWYSISQHLPGRTENNIKNRWNATKRRVQ
	Carubv10007482m	Cr2R-MYB038	KGISHKGQWNLAEDKLLRKMVKRIGTRRWTEIAKSFQGRVGKQCRERWHNHLRPDIQKNAWSEEEDQILVQIHKQVGNKWTQIAKRLPGRSENIVKNHWNATKRRLL
	Carubv10007638m	Cr2R-MYB039	NMERIKGPWSPEEDDLLQRLVQKHGPRNWSLISKSIPGRSGKSCRLRWCNQLSPEVEHRAFSQEEDETIIRAHARFGNKWATISRLLNGRTDNAIKNHWNSTLKRKC
	Carubv10007732m	Cr2R-MYB040	GEKQRKGLWSPEEDEKLRSCILSHGHSCWTNVPIKAGLQRNGKSCRLRWINYLRPGLKRDMISAEEEETILTFHSSLGNKWSQIAKFLPGRTDNEIKNYWHSHLKKRW
	Carubv10007747m	Cr2R-MYB041	SSRGGLRHWTESEDLKLTELVAAHGFDNWDLIGEKMQTRSGKSCRVRWFNQLDPTINRAPFTEEEERIIVSSHNYYGNQWVKIARHLKGRTENDVRHHWNYHLNRPA
	Carubv10007810m	Cr2R-MYB042	KNGVKKGPWTAEEDQKLIDYIRFHGPGNWRILPKNAGLQRCGKSCRLRWTNYLRPDIKRGRFSFEEEETIIQLHSVMGNKWSAIAARLPGRTDNEIKNHWNTHIRKRL
	Carubv10008427m	Cr2R-MYB043	RIMIKGGVWKNTEDEILKAAVMKYGKNQWARISSLLVRKSAKQCKARWYEWLDPSIKKTEWTREEDEKLLHLAKLLPTQWRTIAPIVGRTPSQCLERYEKLLDAAC
	Carubv10009497m	Cr2R-MYB044	KQKLRKGLWSPEEDEKLLNHITNHGHGCWSSVPKLAGLQRCGKSCRLRWINYLRPDLKRGAFSPEEENLIVELHAALGNRWSQIASRLPGRTDNEIKNLWNSSIKKKL
	Carubv10009563m	Cr2R-MYB045	ELGLKKGAWTPEEDQKLLSYLNRHGEGGWRTLPEKAGLKRCGKSCRLRWANYLRPDIKRGEFTDDEERSIISLHALHGNKWSAIARGLPGRTDNEIKNYWNTHIKKRL
	Carubv10009761m	Cr2R-MYB046	KAHMNKGAWTKEEDQLLVDYIRKHGEGCWRSLPRAAGLQRCGKSCRLRWMNYLRPDLKRGNFSEDEDELIIKLHSLLGNKWSLIAGRLPGRTDNEIKNYWNTHIKRKL
	Carubv10009957m	Cr2R-MYB047	KIGIKKGPWTPEEDIILVSYIQEHGPGNWRSVPTNTGLMRCSKSCRLRWTNYLRPGIKRGNFTPHEEGMIIHLQALLGNKWASIASYLPQRTDNDIKNYWNTHLKKKL
	Carubv10010045m	Cr2R-MYB048	VDGMKRGEWTAEEDQKLVAYINEHGICDWRSLPIRAGLHRYGKSCRLRWLNYLRPGIKRGKFTPQEEEDIINFHAVLGNRWAAIAKLMPNRTDNDIKNHWNSCLKKRL
	Carubv10010086m	Cr2R-MYB049	ADGTKRGEWTEEEDQKLVAYIDEYGVGDWRFLPERAGLRRCGKSCRLRWLNFLRPGINKGKFTPQEEQTIISLHSVLGNRWAAIAQQMPNRSDNDIKNHWNSCLKKRL
	Carubv10010143m	Cr2R-MYB050	ETEIRRGPWTVDEDTKLITYISLHGEGRWNSLSHSAGLNRTGKSCRLRWLNYLRPDIRRGDISLEEQFIILELHSRWGNRWSKIAQQLPGRTDNEIKNYWRTRVQKHA
	Carubv10010865m	Cr2R-MYB051	GVEQRKGPWTLEEDTLLNNYISHNGEGRWNLLAKSSGKSCRLRWLNYLKPDIKRGNLTPQEQLLILELHSKWGNRWSKIAKYLPGRTDNDIKNYWRTRVQKQA
	Carubv10011014m	Cr2R-MYB052	VAGMKKGEWTAEEDRRLIAYINELGITDWRSLPRRAGLNRCGKSCRLRWLNYLRPGIRRGKFTPQEDEAIIKFHAFLGNRWAAIAQLMQNRTDNDIKNHWNSCLKKRL
	Carubv10011190m	Cr2R-MYB053	KTKVKRGPWSQDEDLKLISFIHKSGHENWRSLPKQAGLLRCGKSCRLRWINYLRPDVKRGNFSAEEEETIIKLHQSFGNKWSKIASKLPGRTDNEIKNVWHTHLKKRL
	Carubv10011707m	Cr2R-MYB054	KKERHIVSWSQEEDVILREQITLHGTENWAIIASKFKDKSTRQCRRRWYTYLNSDFKRGGWSPEEDMLLCEAQRVFGNRWTEIAKVVSGRTDNAVKNRFTTLCKKRA
	Carubv10011887m	Cr2R-MYB055	PSTLGRGHWRPAEDVKLKELVSIYGPQNWNLIAEKLQGRSGKSCRLRWFNQLDPRIHRRAFTEEEEERLMQAHRLYGNKWAMIARLFPGRTDNSVKNHWHVIMARKY
	Carubv10012451m	Cr2R-MYB056	KAHTNKGAWTKEEDQCLIDYIRNHGEGSWRSLPNSAGLLRCGKSCRLRWINYLRPDLKRGNFTDGEDQIIIKLHNLFGNKWSLIAGKLPGRTDNEIKNYWNTHIKRKL
	Carubv10012515m	Cr2R-MYB057	ENGLKKGPWTPEEDQKLVDYIHKHGHGSWRALPKLADLNRCGKSCRLRWTNYLRPDIKRGKFSAEEEQTILHLHSILGNKWSAIATHLQGRTDNEIKNFWNTHLKKKL
	Carubv10012605m	Cr2R-MYB058	MMCSRGHWRPAEDEKLRELVEQFGPHNWNAIAQKLSGRSGKSCRLRWFNQLDPRINRNPFTEEEEERLLASHRIHGNRWSVIARFFPGRTDNAVKNHWHVIMARRG
	Carubv10013393m	Cr2R-MYB059	GGVLKKGPWTSTEDGILIDYVKKHGEGNWNAVQKHTSLARCGKSCRLRWANHLRPNLKKGAFSQEEEQLIVEMHAKMGNKWAQMAEHLPGRTDNEIKNYWNTRIKRRQ
	Carubv10013882m	Cr2R-MYB060	GKDRVKGPWSPEEDVVLSKLVDTHGARNWSLIARSIPGRSGKSCRLRWCNQLDPTVIRNSFTEVEDQAIITAHAIHGNKWAAIAKILPGRTDNAIKNHWNSTLRRRF
	Carubv10013887m	Cr2R-MYB061	KAGLKKGPWTPEEDQKLLAYIEEHGHGSWRSLPEKAGLQRCGKSCRLRWTNYLRPDIKRGKFTVQEEQTIIQLHALLGNRWSAIATHLPKRTDNEIKNYWNTHLKKRL
	Carubv10014093m	Cr2R-MYB062	KPKLRKGLWSPDEDEKLIRYMLTNGQGCWSDIARNAGLLRCGKSCRLRWINYLRPDLKRGSFSPQEEDLIFHLHSILGNRWSQIATRLPGRTDNEIKNFWNSTLKKRL
	Carubv10014195m	Cr2R-MYB063	EMDLKRGPWTAEEDFKLMNYIATNGEGRWNSLSRCAGLQRTGKSCRLRWLNYLRPDVRRGNITLEEQLLILELHSRWGNRWSKIAQYLPGRTDNEIKNYWRTRVQKHA
	Carubv10014367m	Cr2R-MYB064	EEGWRKGPWTAEEDRLLIDYVRLHGEGRWNSVARLAGLKRNGKSCRLRWVNYLRPDLKRGQITPHEETIILELHAKWGNRWSTIARSLPGRTDNEIKNYWRTHFKKKT
	Carubv10014371m	Cr2R-MYB065	KEHMNKGAWTKEEDERLVSYIKSHGEGCWRSLPRAAGLLRCGKSCRLRWINYLRPDLKRGNFTRDEDELIIKLHSLLGNKWSLIAARLPGRTDNEIKNYWNTHIKRKL
	Carubv10014443m	Cr2R-MYB066	KTGMKRGPWTVEEDEILVSFINKEGEGRWRSLPKRAGLLRCGKSCRLRWMNYLRPSVKHGGITSDEEDLILRLHRLLGNRWSLIAGRIPGRTDNEIKNYWNTHLRKKL
	Carubv10014503m	Cr2R-MYB067	VDGMKRGEWTVEEDRKLVAYIEENGLDNWGLLAKRAGLQRCGKSCRLRWLNYLRPGIKRSKFSPQEEQEIIKFHALLGNRWSVIAKQIPNRTDHDIKNHWNSCLKKRL
	Carubv10015099m	Cr2R-MYB068	KHKVKRGLWSPEEDEKLLRYITTHGHPSWSSVPKLAGLQRCGKSCRLRWINYLRPDLKRGSFNEEEEQIIIDVHRILGNKWAQIAKHLPGRTDNEVKNFWNSCIKKKL
	Carubv10015750m	Cr2R-MYB069	KMGLKRGPWTPEEDQILISFIIKHGHSNWRALPKQAGLLRCGKSCRLRWMNYLKPDIKRGNFTTEEEDAIITLHQILGNRWSAIAAKLPGRTDNEIKNVWHTHLKKRL
	Carubv10015767m	Cr2R-MYB070	KQKVKRGLWSPEEDEKLINYINSYGHGCWSSVPKHAGLQRCGKSCRLRWINYLRPDLKRGSFSPQEAALIIELHSILGNRWAQIAKHLPGRTDNEVKNFWNSSIKKKL
	Carubv10016245m	Cr2R-MYB071	EGTVRKGPWTMEEDFILFNYILNHGEGLWNSVAKASGLKRTGKSCRLRWLNYLRPDVRRGNITAEEQLLIIQLHAKLGNRWSKIAKHLPGRTDNEIKNFWRTKIQRHM
	Carubv10016289m	Cr2R-MYB072	KSQVRRGPWSDEESERLRAFIEKNGHHNWRSLPKLAGLMRCGKSCRLRWINYLRPGLKRGNFTKEEEDTIIHLHQAHGNKWSKIASHFPGRTDNEIKNVWNTHLKKRL
	Carubv10016434m	Cr2R-MYB073	ESGLKKGPWTPEEDQKLIYHIRKHGHGSWRALPKQAGLNRCGKSCRLRWTNYLRPDIKRGNFTAEEEQTIINLHSLLGNKWSSIAGHLPGRTDNEIKNYWNTHIRKKL
	Carubv10017119m	Cr2R-MYB074	KKERHIVTWTPEEDDILRKHISVHGTENWAIIASKFTDKSTRQCRRRWYTYLNSDFKRGGWSPEEDTLLCEAQRLFGNRWTEIAKVVSGRTDNAVKNRFTTLCKKRA
	Carubv10017397m	Cr2R-MYB075	VKSKVKGPWSTEEDAVLTKLVSKLGARNWSLIARGIPGRSGKSCRLRWCNQLDPSLKRKPFSDEEDRMIISAHAIHGNKWAVIAKMLSGRTDNAIKNHWNSTLRRKY
	Carubv10017612m	Cr2R-MYB076	KIGVKKGPWTPEEDIILVSYIQEHGPGNWRSVPTHTGLRRCSKSCRLRWTNYLRPGIKRGNFTQHEEKMILHLQALLGNRWAAIASYLPERTDNDIKNYWNTHLKKKL
	Carubv10017640m	Cr2R-MYB077	KGGVKKGPWTPEEDIILVTYIQEHGPGNWRAVPTNTGLLRCSKSCRLRWTNYLRPGIKRGNFTEHEEKMIVHLQALLGNRWAAIASYLPQRTDNDIKNYWNTHLKKKL
	Carubv10017650m	Cr2R-MYB078	KSNVKKGLWTEEEDAKILAYVAIHGVGNWSLIPKKAGLNRCGKSCRLRWTNYLRPDLKHDSFSPQEEELIIQCHRIIGSRWSTIARKLPGRTDNDVKNHWNTKLKKKL
	Carubv10017875m	Cr2R-MYB079	QEENRKGPWTEQEDILLVNFVHLFGDRRWDFIAKVSGLNRTGKSCRLRWVNYLHPGLKRGKMTPQEERLVLELHAKWGNRWSKIARKLPGRTDNEIKNYWRTHMRKKA
	Carubv10018382m	Cr2R-MYB080	KKGLKKGPWTPEEDEVLVAHIKKNGHGSWRTLPKEAGLLRCGKSCRLRWTNYLRPDIKRGPFTAEEEKLVVQLHAILGNRWAAIAAQLPGRTDNEIKNLWNTHLKKRL
	Carubv10018530m	Cr2R-MYB081	RQGCRKGPWTLEEDKLLGEYVTSHGEGRWSTVAKCAGLNRSGKSCRLRWVNYLRPGLKRGQITPQEEGIILELHSLWGNKWSTIARYLPGRTDNEIKNYWRTHYKKKE
	Carubv10018592m	Cr2R-MYB082	KEKQRKGLWSPEEDEKLRSHVLKYGHGCWSTIPILTGLQRNGKSCRLRWVNYLRPGLKKSTFTKEEETTLVSLHSMLGNKWSQISKFLPGRTDNEIKNYWHSNLKKGV
	Carubv10018693m	Cr2R-MYB083	KTSIVKGQWTSEEDKLLVKLVERHGTKKWSQIAKMLQGRVGKQCRERWHNHLRPDIKKDSWTEEEDQILIEAHKEIGNRWAEIARKLPGRTENTIKNHWNATKRRQH
	Carubv10018700m	Cr2R-MYB084	EAEVRKGPWTMEEDLILINYIANHGDGVWNSLAKSAGLKRTGKSCRLRWLNYLRPDVRRGNITPEEQLIIMELHAKWGNRWSKIAKHLPGRTDNEIKNFWRTRIQKYI
	Carubv10018748m	Cr2R-MYB085	KANVKKGPWSPEEDAKLKSYIEKSGTGGNWIALPHKIGLKRCGKSCRLRWLNYLRPNIKHGGFSEEEENIICSLYLTIGSRWSIIAAQLPGRTDNDIKNYWNTRLKKKL
	Carubv10018791m	Cr2R-MYB086	NQEFKKGLWTVEEDNILMDYVLTHGTGQWNRIVRKTGLKRCGKSCRLRWMNYLSPNVNKGTFTEQEEDLIIRLHKLLGNRWSLIAKRVPGRTDNQVKNYWNTHLSKKL
	Carubv10019103m	Cr2R-MYB087	SRVCSRGHWRISEDTQLMELVAVYGPQNWNHIAENMQGRTGKSCRLRWFNQLDPRINKRAFAVEEEERLLAAHRAFGNKWAMIAKLFNGRTDNALKNHWHVLMARKM
	Carubv10019345m	Cr2R-MYB088	KVGMKKGRWTAEEDQILSDYIQANGEGSWRSLPKNAGLKRCGKSCRLRWINYLRSDLKRGNITPEEEDLIVKLHSTLGNRWSIIANNLPGRTDNEIKNYWNSHLSRKL
	Carubv10019409m	Cr2R-MYB089	GETLRRGPWLEEEDERLVKFVTLLGERRWDSLAIVSGLKRSGKSCRLRWMNYLNPNLKHGPMSQEEVRIILQLHALWGNKWSKIARRLPGRTDNEIKNYWRTHFRKKE
	Carubv10019440m	Cr2R-MYB090	MADRVKGPWSQEEDEQLRRMVEKYGPRNWSAISKSIPGRSGKSCRLRWCNQLSPEVEHRPFSPEEDETIVTARSKFGNKWATIARLLNGRTDNAVKNHWNSTLKRKC
	Carubv10019483m	Cr2R-MYB091	KEEIKKGPWKAEEDEVLINHVKRYGPRDWSSIRSKGLLQRTGKSCRLRWVNKLRPNLKNGCKFSADEERVVIELQSEFGNKWARIATYLPGRTDNDVKNFWSSRQKRLA
	Carubv10020618m	Cr2R-MYB092	KIEVKKGPWTPEEDIILVSYIQQHGPGNWRSVPTNTGLLRCSKSCRLRWTNYLRPGIRRGNFTPSEEKMIIHLQALLGNRWAAIASYLPQRTDNDIKNFWNTHLKKKL
	Carubv10020691m	Cr2R-MYB093	KTKVKRGPWSPEEDLKLISFIQKFGHENWRSLPKQSGLLRCGKSCRLRWINYLRPDLKRGNFTAEEEATIIKLHQNYGNKWSKIASQLPGRTDNEIKNVWHTHLKKRL
	Carubv10020714m	Cr2R-MYB094	KQKLRKGLWSPEEDEKLLNYITKHGHGSWSSVPKLAGLQRCGKSCRLRWINYLRPDLKRGAFSSEEQDLIVELHAVLGNRWSQIAARLPGRTDNEIKNLWNSCIKKKL
	Carubv10020723m	Cr2R-MYB095	AEGLKKGVWTQEEDQKLIAHVQRHGEGGWRTLPDKAGLKRCGKSCRLRWANYLRPDIKRGDFSQEEEDSMINLHAVHGNKWSAIARRLPGRTDNEIKNHWNTHIKKRL
	Carubv10020753m	Cr2R-MYB096	VDGMRKGEWTGEEDRKLVAYINEHGLGEWGSMPKRAGLQRCGKSCRLRWLNYLRPGIKRGKFTPEEEDEIIKHHALLGNRWAAIAKQLPNRTDNDIKNHWNSCLKKRL
	Carubv10020766m	Cr2R-MYB097	KVGLKKGPWTAEEDRKLMNFILTNGQCCWRAVPKLAGLLRCGKSCRLRWTNYLRPDLKRGLLSDYEEKMVIDLHSQLGNRWSKIASHLPGRTDNEIKNHWNTHIKKKL
	Carubv10020856m	Cr2R-MYB098	TKVLRKGSWTAEEDSLLRQCINKFGEGKWHQVPLRAGLNRCRKSCRLRWLNYLKPNIKRGKLSSDEVDLLLRLHRLLGNRWSLIAGRLPGRTANDVKNFWNTHLSKKH
	Carubv10020888m	Cr2R-MYB099	SEGLRKAAWTAVEDSLLRQCIDKYGEGKWHKVPLRAGLNRSCKSCRERWLNYLNPNIKRGEFGSDEVDLLLRLHKLLRNRWSLIAGRLPGRTANDVKNYWKTHLGKKQ
	Carubv10021327m	Cr2R-MYB100	KGSVSRGHWRPAEDAKLKELVAVYGPQNWNLIAEKLQGRSGKSCRLRWFNQLDPRINRRAFTEEEEERLLQAHRLYGNKWAMIARLFPGRTDNSVKNHWHVIMARKF
	Carubv10021411m	Cr2R-MYB101	DVELRRGPWTLEEDTLLTNYVLHNGEGRWNHVAKCAGLKRTGKSCRLRWLNYLKPDIRRGNLTPQEQLLILELHSKWGNRWSKIAQYLPGRTDNEIKNYWRTRVQKQA
	Carubv10021434m	Cr2R-MYB102	MCSRGHWRPAEDEKLKDLVEQYGPHNWNAIALKLPGRSGKSCRLRWFNQLDPRINRNPFTEEEEERLLAAHRIHGNRWSIIARLFPGRTDNAVKNHWHVIMARRT
	Carubv10021858m	Cr2R-MYB103	QQKVKRGLWSPEEDEKLIRYITTHGYGCWSEVPEKAGLQRCGKSCRLRWINYLRPDIRRGRFSPEEEKLIISLHGVVGNRWAHIASHLPGRTDNEIKNYWNSWIKKKI
	Carubv10023414m	Cr2R-MYB104	GRSKVKGPWSPEQDAALTRLVTKCGPRNWTLISRGIPGRSGKSCRLRWCNQLDPCLKKKPFSDEEDHMIMSAHAVHGNKWAVIAKLLPGRTDNAIKNHWNSSLRRKP
	Carubv10023470m	Cr2R-MYB105	MKERQRWSGEEDALLRAYVRQFGPREWHLVSERMNRPLNRDAKSCLERWKNYLKPGIKKGSLTEEEQRLVIRLQEKHGNKWKKIASEVPGRTAKRLGKWWEVFKEKQQ
	Carubv10023471m	Cr2R-MYB106	MKERQRWSGEEDALLRAYVRQFGPREWHLVSERMNRPLNRDAKSCLERWKNYLKPGIKKGSLTEEEQRLVIRLQEKHGNKWKKIASEVPGRTAKRLGKWWEVFKEKQQ
	Carubv10023692m	Cr2R-MYB107	ETDRIKGPWSPEEDDLLQSLVQKHGPRNWSLISKSIPGRSGKSCRLRWCNQLSPEVEHRGFTAEEDDAIIRAHARFGNKWATIARLLNGRTDNAIKNHWNSTLKRKC
	Carubv10023744m	Cr2R-MYB108	KANVKRGPWSPEEDAKLKDYIEKQGTGGNWIALPHKAGLRRCGKSCRLRWLNYLRPNIRHGDFTEEEDNIIYSLFASIGSRWSVIAAHLHGRTDNDIKNYWNTKLKKKL
	Carubv10023831m	Cr2R-MYB109	DSDVRKGPWTEEEDAILVNFVSIHGDARWNHIARSSGLKRTGKSCRLRWLNYLRPDVRRGNITLEEQFMILKLHSLWGNRWSKIAQYLPGRTDNEIKNYWRTRVQKQA
	Carubv10023905m	Cr2R-MYB110	KMGMKRGPWTPEEDQILVNYIHLYGHSNWRALPKHAGLLRCGKSCRLRWINYLRPDIKRGNFTPQEEETIINLHESLGNRWSAIAAKLPGRTDNEIKNVWHTHLKKRL
	Carubv10024801m	Cr2R-MYB111	KVGIKRGRWTAEEDQILSNYIQSNGQGSWRSLPKNAGLKRCGKSCRLRWINYLRSDLKRGNISPEEEELVVKLHSTFGNRWSLIASHLPGRTDNEIKNYWNSHLSRKL
	Carubv10025227m	Cr2R-MYB112	ARGLKKGPWTATEDAILTEYVRKHGEGNWNAVQKNSGLLRCGKSCRLRWANHLRPNLKKGSFTPDEEKIIIELHAKLGNKWARMASQLPGRTDNEIKNYWNTRMKRRQ
	Carubv10025403m	Cr2R-MYB113	EKAFTKGPWTQAEDNLLIAYVDKHGDGNWNAVQKHSGLSRCGKSCRLRWVNHLRPDLKKGAFTEKEEQRVIELHALLGNKWARMAGELPGRTDNEIKNFWNTRLKRQQ
	Carubv10026666m	Cr2R-MYB114	KVGVKKGPWTPEEDIILVSYIQEHGPGNWRSVPTNTGLRRCSKSCRLRWTNYLRPGIKRGNFTEHEEKTIVHLQALLGNRWAAIASYLPERTDNDIKNYWNTHLKKKL
	Carubv10026694m	Cr2R-MYB115	KIGLKRGRWTAEEDEILTNYIQTNGEGSWRSLPKKAGLLRCGKSCRLRWINYLRRDLKRGNITADEEETIVKLHSLLGNRWSLIATHLPGRTDNEIKNYWNSHLSRKI
	Carubv10026749m	Cr2R-MYB116	KANVKKGPWSPEEDVKLKDYIDKYGTGGNWIALPQKIGLKRCGKSCRLRWLNYLRPNIKHGGFSEEEDSIILSLYISIGSRWSIIAAQLPGRTDNDIKNYWNTKLKKKL
	Carubv10026801m	Cr2R-MYB117	ESEVKKGPWTPEEDEKLVGYIQTHGPGKWRTLPKNAGLKRCGKSCRLRWTNYLRPDIKRGEFSLQEEETIIQLHRLLGNKWSVIAIHLPGRTDNEIKNYWNTHIKKKL
	Carubv10026822m	Cr2R-MYB118	EAGLKKGPWLPEEDDKLIKYIHKHGHSSWSALPKLAGLNRCGKSCRLRWTNYLRPDIKRGKFSPEEEETILNLHAVLGNKWSMIASHLPGRTDNEIKNFWNTHLKKKL
	Carubv10026871m	Cr2R-MYB119	EMELRRGPWTVEEDLELINYIATHGEGRWNSLARCAGLKRTGKSCRLRWLNYLRPDVRRGNITLEEQLLILELHSRWGNRWSKIAQYLPGRTDNEIKNYWRTRVQKHA
	Carubv10027524m	Cr2R-MYB120	EEGIKKGAWTPEEDQKLIAYLQLHGEGGWRTLPEKAGLKRCGKSCRLRWANYLRPDIKRGEFSPEEDDTIIKLHALKGNKWAAIAASLAGRTDNEIKNYWNTNLKKRI
	Carubv10027541m	Cr2R-MYB121	KQRQRKGLWSPEEDQKLKNFIISHGHACWTTVPLLAGLQRNGKSCRLRWINYLRPGLKRGTFSEEEEDIILTLHSSLGNKWSRIAKYLPGRTDNEIKNYWHSYLKKRW
	Carubv10027619m	Cr2R-MYB122	KENVKRGQWTPEEDNKLASYIAQHGTRNWRLIPKNAGLQRCGKSCRLRWTNYLRPDLKHGQFSEAEEHIIVKFHSVLGNRWSLIAAQLPGRTDNDVKNYWNTKLKKKL
	Carubv10027655m	Cr2R-MYB123	KANVKKGPWSPEEDAKLKDYIENSGTGGNWIALPQKIGLRRCGKSCRLRWLNYLRPNIKHGGFSEEEDNIICNLYVTIGSRWSIIAAQLPGRTDNDIKNYWNTRLKKKL
	Carubv10027659m	Cr2R-MYB124	MADRIKGPWSPEEDEQLRRLVVKYGPRNWTVISKSIPGRSGKSCRLRWCNQLSPQVEHRPFSAEEDETIARAHAQFGNKWATIARLLNGRTDNAVKNHWNSTLKRKC
	Carubv10027861m	Cr2R-MYB125	GEGLKKGAWTTEEDKKLISYIHDHGEGGWRDIPQKAGLKRCGKSCRLRWTNYLKPEIKRGEFSSEEEQIIIMLHASRGNKWSVIARHLPRRTDNEIKNYWNTHLKKRL
	Carubv10028160m	Cr2R-MYB126	KSNIIKGKWGKSEDMKLNQMVEQYDGIIKWASIAKNLKGRTGKQCRERWHNHLRPGIKKTAWTKEEDQILVAVHKVVGTKWYSISQHLPGRTENNIKNRWNATKRRVQ
	Carubv10028436m	Cr2R-MYB127	EVGLRKGPWTAEEDGKLVDFLRTRGDRGGWCWRDVPKLAGLRRCGKSCRLRWTNYLRPDLKRGLFTEEEIQLVIDLHARLGNRWSKIAIELPGRTDNDIKNYWNTHIKRKL
	Carubv10028458m	Cr2R-MYB128	YKNLIKGQWTAEEDRKLIRLVKQHGERKWALISEKLEGRAGKQCRERWHNHLRPDIKKDGWSEEEEMVLVESHMRIGNKWAEIAKLIPGRTENSIKNHWNATKRRQN
	Carubv10028642m	Cr2R-MYB129	KSYVKRGLWKPEEDMILKSYVETHGEGNWADISRRSGLKRGGKSCRLRWKNYLRPNIKRGSMSPQEQDLIIRMHKLLGNRWSLIAGRLPGRTDNEVKNYWNTHLNKKS
Citrus sinensis v1.1	orange1.1g011938m.g	Csi2R-MYB01	GVILKKGPWTSAEDAILIDYVKKHGEGNWNAVQKNSGLFRCGKSCRLRWANHLRPNLKKGAFTQEEEQMIVELHAKMGNKWARMAAHLPGRTDNEIKNYWNTRIKRRQ
	orange1.1g012494m.g	Csi2R-MYB02	SSSRVKGPWSPEEDAVLSRLVSQFGARNWGMIARGIPGRSGKSCRLRWCNQLDPCLKRKPFTDEEDQIIISAHAVHGNKWAVIARLLPGRTDNAIKNHWNSTLRRRY
	orange1.1g013300m.g	Csi2R-MYB03	KQKLRKGLWSPEEDEKLLRHITKYGHGCWSSVPKQAGLQRCGKSCRLRWINYLRPDLKRGTFSQQEENLIIELHAVLGNRWSQIAAQLPGRTDNEIKNLWNSCLKKKL
	orange1.1g014135m.g	Csi2R-MYB04	KQKLRKGLWSPEEDEKLLNYITKHGHGCWSSVPKLAGLQRCGKSCRLRWINYLRPDLKRGAFSVQEESLIVELHAVLGNRWSQIAAQLPGRTDDEIKNLWNSSIKKKL
	orange1.1g014829m.g	Csi2R-MYB05	KVGLKKGRWTAEEDDILTKYIQANGEGSWRSLPKNAGLLRCGKSCRLRWINYLRADLKRGNITAEEEEIIIKLHASLGNRWSLIASNMPGRTDNEIKNYWNSHLSRKI
	orange1.1g016021m.g	Csi2R-MYB06	KQKLRKGLWSPEEDEKLYNYITRFGVGCWSSVPKLAGLQRCGKSCRLRWINYLRPDLKRGMFSQQEEDLIISLHEVLGNRWAQIASQLPGRTDNEIKNFWNSCLKKKL
	orange1.1g016708m.g	Csi2R-MYB07	KVGLKKGPWTPEEDQKLLAYIEEHGHGSWRALPAKAGLQRCGKSCRLRWTNYLRPDIKRGKFSLQEEQTIIQLHALLGNRWSAIATHLPKRTDNEIKNYWNTHLKKRL
	orange1.1g017566m.g	Csi2R-MYB08	GRSRVKGPWSPEQDAVLSELVSKFGARNWSLIARGIAGRSGKSCRLRWCNQLDPAVKRKPFTDEEDQIIVAAHAVHGNKWAVISRLLPGRTDNAIKNHWNSTLRRRG
	orange1.1g017727m.g	Csi2R-MYB09	KANVKKGPWSPEEDAKLKDYIEKYGTGGNWIALPQKIGLKRCGKSCRLRWLNYLRPNIKHGGFSEEEDNIICSLYISIGSRWSIIAAQLPGRTDNDIKNYWNTRLKKKL
	orange1.1g018154m.g	Csi2R-MYB10	KSGLKKGPWTPEEDQKLIDYIQKHGYGNWRTLPKNAGLQRCGKSCRLRWTNYLRPDIKRGRFAFEEEETIIQLHSILGNKWSAIAARLPGRTDNEIKNYWNTHIRKRL
	orange1.1g018559m.g	Csi2R-MYB11	KVGIKKGPWTPEEDIILVSYIQEHGPGNWRSVPTNTGLLRCSKSCRLRWTNYLRPGIKRGNFTPHEEGMIIHLQALLGNKWAAIASYLPQRTDNDIKNYWNTHLKKKL
	orange1.1g018746m.g	Csi2R-MYB12	KIGIKKGPWTPEEDIILVSYIQEHGPGNWRAVPTNTGLLRCSKSCRLRWTNYLRPGIKRGNFTDQEEKMIIHLQALLGNRWAAIASYLRQRTDNDIKNYWNTHLKKKV
	orange1.1g018768m.g	Csi2R-MYB13	MKERQRWRAEEDALLRAYVKQYGPKEWSFVSQRMNTPLNRDAKSCLERWKNYLKPGIKKGSLTDEEQHLVIHLQAKHGNKWKKIAAEVPGRTAKRLGKWWEVFKEKQQ
	orange1.1g019307m.g	Csi2R-MYB14	KIGVKKGPWTPEEDIILVSYIQEHGPGNWRSVPTNTGLLRCSKSCRLRWTNYLRPGIKRGNFTDHEEKMIIHLQALLGNRWAAIASYLPQRTDNDIKNYWNTHLKKKL
	orange1.1g019619m.g	Csi2R-MYB15	ANKLRKGLWSPEEDDKLIKYMLTNGQGCWSDIARNAGLQRCGKSCRLRWINYLRPDLKRGAFSPQEEELIIHLHSILGNRWSQIAARLPGRTDNEIKNFWNSTLKKIL
	orange1.1g019787m.g	Csi2R-MYB16	KANVKKGPWSPEEDSKLKEYIEKYGTGGNWIALPQKAGLKRCGKSCRLRWLNYLRPNIKHGEFTDEEDRLICSLFASIGSRWSIIAAQLPGRTDNDIKNYWNTKLKKKL
	orange1.1g019911m.g	Csi2R-MYB17	DLDLRRGPWTVEEDFKLINYISNHGEGRWNCLARCAGLKRTGKSCRLRWLNYLRPDVRRGNITLEEQLMILELHSRWGNRWSKIAQHLPGRTDNEIKNYWRTRVQKHA
	orange1.1g020106m.g	Csi2R-MYB18	TSTCPRGHWRPAEDEKLRQLVEQYGAQNWNSIAEKLQGRSGKSCRLRWFNQLDPRINRRPFTEDEEERLLAAHRIHGNKWALIARLFPGRTDNAVKNHWHVIMARKQ
	orange1.1g020197m.g	Csi2R-MYB19	DLDMRKGPWTVEEDFKLINYIVTHGEGRWNRLARCAGLKRTGKSCRLRWLNYLRPDVRLGKITLEEQLLILELHSRWGNRWSKLAQHLPGRTDNEIKNYWRTRVQKQA
	orange1.1g020603m.g	Csi2R-MYB20	SDQLRRGPWTLEEDTLLIQYISRHSEGRWNLLAKRSGLKRTGKSCRLRWLNYLKPDVKRGNLTPQEQMSILELHSKWGNRWSKIAQHLPGRTDNEIKNYWRTRVQKQA
	orange1.1g020613m.g	Csi2R-MYB21	QQKVKRGLWSPEEDEKLIRYITTHGYGCWSEVPEKAGLQRCGKSCRLRWINYLRPDIRRGRFTPEEEKLIISLHSVVGNRWAHIASHLPGRTDNEIKNYWNSWIKKKI
	orange1.1g020997m.g	Csi2R-MYB22	KANVKKGPWSPEEDAKLKEYIEKNGTGGNWIALPHKAGLMRCGKSCRLRWLNYLRPNINHGEFSDDEDRIICSLFASIGSRWSTIAAQLPGRTDNDIKNYWNTKLKKKL
	orange1.1g021071m.g	Csi2R-MYB23	EVDRIKGPWSPEEDEALQQLVQKHGPRNWSLISKSIPGRSGKSCRLRWCNQLSPQVEHRAFTPEEDEMIIRAHARFGNKWATIARLLNGRTDNAIKNHWNSTLKRKC
	orange1.1g021164m.g	Csi2R-MYB24	GNKLRKGLWSPEEDDKLMNYMLKNGQGCWSDVARNAGLQRCGKSCRLRWINYLRPDLKRGAFSPQEEELIIHLHSLLGNRWSQIAARLPGRTDNEIKNFWNSTIKKRL
	orange1.1g021188m.g	Csi2R-MYB25	QQELRRGPWTLEEDTLLTHYIHQHGEGRWNMVAKCAGLKRTGKSCRLRWLNYLKPDIKRGNLTPQEQFLILELHSKWGNRWSKIAQCLPGRTDNEIKNYWRTRVQKQA
	orange1.1g021220m.g	Csi2R-MYB26	KEHTNKGAWTKEEDERLINYIKVHGEGCWRSLPKAAGLLRCGKSCRLRWINYLRPDLKRGNFTEEEDELIINFHSLLGNKWSLIAARLPGRTDNEIKNYWNTHIKRKL
	orange1.1g021486m.g	Csi2R-MYB27	KKGLKKGPWAPEEDEILVEYIKRNGHGSWRSLPKLAGLLRCGKSCRLRWTNYLRPDIKRGPFTEEEEKLVIQLHGILGNRWAAIASQLPGRTDNEIKNLWNTHLKKRM
	orange1.1g021498m.g	Csi2R-MYB28	KVGLKKGPWTAEEDKKLINFILTNGQCCWRAVPKLAGLLRCGKSCRLRWTNYLRPDLKRGLLSEYEEKMVIDLHAQLGNRWSKIASHLPGRTDNEIKNHWNTHIKKKL
	orange1.1g021503m.g	Csi2R-MYB29	KAHTNKGAWTKEEDDRLIAYIRAHGEGCWRSLPKAAGLLRCGKSCRLRWINYLRPDLKRGNFTDEEDELIIKLHSLLGNKWSLIAGRLPGRTDNEIKNYWNTHIRRKL
	orange1.1g022144m.g	Csi2R-MYB30	DVDRIKGPWSPEEDEALQRLVQNYGPRNWSLISKSIPGRSGKSCRLRWCNQLSPQVEHRPFTPEEDETILRAHARFGNKWATIARLLSGRTDNAIKNHWNSTLKRKC
	orange1.1g023056m.g	Csi2R-MYB31	KAHTNKGAWTKEEDQRLIDYIRAHGEGCWRSLPKAAGLLRCGKSCRLRWINYLRPDLKRGNFTDEEDELIIKLHSLLGNKWSLIAGRLPGRTDNEIKNYWNTHIKRKL
	orange1.1g023677m.g	Csi2R-MYB32	RLFRRYTNFRRSNSFNYMKYFVVGLNRTGKSCRLRWVNYLHPGLKRGKMTPQEERLVLELHAKWGNRWSRIARKLPGRTDNEIKNYWRTHMRKKA
	orange1.1g024441m.g	Csi2R-MYB33	KLGVKKGPWTAEEDKKLINFILTNGQCCWRAVPKLAGLRRCGKSCRLRWTNYLRPDLKRGLLTEAEEQLVIDLHARLGNRWSKIAARLPGRTDNEIKNHWNTHIKKKL
	orange1.1g024484m.g	Csi2R-MYB34	KMGLKKGPWTPEEDRILIVHIKKHGHPNWRALPKQAGLLRCGKSCRLRWINYLRPDIKRGNFSKEEEETIINLHDMLGNRWSAIAGRLPGRTDNEIKNVWHTHLKKKA
	orange1.1g024492m.g	Csi2R-MYB35	KMGLKKGPWTPEEDQILINYVKLYGHGNWRALPKQAGLLRCGKSCRLRWINYLRPDIKRGNFTREEEDTIINLHEMLGNRWSAIAARLPGRTDNEIKNVWHTHLKKRL
	orange1.1g024849m.g	Csi2R-MYB36	KLGVKKGPWTADEDKKLVTFILTHGHCCWRAVPKLAGLRRCGKSCRLRWTNYLRPDLKRGLLNEAEEQLVIDLHARLGNRWSKIAARLPGRTDNEIKNHWNTHIKKKL
	orange1.1g024860m.g	Csi2R-MYB37	KTGLKKGTWTPEEDRKLIAYVTKYGYWNWRQLPKYAGLARCGKSCRLRWMNYLRPNIKRGNYTKEEEDTIIRLHESLGNRWSAIAAQLPGRTDNEIKNHWHTSLKKRL
	orange1.1g025351m.g	Csi2R-MYB38	KPERIKGPWSAEEDRILTRLVERYGPRNWSLISRYIKGRSGKSCRLRWCNQLSPSVAHRPFSPAEDDTILAAHARFGNRWATIARLLPGRTDNAVKNHWNSTLKRRT
	orange1.1g025602m.g	Csi2R-MYB39	GEGLNRGAWKAVEDKILTDYIKAYGEGKWRHIPKAAGLKRCGKSCRLRWMNYLRPDIKRGNFSKDEEDLVIRLHKLLGNRWALIAGRLPGRTDNDIKNYWNTKLSKRV
	orange1.1g025697m.g	Csi2R-MYB40	MCTRGHWRPAEDEKLRELVERYGPHNWNAIAEKLQGRSGKSCRLRWFNQLDPRINRSPFTEEEEERLLASHRIHGNRWAVIARLFPGRTDNAVKNHWHVIMARRC
	orange1.1g028843m.g	Csi2R-MYB41	KNVVNRGAWTAEEDRKLTEYIEIHGAKRWKNVATESGLNRCGKSCRLRWLNYLRPNIKRGNISDDEEDLILRLHKLLGSRWSLIAGRLPGRTDNEIKNYWNSHLSKKI
	orange1.1g028922m.g	Csi2R-MYB42	KKEANRGAWTAEEDQKLAQAIEVHGPKKWKSVAAKAGLNRCGKSCRLRWMNYLRPHIKRGNISDQEEDLILRLHKLLGNRWSLIAGRLPGRTDNEIKNYWNSHLSKKI
	orange1.1g035629m.g	Csi2R-MYB43	KNGLKKGPWTPEEDHKLISYIQLHGPGNWRNLPKNAGLQRCGKSCRLRWTNYLRPDIKRGRFSFEEEETIIQLHSILGNKWSAIAARLPGRTDNEIKNYWNTHIRKRL
	orange1.1g036087m.g	Csi2R-MYB44	KQKVKKGLWSPEEDEKLLKHITAHGHGSWSSVPKLAGLQRCGKSCRLRWINYLRPDLRRGSFTEEEEQIIIDVHRILGNRWAQIAKHLPGRTDNEVKNYWNSCIKKKL
	orange1.1g036215m.g	Csi2R-MYB45	KVGIKKGPWTPEEDEILSNYIKREGEGQWRTLPKRAGLLRCGKSCRLRWMNYLRPSIKRGHIAPDEEDLILRLHRLLGNRWSLIAGRIPGRTDNEIKNYWNTRLRKKL
	orange1.1g036344m.g	Csi2R-MYB46	KANVKKGPWSPEEDAKLKAYIEQHGTGGNWIALPHKIGLKRCGKSCRLRWLNYLRPNIKHGGFSEEEDNIICSLYISIGSRWSIIAAQLPGRTDNDIKNYWNTRLKKKL
	orange1.1g036591m.g	Csi2R-MYB47	MDKSSPATFNKGAWTAEEDRKLAEVIATHGPTKWKTIAAKTGLNRCGKSCRLRWMNYLRPNIKRGSISDQEEDLILRLHKLLGNRWSLIAGRLPGRTDNEIKNYWNSHLSKKI
	orange1.1g037024m.g	Csi2R-MYB48	KANVKRGPWSAEEDSILKNYLEQFGNGGNWIALPKKAGLNRCGKSCRLRWLNYLRPDIKHGGFTKEEDTIICNLYCTMGSRWSVIASQLPGRTDNDVKNYWNTKLKKNV
	orange1.1g037956m.g	Csi2R-MYB49	KPSLRKGSWTPEEDRKLIAYIRRYGIWNWSEMPKYAGLLRCGKSCRLRWMNYLRPDIRRGNFTQEEDETIIKLHEQLGNRWSAIASRLPGRTDNEIKNHWHSRLSKKR
	orange1.1g037998m.g	Csi2R-MYB50	ENGLKKGPWTPEEDQKLVEFIQKHGHGSWRALPKLAGLNRCGKSCRLRWTNYLRPDIKRGKFSQDEEQTILHLHSILGNKWSAIATHLPGRTDNEIKNFWNTHLKKKL
	orange1.1g038795m.g	Csi2R-MYB51	REEIRKGPWKAEEDEVLINHVKKYGPRDWSSIRSKGLLQRTGKSCRLRWVNKLRPNLKNGCKFSLEEERIVIELQAQFGNKWARIATYLPGRTDNDVKNFWSSRQKRLA
	orange1.1g039016m.g	Csi2R-MYB52	KVGLKKGPWTPEEDQKLLAFIEQHGHGSWRALPAKAGLQRCGKSCRLRWINYLRPDIKRGKFSLQEEQTIIQLHALLGNRWSAIAAHLPKRTDNEIKNYWNTHLKKRL
	orange1.1g039070m.g	Csi2R-MYB53	KQKVKRGLWSPEEDEKLIKHVTTHGHGSWSSVPKLAGLQRCGKSCRLRWINYLRPDLKRGSFTEQEERIIIDIHRILGNRWAQIAKHLPGRTDNEVKNFWNSCIKKKL
	orange1.1g039198m.g	Csi2R-MYB54	INNIKKGPWTPEEDQKLIDYIRKHGHGSWRALPKLAGLNRCGKSCRLRWTNYLRPDIKRGKFSEEEEQLIVNLHAVLGNKWSAIATRLPGRTDNEIKNFWNTHLKKKL
	orange1.1g039708m.g	Csi2R-MYB55	HQSLKKGPWTAAEDAILMEYVKKHGEGNWNAVQKNSGLMRCGKSCRLRWANHLRPNLKKGSFSPEEEKIIIELHAKLGNKWARMAAQLPGRTDNEIKNYWNTRMKRRQ
	orange1.1g040502m.g	Csi2R-MYB56	VSERVKGPWSPEEDQLLLKLVQRYGARNWSVISKSIPGRSGKSCRLRWCNQLSPEVEHRTFTPDEDEIIIKAHARYGNKWATIARLLNGRTDNAIKNHWNSTLKRKY
	orange1.1g040726m.g	Csi2R-MYB57	KVGLKRGPWTPEEDELLANYINKEGEGRWRTLPKRAGLLRCGKSCRLRWMNYLRPSVKRGHIAPDEEDLILRLHRLLGNRWSLIAGRIPGRTDNEIKNYWNTHLSKKL
	orange1.1g040841m.g	Csi2R-MYB58	KVGLQRGPWTPREDTLLTEYIQVHGEGHWRSLPKKAGLLRCGKSCRLRWMNYLRPDIKRGNITPDEDDLIIRLHSLLGNRWSLIAGRLPGRTDNEIKNYWNTHLSKRL
	orange1.1g041081m.g	Csi2R-MYB59	KIGLKKGRWTAEEDEILTKYIRANGEGSWRSLPKNAGLLRCGKSCRLRWINYLRADLKRGNITAEEEETIVKLHSSLGNRWSLIAAQLPGRTDNEIKNYWNSHLSRKT
	orange1.1g041991m.g	Csi2R-MYB60	MEKMKRGVWSPEEDAKLIQYIKEHGHGTWRHLPKQAGILRSGKSCRLRWMNYLRPDIKRGPFAPEEVATIIQLHGLFGNKWAAIASHLPGRTDNDIKNLWNTRLKKHL
	orange1.1g042846m.g	Csi2R-MYB61	ENGMKKGAWSKEEDDKLRAYILKYGHWNWGELPKFAGLSRCGKSCRLRWMNYLRPDIKHGNYTKEEEDTIIRLRQQHGNKWSLIAAKLPGRTDNEIKNYWHTHLKKRK
	orange1.1g043269m.g	Csi2R-MYB62	ILGVRKGPWTVEEDSLLMNYVAIHGEGRWNAVASSAGLNRTGKSCRLRWLNYLRPDVRRGNITLQEQLMILELHSRWGNRWSKIAQYLPGRTDNEIKNYWRTRVQKHA
	orange1.1g043557m.g	Csi2R-MYB63	KSNVKRGLWTPEEDAKLLAHVANHGTGNWTLVPKKAGLNRCGKSCRLRWTNYLRPDLRHASFAPHEEEIIINLHKAIGSRWSLIAQQLPGRTDNDVKNFWNTKLKKKL
	orange1.1g043612m.g	Csi2R-MYB64	KQKVKRGLWSPEEDEKLINYVTTYGHGCWSSVPKHAGLQRCGKSCRLRWINYLRPDLKRGSFSPQEAALIIELHSILGNRWAQIARHLPGRTDNEKKLMSHEI
	orange1.1g044021m.g	Csi2R-MYB65	KNNIIKGQWTPQEDRMLIRLVAQHGTKKWSVIAKAMTGRVGKQCRERWYNHLKPDIKKEAWSEEEDMILIQAHKEVGNRWAEIARRLIGRTENTIKNHWNATKRRQQ
	orange1.1g044161m.g	Csi2R-MYB66	EEKLSKGPWHEEEDELLVTFVTLFGERRWDYIAKASGLKRSGKSCGLRWLNYLCPNIKHGYISTEEEQIIIQLHKKWGNKWSRIARNLPGRTDNEIKNYWRTRIRKKI
	orange1.1g044864m.g	Csi2R-MYB67	KQDTNKGAWSKQEDQKLIDYIRKHGEGCWRTIPQAAGLARCGKSCRLRWINYLRPDLKRGNFAEDEEDLIIKLHALLGNRWSLIAGRLPGRTANEVKNYWNSHLRRKL
	orange1.1g044977m.g	Csi2R-MYB68	KKERHIVTWTQQEDDILREQISIHGTENWSIIASKFKDKTTRQCRRRWYTYLNSDFKKGGWSPEEDMLLCEAQKIFGNRWTEIAKVVSGRTDNAVKNRFSTLCKKRA
	orange1.1g045384m.g	Csi2R-MYB69	EAEVRKGPWTMEEDLILINYIANHGEGVWNSLAKAAGLKRTGKSCRLRWLNYLRPDVKRGNITPEEQLLIMELHAKWGNRWSKIAKHLPGRTDNEIKNFWRTRIQKQI
	orange1.1g045387m.g	Csi2R-MYB70	KNGLKKGPWTAEEDQKLVDYIQKHGHGRWRTLPKNAGLKRCGKSCRLRWTNYLRPDIKRGKFSLEEEEAIIQLHKVLGNKWSAIASRLPGRTDNEIKNYWNTHIKKKL
	orange1.1g045400m.g	Csi2R-MYB71	KPKHRKGLWSPEEDQRLKNYVLQHGHPCWSSVPINAGLQRNGKSCRLRWINYLRPGLKRGVFNMQEEETILTLHRLLGNKWSQIAQHLPGRTDNEIKNYWHSHLKKKL
	orange1.1g045411m.g	Csi2R-MYB72	KSQVKRGPWSPGEDLRLITFIQKHGHENWRALPKQAGLLRCGKSCRLRWINYLRPDVKRGNFTQEEEDTIIRLHESLGNRWSKIASQLPGRTDNEIKNVWNTHLKKRL
	orange1.1g045434m.g	Csi2R-MYB73	ESGLKKGPWTSDEDQKLVKYIQKHGHGSWRALPKLAGLNRCGKSCRLRWTNYLRPDIKRGKFSQEEEQTILNLHSILGNKWSAIAGHLPGRTDNEIKNFWNTHLKKKL
	orange1.1g045583m.g	Csi2R-MYB74	KANVKRGPWSPEEDATLKRYVETHGTGGNWIALPQKAGLKRCGKSCRLRWLNYLRPDIKHGNFTEDEDHVICTLYSQIGSRWSIIASRLPGRTDNDVKNYWNTKLKKKL
	orange1.1g046075m.g	Csi2R-MYB75	SRSLKKGPWTPEEDQKLVDYIGRHGHGSWNALPKLAGLNRCGKSCRLRWTNYLRPDIRRGRFSEEEERIIINLHSVLGNKYFSFNMHIYSIEIIYHLPGRTDNEIKNFWNTHIRKKF
	orange1.1g046093m.g	Csi2R-MYB76	KVGLKKGKWTAKEDEILTKYIQANGIESWRSLPKKAGLLRCGKSCRLRWVNYLRTDLRRGNITTEEEETIIKLHASLGNRWSVIASHLPGRTDNELKNYWNTHLSKKI
	orange1.1g046309m.g	Csi2R-MYB77	TKTCARGHWRPAEDTKLKELVALYGPQNWNLIAEKLEGRSGKSCRLRWFNQLDPRINRRAFTEEEEERLMHAHRLYGNKWAMIARLFPGRTDNAVKNHWHVIMARKY
	orange1.1g046419m.g	Csi2R-MYB78	GVQLKKGPWTAAEDAILTEYVRKHGEGNWNAVQRNTGLARCGKSCRLRWANHLRPNLKKGTFSPEEERLIVELHAQLGNKWARMAAQLPGRTDNEIKNYWNTRVKRRH
	orange1.1g046570m.g	Csi2R-MYB79	NNDRIKGSWSPQEDATLIKLVEQHGPRNWSMISSGIPGRSGKSCRLRWCNQLSPTVQHRPFTPAEDSIIIQAHAVHGNKWATIARSLPGRTDNAIKNHWNSTLRRKR
	orange1.1g046581m.g	Csi2R-MYB80	SVALIKGQWTDEEDRKLIKLVKQYGVRKWAQISERMAGRAGKQCRERWHNHLRPDIKKDSWSEEEERILVEAHARIGNRWAEIAKHIPGRTENSIKNHWNATKRRQN
	orange1.1g046859m.g	Csi2R-MYB81	KSNVVKGQWTTEEDRLLIRLVDQFGIRKWSHIAQMLPGRIGKQCRERWHNHLRPDIKKDIWSEEEDKALIEAHAEIGNKWAEIAKRLPGRTENSIKNHWNATKRRQF
	orange1.1g047012m.g	Csi2R-MYB82	RIMIKGGVWKNTEDEILKAAVMKYGKNQWARISSLLVRKSAKQCKARWYEWLDPSIKKTEWTREEDEKLLHLAKLMPTQWRTIAPIVGRTPSQCLERYEKLLDAAC
	orange1.1g047101m.g	Csi2R-MYB83	TNGLKRGPWTPEEDQKLLDYIKKHGHGSWRSLPEKADLQRCGKSCRLRWTNYLRPDIKRGKFSLHEEQTIIQLHALLGNRWSAIAAHLPKRTDNEIKNYWNTHIKKRL
	orange1.1g047269m.g	Csi2R-MYB84	ENEYKKGLWTQEEDRILLEYIRVHGRGQWNRIHKVTGLKRCGKSCRLRWLNYLSPNVKHGEFTEEEENLIIRLHNLLGNRWSLIAGRVPGRTDNQVKNHWNTHLCKKL
	orange1.1g047550m.g	Csi2R-MYB85	SKVCSRGHWRPAEDSKLKELVALYGPQNWNLIAEKLEGRSGKSCRLRWFNQLDPRINKRAFSEDEEERLMAAHRVYGNKWAMIARLFPGRTDNAVKNHWHVIMARKY
	orange1.1g047839m.g	Csi2R-MYB86	DEGWRKGPWTAEEDRLLIEYVRLHGEGRWNSVARLAGLRRNGKSCRLRWVNYLRPDLKRGQITPHEESIILELHARWGNRWSTIARSLPGRTDNEIKNYWRTHFKKKA
	orange1.1g047854m.g	Csi2R-MYB87	EQGWRKGPWTPEEDKLLTEHVNLLGEGRWSSVARSAGLNRSGKSCRLRWVNYLRPGLKRGQLTPQEEGIIIELHALWGNKWSTIARYLPGRTDNEIKNYWRTHFKKEK
Eucalyptus grandis v2.0	Eucgr.A00200.1	Eg2R-MYB001	KVGLKRGRWTAEEDEILTNYIQAHGEGSWRSLPKNAGLLRCGKSCRLRWINYLRSDLKRGNITAEEEKLIVQLHATLGNRGFYGVRGIKSAGHLPGRTDNEIKNYWNSHLSRKI
	Eucgr.A00996.1	Eg2R-MYB002	KQKLRKGLWSPEEDEKLLRHISQYGHGCWSSVPKQAGLQRCGKSCRLRWINYLRPDLKRGAFSQDEEDLIIELHAALGNKWSQIAANLPGRTDNEIKNLWNSCLKKKL
	Eucgr.A01122.1	Eg2R-MYB003	QGALKKGPWSAGEDAVLIEYVKAHGEGNWNAIRRKTGLMRCGKSCRLRWANHLRPNLKKGAFSPEEEAKIIQLHARLGNRWARMAAQLPGRTDNEIKNFWNTRMKRRQ
	Eucgr.A01648.1	Eg2R-MYB004	EEKLRKGPWIEQEDEILTAFVTVLGERRWDYIAKTSGLKRSGKSCRLRWKNYLCPNLKHGPISPEEERIIIKFHEQWGNKWSRIAEKLPGRTDNEIKNFWKTHLRKKV
	Eucgr.A01670.1	Eg2R-MYB005	KANVKKGPWSPEEDAKLKEFIDKHGTGGNWIALPQKAGLRRCGKSCRLRWLNYLRPNIKHGEFTDEEDRIICTLYATIGSRWSIIAAQLPGRTDNDIKNYWNTKLKKKL
	Eucgr.A01766.1	Eg2R-MYB006	KNGMKKGTWTPEEDKKLRAYVSRYGYWNWRKLPKYAGLSRCGKSCRLRWMNYLRPDIKRGNYTKEEEDTIIRLQGLLGNKWSAIASHLPGRTDNEVKNHWHTNLRKRL
	Eucgr.A01767.1	Eg2R-MYB007	KNGMKKGTWTPEEDRKLKAYVSKYGFWNWRQLPKYAGLSRCGKSCRLRWMNYLRPDIKRGNYTKEEEDTIVRLQGLLGNKWSAIASQLPGRTDNEVKNHWHTNLKKRL
	Eucgr.A01772.1	Eg2R-MYB008	KNGLKKGPWTPEEDLKLINYIQAHGPGNWRTLPKNAGLQRCGKSCRLRWTNYLRPDIKRGRFSFEEEETIIQLHSILGNKWSAIAARLPGRTDNEIKNYWNTHIRKRL
	Eucgr.A02110.1	Eg2R-MYB009	KVGIKRGPWTPEEDEVLASYVRREGEGRWRTLPKRAGLQRCGKSCRLRWMNYLRPSVKRGQIAPDEEDLILRLHRLLGNRWSLIAGRIPGRTDNEIKNYWNTHLSKKL
	Eucgr.A02150.1	Eg2R-MYB010	TKVCARGHWRPSEDAKLKELVAKYGPQNWNLIAENFQGRSGKSCRLRWFNQLDPRINRKPFSEEEEERLLTAHKLCGNKWAMIARLFPGRTDNAVKNHWHVIVARKQ
	Eucgr.A02796.1	Eg2R-MYB011	KARHRKGLWSPDEDQRLRNYIHKHGYSCWSSVPINAGLQRNGKSCRLRWINYLRPGLKRGAFTVQEEETILNLHHLLGNKWSQIAQHLPGRTDNEIKNHWHSYLKKKI
	Eucgr.B00023.1	Eg2R-MYB012	ENGLKKGPWTPEEDQKLVDHIKIHGHGSWRALPKLAGLNRCGKSCRLRWTNYLRPDIKRGKFSQEEEQTILHLHSILGNKWSAIATHLPGRTDNEIKNFWNTHLKKKL
	Eucgr.B00229.1	Eg2R-MYB013	KQKLRKGLWSPEEDEKLFNYITRFGVGCWSSVPKLAGLQRCGKSCRLRWINYLRPDLKRGMFSQEEEDLIVSLHKVLGNRWAQIAAQLPGRTDNEIKNFWNSCLKKKL
	Eucgr.B00300.1	Eg2R-MYB014	RSQASKGQWTAQEDWLLTQLVEQFGLSRWSYVSQMLPGRLGKQCRERWHNHLRPNIKKETWTEEEEKIIIQAHTEIGNKWSEIAKRLPNRTQNSIKNHWNATKRRQF
	Eucgr.B00301.1	Eg2R-MYB015	RPHVIKGQWTTEEDRLLIQLVEQFGLRKWSHIAQMLPGRIGKQCRERWHNHLRPDIKKDTWSEEEDKILIRAHSEIGNKWAEIAKRLPGRTENSIKNHWNATKRRQY
	Eucgr.B00373.1	Eg2R-MYB016	KKEHRKGLWTAEEDRLLADYVRVHGKGKWNRIPQMTGLKRCGKSCRLRWMNYLSPSVKRGDFSEEEDDLIIRLHNLLGNRWSLIAGRVPGRTDNQVKNHWNTHLSKRL
	Eucgr.B00502.1	Eg2R-MYB017	KIGVKKGPWTPEEDIILVSYIQDHGPGNWRSVPTNTGLLRCSKSCRLRWTNYLRPGIKRGNFTDHEEKMIVHLQALLGNRWAAIASYLPQRTDNDIKNYWNTHLKKKL
	Eucgr.B00865.1	Eg2R-MYB018	KGTMNKGAWTKQEDQKLIDYIHKHGEGCWRSLPQAAGLLRCGKSCRLRWVNYLRPDLKRGNFGEDEEDLIIKLHALLGNRWSLIAGRLPGRTDNEVKNYWNTHLRRKL
	Eucgr.B00866.1	Eg2R-MYB019	KQKTNKGAWSEQEDQKLIDYVQKHGEGNWNSLPKAAGLLRCGKSCRLRWLNYLRPDLKRGNFGEDEEDLIIKLHALLGNRWSLIAGRLPGRTDNEVKNYWNSHLRRKL
	Eucgr.B01570.1	Eg2R-MYB020	RIMIKGGVWKNTEDEILKAAVMKYGKNQWARISSLLVRKSAKQCKARWYEWLDPSIKKTEWTREEDEKLLHLAKLMPTQWRTIAPIVGRTPSQCLERYEKLLDAAC
	Eucgr.B01827.1	Eg2R-MYB021	KQKLRKGLWSPEEDEKLLNYIAKFGLGCWSSVPKLAGLQRCGKSCRLRWINYLRPDLKRGAFSQQEESLIIELHAVLGNRWSQIAAHLPGRTDNEIKNLWNSGLKKKL
	Eucgr.B01869.1	Eg2R-MYB022	KREANRGAWTPEEDQKLAQVIETHGPKRWKLVAAKAGLNRCGKSCRLRWLNYLRPNIKRGNISDQEEDLILRLHRLLGNRWSLIAGRLPGRTDNEIKNYWNSHLSKKI
	Eucgr.B01964.1	Eg2R-MYB023	KREANRGAWTPEEDQKLARVIETHGPRRWKLVAAKAGLNRCGKSCRLRWLNYLRPNIKRGNISDQEEDLILRLHRLLGNRWSLIAGRLPGRTDNEIKNYWNSHLSKKI
	Eucgr.B02144.1	Eg2R-MYB024	KMGMKKGPWTPEEDQILISHIHQFGHSNWRALPRQAGLLRCGKSCRLRWINYLRPDVKRGNFTDDERDTIIQLHQVLGNRWSAIASRLPGRTDNEIKNFWHTHLKKRV
	Eucgr.B02197.1	Eg2R-MYB025	KQKLRKGLWSPEEDEKLVRHIVKYGHGCWSSVPKLAGLQRCGKSCRLRWINYLRPDLKRGTFSQQEEDLIIELHAVLGNRWSQIASQLPGRTDNEIKNLWNSSIKKKL
	Eucgr.B02896.1	Eg2R-MYB026	KQDTNKGAWSKQEDQKLIDYIRKHGEGCWRTLPKAAGLLRCGKSCRLRWINYLRPDLKRGNFAEDEEDLIIKLHALLGNRWSLIAGRLPGRTDNEVKNYWNSHLRRKL
	Eucgr.B03006.1	Eg2R-MYB027	EGDLRRGPWTREEDNLLIHSITCHGEGRWNMLAKSAGLKRTGKSCRLRWLNYLRPDIKRGNLTPQEQLMILELHHKWGNRWSKIAQYLPGRTDNEIKNYWRTRVQKQA
	Eucgr.B03324.1	Eg2R-MYB028	GESLHRKGLWTEEEDRLLLDHIRVHGPGRWNRIPKFTGLRRHGKSCRLRWLNYLSPAVKRGKFSEEEDDLIVRLHKLLGNRWSLIAGRVPGRTDNQVKNHWNTHLFKKL
	Eucgr.B03417.1	Eg2R-MYB029	KKERHIVTWSQEEDDILREQIGIHGTENWSIIASKFKDKTTRQCRRRWYTYLNSDFKKGGWSPEEDVLLCEAQKIFGNRWTEIAKVVSGRTDNAVKNRFTTLCKKRA
	Eucgr.B03606.1	Eg2R-MYB030	KVGLKRGPWTPEEDELLAGYINREGEGRWRTLPKRAGLLRCGKSCRLRWMNYLRPSVKRGQIAPDEEDLILRLHRLLGNRWSLIAGRIPGRTDNEIKNYWNTHLSKKL
	Eucgr.B03684.1	Eg2R-MYB031	ANKLRKGLWSPEEDDKLMNYMLNNGQGCWSDVARNAGLQRCGKSCRLRWINYLRPDLKRGAFSPQEEELIIHLHSILGNRWSQIAARLPGRTDNEIKNFWNSTIKKRL
	Eucgr.B03941.1	Eg2R-MYB032	KANVKRGPWSPEEDAKLRDYIEKNGTGGNWIALPQKADLKRCGKSCRLRWLNYLRPNIKHGEFSIEEDRVICTLYATIGSRWSIIAAQLPGRTDNDIKNYWNTKLKKKL
	Eucgr.B03985.1	Eg2R-MYB033	VMGLKRGPWTVEEDLSLMNYVASHGEGRWNSLARSAGLRRTGKSCRLRWLNYLRPDVRRGNITLEEQLLILDLHSRWGNRWSKIAQYLPGRTDNEIKNYWRTRVQKHA
	Eucgr.C00190.1	Eg2R-MYB034	KANVKKGPWSPEEDATLKAYIEKYGTGGNWIALPQKVGLKRCGKSCRLRWLNYLRPNIKHGGFTEEEDNIICSLYISIGSRWSIIAAQLPGRTDNDIKNYWNTRLKKKL
	Eucgr.C00624.1	Eg2R-MYB035	KANVKRGPWSPEEDATLKSYLEAHGTGGNWIALPKKAGLRRCGKSCRLRWLNYLRPDIKHGGFTEDEDNIICNLYNEIGSRWSVIASQLPGRTDNDVKNYWNTKLKKKR
	Eucgr.C00721.1	Eg2R-MYB036	KEGMNRGAWTVMEDKILTSYIKAHGEGKWRNLPKRAGLKRCGKSCRLRWLNYLRPDIKRGNISLDEEELIIRLHKLLGNRWSLIAGRLPGRTDNEIKNYWNTTLGKKL
	Eucgr.C00722.1	Eg2R-MYB037	DEGLNRGAWTADEDKRLTDYIKVHGEGKWRNIPKRAGLKRCGKSCRLRWLNYLRPDIKRGNITSDEEDLIIRLHRLLGNRWSLIAGRLPGRTDNEIKNYWNSTLAKRE
	Eucgr.C00723.1	Eg2R-MYB038	EEGLNRGAWTAREDKILTDYIEVHGEGKWRNIPKKAGLKRCGKSCRMRWLNYLRPDIKRGNITSDEEDLILRLHKLLGNRWSLIAGRLPGRTDNEIKNYWNANLAKRE
	Eucgr.C00724.1	Eg2R-MYB039	KEGLNRGAWTALEDQILTDYIKAHGEGKWRNIPKKSGLKRCGKSCRLRWLNYLRPDIKRGNITPEEEDLIIRLHKLLGNRWSLIAGRLPGRTDNEIKNYWNTILGKKV
	Eucgr.C00725.1	Eg2R-MYB040	KRDANRGAWTAEEDQKLAQVIETHGPRRWKLVAAKAGLNRCGKSCRLRWLNYLRPNIKRGNISDQEEDLILRLHKLLGNRWSLIAGRLPGRTDNEIKNYWNSRLSKKI
	Eucgr.C00826.1	Eg2R-MYB041	KEGLNRGAWTAQEDRILTNYIKAHGEGRWRNLPKKAGLQRCGKSCRLRWLNYLRPDIKRGNISPDEEELIIRLHKLLGNRWSLIAGRLPGRTDNEIKNYWNTNLGRKV
	Eucgr.C00947.1	Eg2R-MYB042	KASVKRGAWSPEEDAILMSYIQQHGSGNNWITLPVRAGLKRCGKSCRLRWLNYLRPDIKRGGFSEEEDNAILTLYSVFGSRWSLISSRLPGRTDNDVKNHWNTKLKKKH
	Eucgr.C01374.1	Eg2R-MYB043	ARKIKKGLWKPEEDMILKQYVETHGEGNWAVVSQRSGLKRGGKSCRLRWKNYLRPNIKRGGMSPEEEDLIIRMHKLLGNRWSLIAGRLPGRTDNEVKNYWNTHLNKRH
	Eucgr.C02096.1	Eg2R-MYB044	KDGLNKGAWTAAEDQILMDYVKLHGEGKWSRLSRETGLRRCGKSCRLRWMNYLRPDIKRGNISPDEEELIIRLHKLLGNRWSLIAGRLPGRTDNEIKNYWNTNLAKKP
	Eucgr.C02280.1	Eg2R-MYB045	KANVKRGPWSAEEDAKLKDYIEKDGTGGNWIALPQKIGLNRCGKSCRLRWLNYLRPNIRHGGFSEEEDNLICSLYISIGSRWSIIAAQLPGRTDNDIKNYWNTKLKKKL
	Eucgr.C02391.1	Eg2R-MYB046	KANVKRGPWSAEEDAKLKDYIEKDGTGGNWIALPQKIGLNRCGKSCRLRWLNYLRPNIRHGGFSEEEDNLICSLYISIGSRWSIIAAQLPGRTDNDIKNYWNTKLKKKL
	Eucgr.C03151.1	Eg2R-MYB047	KVGLNRGAWTPLEDRILTAYVKAHGEGQWRNLPKRAGLKRCGKSCRLRWLNYLRPDIKRGNISHDEEELIIRLHKLLGNRWSLIAGRLPGRTDNEIKNYWNTTLVKKA
	Eucgr.C03152.1	Eg2R-MYB048	KDGLKLKKGVWSALEDQILIDYVKVHGQGKWGKVRKVTGLERCGKSCRLRWLNYLRPDIKRGNVSLEEEELIIRLHKLLGNRWALIAGRLPGRTDNEIKNYWNSTIKKKM
	Eucgr.C03153.1	Eg2R-MYB049	KDGLKLKKGVWSALEDQILIDYVKVHGQGKWGKVRKVTGLRRCGKSCRLRWLNYLRPDIKRGNISLEEEELIIRLHKLLGNRWALIAGRLPGRTDNEIKNYWNSTIKKKL
	Eucgr.C03554.1	Eg2R-MYB050	KVGLNRGAWTVQEDRILVDYIQSHGEGGWRNLPKKAGLKRCGKSCRLRWLNYLRPDIKRGNITADEEELIIRLHNLLGNRWSLIAGRLPGRTDNEIKNYWNTIVSKKV
	Eucgr.C03555.1	Eg2R-MYB051	KEGLNRGIWTAGEDKILVDYIEAHGEGKWRDLPQRAGLKRCGKSCRLRWLNYLRPGIKRGNISMDEEELIIRLHKLLGNRWSLIAGRLPGRTDNEIKNHWNTNLSKKV
	Eucgr.C03699.1	Eg2R-MYB052	KANVKRGPWSPEEDATLVNYINKHGTGGNWIALPRKAGLKRCGKSCRLRWLNYLRPDIKHGGFTEEEDHVICTLFFTIGSRWSVIASKLPGRTDNDVKNYWNTKLKKKL
	Eucgr.D00037.1	Eg2R-MYB053	KRRLKKGAWSAEEDQKLTAYIKRHGIWNWSRMAEPAGLRRSGKSCRLRWMNYLRPNLRHGNFTKEEVETIIKLHEFLGNKWSAIASKLDGRTDNEVKNYWNTRLKKQF
	Eucgr.D00040.1	Eg2R-MYB054	KTAVKKGAWSAEEDQKLVAYIKRYGIWNWAHMAKPAGLARTGKSCRLRWMNYLRPNIKHGNITKEEEETIIVLHRVLGNRWAAIAARLPGRTDNEIKNYWNTRLRKRV
	Eucgr.D00042.1	Eg2R-MYB055	ETTLKKGAWSAEEDQKLVTYIKRYGIWNWTHMAKPAGLARTGKSCRLRWMNYLRPNIKHGNITKEEEETIIALHRVLGNRWAAIAARLPGRTDNEIKNYWNTRLRKRL
	Eucgr.D00044.1	Eg2R-MYB056	KKTVKKGAWSAEEDQKLVAYIKRYGIWNWTHMAEPAGLARTGKSCRLRWMNYLRPNIKHGNITQEEEEIIINLHRVLGNRWASIASRLSGRTDNEIKNYWNTRLKKRF
	Eucgr.D00050.1	Eg2R-MYB057	DPTVKKGTWSAEEDQKLTAYIRRYGIWNWAHMPNPAGLARTGKSCRLRWMNYLRPNIRHGNITKEEEDLIIKLQQLLGNKWAAIAARLPGRTDNEIKNYWNTRLKKRV
	Eucgr.D00751.1	Eg2R-MYB058	KNGLKKGPWTPEEDQKLVDYIQRHGYGNWRTLPKNAGLQRCGKSCRLRWTNYLRPDIKRGRFSFEEEETIIHLHSILGNKWSAIASRLPGRTDNEIKNFWNTHIRKRL
	Eucgr.D01701.1	Eg2R-MYB059	KVGLHRGPWSVKEDKLLIQHIQAHGEGHWKSMPKRAGLLRCGKSCRLRWMNYLRPDIKRGNITPDEEDLIVRLHALLGNRWSLIAGRLPSRTDNEIKNYWNSHLSKRV
	Eucgr.D01819.1	Eg2R-MYB060	QQKVKRGLWSPEEDEKLIRYITTHGYGCWSEVPEKAGLQRCGKSCRLRWINYLRPDIRRGRFTPEEEKLIISLHGVVGNRWAHIASHLPGRTDNEIKNYWNSWIKKKI
	Eucgr.D02014.1	Eg2R-MYB061	KSGVKKGPWTAEEDKKLINFILTNGHCCWRAVPKLAGLRRCGKSCRLRWTNYLRPDLKRGLLSEAEEQLVIDLHARLGNRWSKIAARLPGRTDNEIKNHWNTHIKKKL
	Eucgr.D02099.1	Eg2R-MYB062	KKVMSKGAWTAEEDSKLSQHIEIHGAKRWKTIAAKSGLNRCGKSCRLRWLNYLRPNIKRGNISDEEEDLILRLHRLLGNRWSLIAGRLPGRTDNEIKNYWNSHLSKKI
	Eucgr.D02271.1	Eg2R-MYB063	KKDLKKGPWTPEEDEILVEYIRQNGHGSWRSLPKLAGLLRCGKSCRLRWTNYLRPDIKRGPFTPEEEKLVIQLHGILGNRWAAIAAQLPGRTDNEIKNLWNTHLKKRL
	Eucgr.D02390.1	Eg2R-MYB064	KVGLHRGPWTPREDSLLVNYIQAHGEGHWRSLPKKAGLLRCGKSCRLRWMNYLRPDIKRGNITPDEDDLIIRLHSLLGNRWSLIAGRLPGRTDNEIKNYWNTHLSKRL
	Eucgr.E00175.1	Eg2R-MYB065	RKDLKKGPWTPEEDQILIDYISKNGHGSWRVLPKLAGLLRCGKSCRLRWTNYLRPDIKRGSFSLQEEKLVIQLHGILGNRWAAIAAQLPGRTDNEIKNLWNTHLKKRL
	Eucgr.E00261.1	Eg2R-MYB066	AEGLKKGPWSAEEDAKLSEYIEKEGHGRWSDLPKKAGLNRCGKSCRLRWINYLRPDIKRGNFSDEEEAMIINFHSLYGNKWSKIATHLQGRTDNEIKNHWNTRMKKKL
	Eucgr.E00407.1	Eg2R-MYB067	KKVTNKGAWTAEEDRRLSEYIEVHGAKRWKTIAAKSGLNRCGKSCRLRWLNYLRPNIKRGNISDEEEDLILRLHKLLGNRWSLIAGRLPGRTDNEIKNYWNSHLSKKI
	Eucgr.E01031.1	Eg2R-MYB068	KVGLRRGPWTNKEDTVLVKYIQTHGEGHWRSLPKKAGLLRCGKSCRLRWMNYLRPDIKRGNITPDEEDLIMRLHALLGNRWSLIAGRLPGRTDNEIKNYWNSHLSKRV
	Eucgr.E01581.1	Eg2R-MYB069	MWGEWGGPWKAEEDDVLISHVKKYGPRDWSSIRSKGLLQRTGKSCRLRWVNKLRPNLKNGCKFSAEEERVVIELQAQFGNKWARIATHLPGRTDNDVKNFWSSRQKRLA
	Eucgr.E02958.1	Eg2R-MYB070	DADRVKGPWSPDEDDLLRKLVQRHGARNWSLISRSIPGRSGKSCRLRWCNQLSPGVEHRPFTAEEDDLIVRAHAKYGNRWATIARLLSGRTDNAIKNHWNSTLKRKY
	Eucgr.E03689.1	Eg2R-MYB071	KSGLKKGPWTPEEDQKLVDYIHKHGYGNWRTLPKNAGLQRCGKSCRLRWTNYLRPDIKRGRFSFEEEETIIQLHGILGNKWSAIAARLPGRTDNEIKNYWNTHIRKRL
	Eucgr.E03819.1	Eg2R-MYB072	KSGLKKGPWTPEEDQKLVDYIHKHGYGNWRTLPKNAGLQRCGKSCRLRWTNYLRPDIKRGRFSFEEEETIIQLHGILGNKWSAIAARLPGRTDNEIKNYWNTHIRKRL
	Eucgr.E04323.1	Eg2R-MYB073	KQKVKRGLWSPEEDEKLARFITTHGHGSWSSVPKLAGLQRCGKSCRLRWINYLRPDLKRGSFSAQEERTIIDVHRILGNRWSQIAKHLPGRTDNEVKNFWNSCIKKKL
	Eucgr.F00002.1	Eg2R-MYB074	DADRIKGPWSPEEDEALQRLVQSYGPRNWSLISKSIPGRSGKSCRLRWCNQLSPQVEHRPFTPEEDEAIVRAHARFGNKWATIARLLNGRTDNAVKNHWNSTLKRKC
	Eucgr.F00031.1	Eg2R-MYB075	RPDRIKGPWSAEEDQVLTRLVGRYGPRNWSLISRHIQGRSGKSCRLRWCNQLSPAVEHRPFSADEDEAILAAHARYGNRWATIARMLPGRTDNAVKNHWNSTLKRRL
	Eucgr.F00325.1	Eg2R-MYB076	GNGLKKGPWSSEEDKKLLDFIQQHGHGSWISLPKRAGLNRCGKSCRLRWINYLRPDIKRGSFSPEEEQTILHLHSVLGNKWSAIATRLPGRTDNEIKNYWNTHLKKKL
	Eucgr.F01069.1	Eg2R-MYB077	KDGLKKGPWTVEEDKKLVEYIQKHGHGKWRTLPKNAGLRRCGKSCRLRWTNYLRPDIKRGRFTFEEEETIIQLHGVLGNKWSAIAAQLPGRTDNEIKNYWNTHIKKRL
	Eucgr.F02207.1	Eg2R-MYB078	KANVKKGPWSPEEDAKLKSYIEKHGTGGNWIALPQKIGLKRCGKSCRLRWLNYLRPNIKHGGFSEEEENLICSLYISIGSRWSIIAAQLPGRTDNDIKNYWNTRLKKKL
	Eucgr.F02372.1	Eg2R-MYB079	KTDRVKGPWSAEEDRVLTGLVERYGPRNWSLISRHIEGRSGKSCRLRWCNQLSPAVKHRPFSAAEDDAILAAHAVYGNRWATIARLLPGRTDNAVKNHWNSTLKRRA
	Eucgr.F02583.1	Eg2R-MYB080	KAHTNKGAWTKEEDQRLIDYIRLHGEGCWRSLPKSAGLLRCGKSCRLRWINYLRPDLKRGNFTEEEDELIIKLHSLLGNKWSLIAGRLPGRTDNEIKNYWNTHIKRKL
	Eucgr.F02756.1	Eg2R-MYB081	AAACPRGHWRPAEDEKLRQLVEQYGAQNWNSIAEKLQGRSGKSCRLRWFNQLDPRINRRPFTEEEEERLLAAHRVHGNKWALIARLFPGRTDNAVKNHWHVIMARKQ
	Eucgr.F02842.1	Eg2R-MYB082	AIGVRKGAWTEEEDVLLKKCVEKYGEGNWHQVPCRAGLNRCRKSCRLRWLNYLKPNIKRGAFQEDEVDMIIRLHKLLGNRWSLIAGRLPGRTANDVKNYWNTHVAKKV
	Eucgr.F02864.1	Eg2R-MYB083	KVGLKKGPWTAEEDKKLINFILTHGQCCWRAVPKLAGLLRCGKSCRLRWTNYLRPDLKRGLLSEYEEKMVIDLHAQLGNRWSKIASHLPGRTDNEIKNHWNTHIKKKL
	Eucgr.F03143.1	Eg2R-MYB084	KQKVKRGLWSPEEDEKLINYISTYGHGCWSSVPKHAGLQRCGKSCRLRWINYLRPDLKRGSFSQQEAALIIELHSILGNRWAQIAKHLPGRTDNEVKNFWNSSIKKKL
	Eucgr.F03175.1	Eg2R-MYB085	KEGVNRGAWSNNEDRILTDYIALHGEGKWRKVAQNTGLNRCFKSCRLRWVNYLKPGIKRGTISPDEEDLIIRLHRLLGNRWALIAARLPGRTDNEIKNYWKTILVKKL
	Eucgr.F03176.1	Eg2R-MYB086	KEGMNRGAWTAMEDKILTDYIKANGDGKWRNLPKKAGLRRCGKSCRLRWLNYLRPDIKRGNITLDEEELIIRLHNLLGNRWSLIAGRLPGRTDNEIKNYWNTTIGRKL
	Eucgr.F03656.1	Eg2R-MYB087	KDSVKRGQWTPEEDNKLASYIAQHGTRNWRLIPKNAGLQRCGKSCRLRWTNYLRPDLKHGEFSEAEEQTIMRLHAVLGNRWSIIAAQLPGRTDNDVKNYWNTKLKKKL
	Eucgr.F04277.1	Eg2R-MYB088	DEGKACTRGHWRPAEDEKLRQLVRQYGAHNWNAIAEKLQGRSGKSCRLRWFNQLDPRINRRPFTEDEEERLLAAHRVHGNRWALIARLFPGRTDNAVKNHWHVIMARKQ
	Eucgr.F04422.1	Eg2R-MYB089	IKKINKEAWTAEEDRKLAEVIAVSGARRWQAIAAKAGLNRSGKSCRLRWMNYLRPNIKRGNISDQEEDLILRLHKLLGNRWSLIAGRLPGRTDNEIKNYWNSHLSKKI
	Eucgr.F04423.1	Eg2R-MYB090	AKEYSKGAWTPEEDRKLAEVIAVHGAKRWKTIAATAGLSRCGKSCRLRWLNYLRPNIKRGNITDQEEDLILRLHKLLGNRWSLIAGRLPGRTDNEIKNYWNSHLSKKI
	Eucgr.G01774.1	Eg2R-MYB091	KAHTNKGAWTKEEDDKLIAYIRAHGEGCWRSLPKAAGLLRCGKSCRLRWINYLRPDLKRGNFTEEEDEIIIKLHSLLGNKWSLIAGRLPGRTDNEIKNYWNTHIRRKL
	Eucgr.G02195.1	Eg2R-MYB092	KRDTNKGAWSKQEDQKLIDYIQKHGEGSWRTLPQAAGLLRCGKSCRLRWINYLRPDLKRGNFAEDEEDLIIKLHALLGNRWSLIAGRLPGRTDNEVKNYWNSHLRRKL
	Eucgr.G02492.1	Eg2R-MYB093	SKLCARGHWRPAEDTKLKELVALYGPQNWNLIAEKLEGRSGKSCRLRWFNQLDPRINRRAFTEEEEERLMQAHRVYGNKWAMIARLFPGRTDNAVKNHWHVIMARKY
	Eucgr.G02522.1	Eg2R-MYB094	KKERHIVTWSQQEDDILREQITIHGTDNWVIIASKFKDKTARQCRRRWYTYLNSDFKKGGWSPEEDTLLCEAQKIFGNRWTEISKVVAGRTDNAVKNRFTTLCKKRA
	Eucgr.G03183.1	Eg2R-MYB095	GLVLKKGPWTSAEDAILVDYVKKHGEGNWNAVQKFSGLSRCGKSCRLRWANHLRPNLKKGAFSAEEERLIVELHAKMGNKWARMAAHLPGRTDNEIKNYWNTRIKRRQ
	Eucgr.G03385.1	Eg2R-MYB096	NHKLRKGLWSPEEDEKLMRYMLTNGQGCWSDIARNAGLQRCGKSCRLRWINYLRPDLKRGAFSPQEEELIVHLHNILGNRWSQIAARLPGRTDNEIKNFWNSTLKKRL
	Eucgr.H00158.1	Eg2R-MYB097	MGLKRGPWTPDEDQVLISYIQRNGHGNWRALPKQAGLLRCGKSCRLRWINYLRPDIKRGNFNSEEEETIIKLHEMLGNRWSAIAARLPGRTDNEIKNVWHTHLKKRL
	Eucgr.H00907.1	Eg2R-MYB098	TSDVRKGPWTAEEDALLANHVKIHGEGRWNLVARRAGLKRTGKSCRLRWLNYLRPDLRRGNMTLEEQLLILELHCRWGNRWSKIAQLLPGRTDNEVKNYWRTRVQKLA
	Eucgr.H01058.1	Eg2R-MYB099	KVGLKRGRWTAEEDAILLNYIKANGEGHWRSLPKNAGLLRCGKSCRLRWVNYLRTDLRRGNISTEEENVIIKLHASLGNRWSLIASHLPGRTDNEIKNYWNSHLSRKI
	Eucgr.H01337.1	Eg2R-MYB100	KQKLRKGLWSPEEDEKLLNYITTYGHGCWSAVPKLAGLQRCGKSCRLRWINYLRPDLKRGAFSHQEENLIIELHAVLGNRWSQIAARLPGRTDNEIKNFWNSSLKKKL
	Eucgr.H02226.1	Eg2R-MYB101	RKEVDRIKGPWSPEEDEALRLLVQKHGPRNWSLISKSIPGRSGKSCRLRWCNQLSPQVEHRAFTPEEDDIIVRAHARFGNKWATIARLLSGRTDNAIKNHWNSTLKRKC
	Eucgr.H02896.1	Eg2R-MYB102	EEAWRKGPWTAEEDKLLIEYVKLHGEGRWNSVARLTGLKRNGKSCRLRWVNYLRPDLKRGQITPQEESVILELHARWGNRWSTIARSLPGRTDNEIKNYWRTHFKNKA
	Eucgr.H03057.1	Eg2R-MYB103	RAGLKKGPWTPEEDQKLFSYIQKHGHPNWRALPKHAGLLRCGKSCRLRWTNYLRPDIKRGNFSSEEEETIIKLHEMLGNRWSAIVAKLPGRTDNEIKNVWHTRLKKRV
	Eucgr.H04082.1	Eg2R-MYB104	MEDLRRGPWTVEEDLTLVNYIANHGEGRWNSLARSAGLKRTGKSCRLRWLNYLRPDVRRGNITLEEQLMILELHSRWGNRWSKIAQHLPGRTDNEIKNYWRTRVQKHA
	Eucgr.H04157.1	Eg2R-MYB105	MGGVAWTEEEDHLLKRCIEQYGEGKWRRVPQLAGLNRCRKSCRLRWLNYLRPNIKRGSFTEEEVDLIIQLHSLLGNRWSLIAGRLPGRTANDVKNYWNCHLSKKL
	Eucgr.I00012.1	Eg2R-MYB106	SEHMNKGAWSKEEDERLIAYIKRHGEGCWRSLPKAAGLLRCGKSCRLRWINYLRPDLKRGNFSDEEDELIITLHSLLGNKWSLIAARLPGRTDNEIKNYWNTHIKRKL
	Eucgr.I00442.1	Eg2R-MYB107	ESGLKKGPWTPEEDQKLIKHIQKHGHGSWRALPKLAGLNRCGKSCRLRWTNYLRPDIKRGKFSPEEEQTILNLHSILGNKWSAIAGHLPGRTDNEIKNFWNTHLKKKL
	Eucgr.I00663.1	Eg2R-MYB108	KANVKKGPWSPEEDARLKAYIEQHGTGGNWIALPQKIGLKRCGKSCRLRWLNYLRPNLKHGAFSEEEENIICSLYIAIGSRWSIIAAQLPGRTDNDIKNYWNTRLKKKL
	Eucgr.I00828.1	Eg2R-MYB109	KKTVKKGAWSADEDRKLVAYIMRYGIWNWTHMVEPAGLARTGKSCRLRWMNYLRPNIKHGNITKEEEEIIINLHRVLGKRWATIASRLPGRTDNEIKNYWNTHLKKRC
	Eucgr.I01406.1	Eg2R-MYB110	KAHTNKGAWTKEEDERLIAYIRAHGEGCWRSLPKAAGLLRCGKSCRLRWINYLRPDLKRGNFTEEEDELIIKLHSLLGNKWSLIAGRLPGRTDNEIKNYWNTHIRRKL
	Eucgr.I01698.1	Eg2R-MYB111	KVGLKRGPWTIEEDHKLISFIMNNGIHCWRTIPKLAGLLRCGKSCRLRWINYLRPDVKRGGFTEPEEDQIIQLHSRLGNRWSKIASHFPGRTDNEIKNHWNTRIKKKL
	Eucgr.I01782.1	Eg2R-MYB112	DPQVRKGPWTLEEDLILMDYIANHGEGVWNSLAKAAGLQRTGKSCRLRWLNYLRPDVRRGNITPEEQLLIIHLQSMWGNRWSEIAKHLPGRTDNEIKNYWRTKIQKHI
	Eucgr.I01791.1	Eg2R-MYB113	GSQLKRGLWTVEEDKILMDYVTEHGRGQWNSIARRTGLRRCGKSCRLRWMNYLSPDIKRDHFTEEEEDLIVRLHNLLGNRWSLIAKRVPGRTDNQVKNYWNTYLSKKL
	Eucgr.I02017.1	Eg2R-MYB114	KSNVKRGLWTPEEDAKILAYVSTYGTGNWTLVPEKAGLNRCGKSCRLRWTNYLRPDLKHDGFSPEEEDLIINLHKIFGSRWSLIAKHLPGRTDNDVKNYWNTKLKKKL
	Eucgr.I02057.1	Eg2R-MYB115	EQGWRKGPWTPEEDKLLSEYVGLHGEGRWSSVGRSAGLNRSGKSCRLRWVNYLRPGLKRGQITPQEEGIIIELHALWGNKWSTIARYLPGRTDNEIKNYWRTHFKKKD
	Eucgr.J00189.1	Eg2R-MYB116	MKLVEQHGPRNWSLISTGIPGRSGKSCRLRWCNQLSPTVQHRSFTPLEDATIVEAHKVHGNKWATIARLLPGRTDNAIKNHWNSTLRRKR
	Eucgr.J00250.1	Eg2R-MYB117	AGSRVRGPWSPEEDAVLTGLVAKFGARNWSLIARGIPGRSGKSCRLRWCNQLDPSVKRKPFTDEEDLIIIKAHAMHGNKWAAIAKLLPGRTDNAIKNHWNSTLRRKG
	Eucgr.J01343.1	Eg2R-MYB118	QNGVKKGPWTPEEDIILVTYIQEHGPGNWRSIPTKTGLVRCSKSCRLRWTNYLRPGIKRGNFTDQEEKMIIHLQALLGNRWAAIASYLPERTDNDIKNYWNTHLKKKL
	Eucgr.J01362.1	Eg2R-MYB119	KVGLKKGPWTPEEDQKLLAYIEENGHGSWRALPSKAGLQRCGKSCRLRWTNYLRPDIKRGKFSLQEEQTIIQLHALLGNRWSAIATHLPKRTDNEIKNYWNTHLKKRL
	Eucgr.J01553.1	Eg2R-MYB120	SFGFRKGSWTEEEDVLLRSCVQRYGEGEWHRVPQRAGLNRCRKSCRLRWLNYLKPNIKRGKFQDDEVDMIIRLHKLLGNRWSLIAGRLPGRTANDVKNYWNTHQRKLM
	Eucgr.J01555.1	Eg2R-MYB121	SFGLRKGSWTEEEDVLLRSSVQRYGEGEWHRVPQRAGLNRCRKSCRLRWLNYLKPNIKRGKFQDDEVDMIIKLHKLLGNRWSLIAGRLPGRTANDVKNYWNTHLRKLM
	Eucgr.J01569.1	Eg2R-MYB122	SFGLRKGSWTEEEDVLLRSCVQRYGEGEWHRVPQRAGLNRCRKSCRLRWLNYLKPNIKRGKFQDDEVDMIIRLHKLLGNRWSLIAGRLPGRTANDVKNYWNTHQRKLM
	Eucgr.J01573.1	Eg2R-MYB123	SFGLRKGSWTEEEDVLLRSSVQRYGEGEWHRVPQRAGLNRCRKSCRLRWLNYLKPNIKRGKFQDDEVDMIIRLHKLLGNRWSLIAGRLPGRTANDVKNYWNTHLRKLM
	Eucgr.J01574.1	Eg2R-MYB124	SFGLRKGSWTEEEDVLLRSSVQRYGEGEWHRVPQRAGLNRCRKSCRLRWLNYLKPNIKRGKFQDDEVDMIIRFHKLLGNRWSLIAGRLPGRTANDVKNYWNTHLRKLM
	Eucgr.J01576.1	Eg2R-MYB125	LFGLRKGSWTEEEDVLLRSCVQRYGEGEWHRVPQRAGLNRCRKSCRLRWLNYLKPNIKRGKFQDDEVDMIIRLHKLLGNRWSLIAGRLPGRTANDVKNYWNAHQRKLM
	Eucgr.J01578.1	Eg2R-MYB126	SFGLRKGSWTEEEDVLLRSCVQRYGEGEWHRVPRRAGLNRCRKSCRMRWLNYLKPNIKRGKFQDDEVDMIIRLHKLLGNRWSLIAGRLPGRTANDVKNYWNTHQRKLM
	Eucgr.J01580.1	Eg2R-MYB127	SFGLRKGSWTEEEDVLLRSCVQRYGEGEWHRVPQRAGLNRCRKSCRLRWLNYLKPNIKRGKFQDDEVDMIIRLHKLLGNRWSLIAGRLPGRTANDVKNYWNTHLRKLM
	Eucgr.J01586.1	Eg2R-MYB128	SFGLRKGSWTEEEDVLLRSCVQRYGEGEWHRVPQRSGLNRCRKSCRLRWLNYLKPNIKRGKFQDDEVDMIIRLHKLLGNRWSLIAGRLPGRTANDVKNYWNTHLRKLM
	Eucgr.J01601.1	Eg2R-MYB129	KVGLKKGPWTAEEDKKLINFILTHGQCCWRAVPKLAGLLRCGKSCRLRWTNYLRPDLKRGLLSEQEEKLVIDLHAQLGNRWSKIASHLPGRTDNEIKNHWNTHIKKKL
	Eucgr.J02212.1	Eg2R-MYB130	ENERKKGLWTEEEDKILIHYVEANGKGKWNTIAKRIGLRRCGKSCRLRWMNYLSPDVKRDSFSEEEEDLIIRLHKLLGNRWSLIAKRVPGRTDNQVKNYWNTHLSKKL
	Eucgr.J02217.1	Eg2R-MYB131	DVEVRKGPWTMEEDLILINYIANHGEGSWNSLAKAAGLKRTGKSCRLRWLNYLRPDVRRGNITTEEQLLIMELHAKWGNRWSKIAKHLPGRTDNEIKNFWRTRIQKHI
	Eucgr.J02279.1	Eg2R-MYB132	KVGLKRGPWTIEEDHKLVNFILNNGIHCWRTVPKLAGLLRCGKSCRLRWINYLRPDLKRGAFTEMEENQIIQLHSRLGNRWSKIASHFPGRTDNEIKNHWNTRIKKKL
	Eucgr.J02816.1	Eg2R-MYB133	KVGINKGAWSSQEDEILINYVKIHGEGKWRKVAQNAGLNRCAKSCRFRWLNYLRPGIKRGDITKDEEDLIIRLHQLLGNRWALIAGRLPGRTDNEIKNYWNTNLAKNF
	Eucgr.J02817.1	Eg2R-MYB134	KQGTNKGAWSAEEDEVLINYVKIHGEGKWRRVAQNAGLNRCAKSCRLRWLNYLRPGIKRGDITEEEEDLIIRLHRLLGNRWALIAGRLPGRTDNEIKNYWNTTLAKKY
	Eucgr.J02819.1	Eg2R-MYB135	KQGMNKGAWSAEEDKILINYVKIHGEGKWGRAAQNAGLKRCARSCRLRWLNYLRPGIQRGNITEDEEDLIIRLHRLLGNRWALIAGRLPGRTDNEIKNYWNTILAKKC
	Eucgr.K00077.1	Eg2R-MYB136	GSSLKKGPWTPEEDRKLMEYIERHGHGSWRSLPRLAGLNRCGKSCRLRWINYLRPDIKRGNFTDEEKQMIINLHAVYGNKWSAIATHLPGRTDNEIKNLWNTHLKKKL
	Eucgr.K00153.1	Eg2R-MYB137	KLGVKKGPWTAEEDRKLVNFILTHGQCCWRAVPKLAGLRRCGKSCRLRWTNYLRPDLKRGLLNEAEESLVIDLHATLGNRWSKIAARLPGRTDNEIKNHWNTHIKKKL
	Eucgr.K00250.1	Eg2R-MYB138	KPKHRKGLWSPEEDQKLRNYVLKHGHGCWSSVPINTGLQRNGKSCRLRWINYLRPGLKRGMFTMEEEEIIFSLHHLIGNKWSQIAKHLPGRTDNEIKNHWHSYLKKKV
	Eucgr.K00251.1	Eg2R-MYB139	KPKHRKGLWSPEEDQRLRNYILNHGHGYWSSVPINTGLQRNGKSCRLRWINYLRPGLKRGMFTLEEEEIILSLHRLIGNKWSQIAKHLPGRTDNEIKNHWHSYLKKKV
	Eucgr.K00555.1	Eg2R-MYB140	KQKLRKGLWSPEEDEKLLRYITQYGHGCWSSVPKLAGLQRCGKSCRLRWINYLRPDLKRGTFSQEEEDLIIELHAVLGNRWSQIAAQLPGRTDNEIKNLWNSCLKKKL
	Eucgr.K01504.1	Eg2R-MYB141	KVGIKRGPWTPEEDEILASYVKKEGEGRWRTLPKRAGLMRCGKSCRLRWMNYLRPSVKRGQIAPDEEDLILRLHRLLGNRWSLIAGRIPGRTDNEIKNYWNTHLSKKL
	Eucgr.K01542.1	Eg2R-MYB142	TKLCARGHWRPAEDAKLKDLVSRFGPQNWNLIAEHLQGRSGKSCRLRWFNQLDPRINRKAFNEEEEDRLLAAHKAYGNKWAMIARLFPGRTDNAVKNHWHVIMARRQ
	Eucgr.K01545.1	Eg2R-MYB143	QVGIKKGPWTPEEDIILVSYIQEHGPGNWRSVPTNTGLLRCSKSCRLRWTNYLRPGIKRGNFTPHEEGMIIHLQALLGNKWAAIASYLPQRTDNDIKNYWNTHLKKKL
	Eucgr.K02297.1	Eg2R-MYB144	MCTRGHWRPTEDEKLRELVERYGPHNWNAIAEKLQGRSGKSCRLRWFNQLDPRINRSPFTEEEEEKLLASHRIHGNRWSVIARLFPGRTDNAVKNHWHVIMARRS
	Eucgr.K02470.1	Eg2R-MYB145	KTGVKKGPWTPEEDIVLVSYIQEHGPGNWRSVPTNTGLLRCSKSCRLRWTNYLRPGIKRGSFTDQEEKMIVHLQALLGNRWAAIASYLPQRTDNDIKNYWNTHLKKKL
	Eucgr.K02806.1	Eg2R-MYB146	NQKLRKGLWSPEEDEKLFNYISRHGLGCWSSVPKLAGLQRCGKSCRLRWINYLRPDLKRGMFSQQEEDLIITLHAALGNRWAQIATQLPGRTDNEIKNFWNSYVRKKL
	Eucgr.K03010.1	Eg2R-MYB147	GRDRVKGPWSPEEDAILSQLVSKFGPRNWSLIARGIAGRSGKSCRLRWCNQLDPAVKRKPFTDEEDRIIIAAHAIHGNKWASIARLLPGRTDNAIKNHWNSTLRRRS
	Eucgr.K03130.1	Eg2R-MYB148	MKERQRWRAEEDALLRAYVKQYGPREWHLVSQRMNTPLNRDAKSCLERWKNYLKPGIKKGSLSEEEQRLVIQLQAKHGNKWKKIAAEIPGRTAKRLGKWWEVFKEKQQ
	Eucgr.K03262.1	Eg2R-MYB149	KMGLKKGPWTPDEDRILINYVQHHGHGNWRRLPKLAGLLRCGKSCRLRWTNYLRPDIKRGNFSREEEDTIIQLHEMLGNRWSAIAARLPGRTDNEIKNVWHTHLKKRL
	Eucgr.K03562.1	Eg2R-MYB150	LADVKKGPWTEEEDAVLRSYVETHGEGRWNSVAYFAGLRRTGKSCRLRWLNYLRPQVRRGNISLEEQLIILELHSRWGNRWSKIAKHLPGRTDNEIKNYWRTRVQKQA
	Eucgr.L02563.1	Eg2R-MYB151	KGSLRKGAWSAEEDEKLIAYIKRHGIWNWSRMAELAGLRRSGKSCRLRWMNYLRPNLRHGNFTKEEVEIIIKLHEVLGNKWSAIASKLVGRTDNEVKNYWHTRLKKRF
Eutrema salsugineum v1.0	Thhalv10000438m	Es2R-MYB001	ETDRIKGPWSPEEDDLLQTLVQKHGPRNWSLISKSIPGRSGKSCRLRWCNQLSPEVEHRAFSAEEDDTILRAHARFGNKWATIARLLNGRTDNAIKNHWNSTLKRKC
	Thhalv10001097m	Es2R-MYB002	RIMIKGGVWKNTEDEILKAAVMKYGKNQWARISSHLVRKSAKQCKARWYEWLDPSIKKTEWTKEEDEKLLHLAKLLPTQWRTIAPIVGRTPSQCLERYEKLLDAAC
	Thhalv10001498m	Es2R-MYB003	KVGIKRGRWTAEEDQILSSYIQSNGEGSWRSLPKNAGLKRCGKSCRLRWINYLRSDLKRGNITPEEEEIVVKLHSTFGNRWSLIASHLPGRTDNEIKNYWNSHLSRKL
	Thhalv10001584m	Es2R-MYB004	DSDVRKGPWTEEEDAILVNFVSIHGDARWNHIARSSGLKRTGKSCRLRWLNYLRPDVRRGNITLEEQFMILKLHSLWGNRWSKIAQYLPGRTDNEIKNYWRTRVQKQA
	Thhalv10001820m	Es2R-MYB005	ENGLKKGPWTPEEDQKLIDYIHKHGHGSWRALPKLADLNRCGKSCRLRWTNYLRPDIKRGKFSAEEEQTILHLHSILGNKWSAIATHLQGRTDNEIKNFWNTHLKKKL
	Thhalv10002011m	Es2R-MYB006	EKNFHKGPWTSAEDQLLIAYVDKHGDGNWNAVQKHSGLSRCGKSCRLRWVNHLRPDLKKGAFTEKEEQRVIELHASMGNKWARMAAELPGRTDNEIKNFWNTRLKRLQ
	Thhalv10002634m	Es2R-MYB007	EEGWRKGPWTAEEDRLLIDYVRLHGEGRWNSVARLAGLKRNGKSCRLRWVNYLRPDLKRGQITPHEETIILELHAKWGNRWSTIARSLPGRTDNEIKNYWRTHFKKKT
	Thhalv10002648m	Es2R-MYB008	QEENRKGPWTEQEDILLVNFVHLFGDRRWDFIAKVSGLNRTGKSCRLRWVNYLHPGLKRCKMTPQEERLVLELHAKWGNRWSKIARKLPGRTDNEIKNYWRTHMRKKA
	Thhalv10003461m	Es2R-MYB009	KDELNRGAWTDQEDKILRDYIMIHGEGKWSTLPNQAGLKRCGKSCRLRWKNYLRPGIKRGNISSDEEELIIRLHNLLGNRWSLIAGRLPGRTDNEIKNHWNSNLRKRL
	Thhalv10004109m	Es2R-MYB010	KKERHIVTWTQEEDDILRKQISLHGTENWAIIASKFTDKSTRQCRRRWYTYLNSDFKRGGWSPEEDTLLCEAQRLFGNRWTEIAKVVSGRTDNAVKNRFTTLCKKRA
	Thhalv10004407m	Es2R-MYB011	GEGLKKGAWTTEEDKKLISYIHEHGEGGWRDIPQKAGLKRCGKSCRLRWTNYLKPEIKRGEFSSEEEQIIIMLHASRGNKWSVIARHLPRRTDNEIKNYWNTHLKKRL
	Thhalv10004450m	Es2R-MYB012	KQKLRKGLWSPEEDEKLLNYITRHGHGCWSSVPKLAGLQRCGKSCRLRWINYLRPDLKRGAFSQDEECLIIELHAALGNRWSQIATRLPGRTDNEIKNFWNSCLKKKL
	Thhalv10004487m	Es2R-MYB013	KTGVKKGPWTPEEDIILVSYIQEHGPGNWRSVPTNTGLKRCSKSCRLRWTNYLRPGIKRGNFTEHEEKMIVHLQALLGNRWAAIASYLPERTDNDIKNYWNTHLKKKL
	Thhalv10004518m	Es2R-MYB014	KVGLKRGRWTAEEDEILTNYIQTNGEGSWRSLPKKAGLLRCGKSCRLRWINYLRRDLKRGNITAEEEDIIVKLHSLLGNRWSLIATHLPGRTDNEIKNYWNSHLSRKI
	Thhalv10004538m	Es2R-MYB015	KGGVKKGPWTPEEDIILVTYIQEHGPGNWRAVPTNTGLLRCSKSCRLRWTNYLRPGIKRGNFTEHEEKMIVHLQALLGNRWAAIASYLPQRTDNDIKNYWNTHLKKKL
	Thhalv10004588m	Es2R-MYB016	DMDLRRGPWIVEEDIKLINYIATHGEGRWNSLARCAGLKRTGKSCRLRWLNYLRPDVRRGNITLEEQLLILELHSRWGNRWSKIAQYLPGRTDNEIKNYWRTRVQKHA
	Thhalv10004620m	Es2R-MYB017	ETGLKKGPWLPEEDDKLINYIQKHGHSSWSALPKLAGLNRCGKSCRLRWTNYLRPDIKRGKFSPEEQHTILNLHAVLGNKWSMIASHLPGRTDNEIKNFWNTHLKKKM
	Thhalv10004638m	Es2R-MYB018	EEGVKKGAWTPEEDQKLIAYLQLHGEGGWRTLPEKAGLKRCGKSCRLRWANYLRPDIKRGEFSPEEDDTIIKLHALKGNKWAAIATNLAGRTDNEIKNYWNTNLKKRL
	Thhalv10004648m	Es2R-MYB019	SRVCSRGHWRFSEDSQLMELVAVYGPQNWNHIAEKMQGRTGKSCRLRWFNQLDPRINKRAFSIEEEERLLAAHRAFGNKWAMIAKLFNGRTDNALKNHWHVLMARKL
	Thhalv10004676m	Es2R-MYB020	MADRIKGPWSPEEDEQLRRLVVKYGPRNWTVISKSIPGRSGKSCRLRWCNQLSPQVEHRPFSSEEDETIARAHAQFGNKWATIARLLNGRTDNAVKNHWNSTLKRKC
	Thhalv10004857m	Es2R-MYB021	EAEVRKGPWTMEEDLILINYIANHGDGVWNSLAKSAGLKRTGKSCRLRWLNYLRPDVRRGNITPEEQLIIMELHAKWGNRWSKIAKHLPGRTDNEIKNFWRTRIQKYI
	Thhalv10004868m	Es2R-MYB022	EVGLRKGPWSAEEDGKLVDFLKTRGSGGGWCWRDVPKLAGLRRCGKSCRLRWTNYLRPDLKRGLFLEEEIQLVIDLHARLGNRWSKIAAELPGRTDNDIKNYWNTHIKRKL
	Thhalv10005299m	Es2R-MYB023	KANVKKGPWSPEEDAKLKDYIENSGTGGNWIALPQKIGLRRCGKSCRLRWLNYLRPNIKHGGFSEEEDNIICNLYVTIGSRWSIIAAQLPGRTDNDIKNYWNTRLKKKL
	Thhalv10005370m	Es2R-MYB024	QQGCRKGPWTPEEDKLLAEFVTTNGEGRWSSVANCAGLNRSGKSCRLRWVNYLRPGLKRGQITPQEEGIILELHSLWGNKWSTIARYLPGRTDNEIKNYWRTHYKKKE
	Thhalv10005428m	Es2R-MYB025	HQEYKKGLWTVEEDNILRDYVLAHGKGQWNRIVRNTGLKRCGKSCRLRWINYLSPNVNKGDFTEQEEDLIIRLHKLLGNRWSLIAKRVPGRTDNQVKNHWNTHLRKKT
	Thhalv10005502m	Es2R-MYB026	KSNVKKGLWTAEEDAKILAYVAIHGVGNWSLIPKKAGLNRCGKSCRLRWTNYLRPDLKHDSFSPQEEELIIQCHGIIGSRWSSIARKLPGRTDNDVKNHWNTKLKKRL
	Thhalv10005564m	Es2R-MYB027	KASIIKGQWTSEEDRLLVQLVERHGTKKWSQIAKMLHGRVGKQCRERWHNHLRPDIKKDGWSEEEDRILIEAHKEIGNRWAEIARKLPGRTENTIKNHWNATKRRQH
	Thhalv10006080m	Es2R-MYB028	KVGMKKGRWTAEEDQILSDYIRSNGEGSWRALPKNAGLKRCGKSCRLRWINYLRSDLKRGNITPEEEELIVKLHSTLGNRWSTIASNLPGRTDNEIKNYWNSHLSRKL
	Thhalv10006126m	Es2R-MYB029	KKGLKKGPWTPEEDEILVEYIKKNGHGSWRTLPKNAGLLRCGKSCRLRWTNYLRPDIKRGPFTPEEEKLVVQLHAILGNRWAAIAAQLPGRTDNEIKNLWNTHLKKRL
	Thhalv10006475m	Es2R-MYB030	KEDVKKGPWKAEEDEVLINHVKRYGPRDWSSIRSKGLLRRTGKSCRLRWVNKLRPNLKNGCKFSAEEERIVIELQSEFGNKWARIATYLPGRTDNDVKNFWSSRLKRLA
	Thhalv10006800m	Es2R-MYB031	RIMIKGGVWKNTEDEILKAAVMKYGKNQWARISSLLVRKSAKQCKARWYEWLDPSIKKTEWTREEDEKLLHLAKLLPTQWRTIAPIVGRTPSQCLERYEKLLDAAC
	Thhalv10007659m	Es2R-MYB032	KKERHIVTWTPEEDVILREQITLHGTENWAIIASKFKDKSTRQCRRRWYTYLNSDFKRGGWSPEEDMLLCEAQRVFGNRWTEIAKVVSGRTDNAVKNRFTTLCKKRA
	Thhalv10008000m	Es2R-MYB033	KQKLRKGLWSPEEDEKLLNHITNHGHGCWSSVPKLAGLQRCGKSCRLRWINYLRPDLKRGAFSPEEESLIVELHAVLGNRWSQIAARLPGRTDNEIKNLWNSSIKKKL
	Thhalv10008049m	Es2R-MYB034	PSSLGRGHWRPAEDVKLKELVAIYGPQNWNLIAEKLQGRSGKSCRLRWFNQLDPRINRRAFTEEEEERLMQAHRLYGNKWAMIARLFPGRTDNSVKNHWHVIMARKY
	Thhalv10008152m	Es2R-MYB035	ELGLKKGAWTPEEDQKLICYLNRHGEGGWRTLPEKAGLKRCGKSCRLRWANYLRPDIKRGEFTEDEERSIISLHALHGNKWSAIARGLPGRTDNEIKNYWNTHIKKRL
	Thhalv10008403m	Es2R-MYB036	GAEQRKGPWTLEEDTLLTNYIANNGEGRWNLLAKSSGKSCRLRWLNYLKPDIKRGNLTPQEQLLILELHSKWGNRWSKIALYLPGRTDNEIKNYWRTRVQKQA
	Thhalv10008426m	Es2R-MYB037	KIGIKKGPWTPEEDIILVSYIQEHGPGNWRSVPTNTGLLRCSKSCRLRWTNYLRPGIKRGNFTPHEEGMIIHLQALLGNKWASIASYLPQRTDNDIKNYWNTHLKKKL
	Thhalv10008436m	Es2R-MYB038	KTKVKRGPWSQDEDLKLISFIHKYGHENWRSLPKQAGLLRCGKSCRLRWINYLRPDVKRGNFSAEEEETIIKLHQSFGNKWSKIASKLPGRTDNEIKNVWHTHLKKRL
	Thhalv10008456m	Es2R-MYB039	KAHMNKGAWTKEEDQLLVDYIRKHGEGCWRSLPRAAGLQRCGKSCRLRWMNYLRPDLKRGNFTEEEDELIIKLHSLLGNKWSLIAGRLPGRTDNEIKNYWNTHIKRKL
	Thhalv10008528m	Es2R-MYB040	DGGMRKGEWTAEEDQKLVAYINEHGTCDWRSLPQRAGLQRCGKSCRLRWLNYLRPGIKRGKFTAQEEEDVIKLHAVLGNRWAAIAKQMENRTDNDIKNHWNSCLKKRL
	Thhalv10008531m	Es2R-MYB041	KMGMKKGPWSAEEDRILIDYIRLHGHPNWRALPKLAGLLRCGKSCRLRWINYLRPDIKRGNFTPQEEETIINLHQVLGNRWSAIAAKLPGRTDNEIKNVWHTHLKKRL
	Thhalv10008597m	Es2R-MYB042	MMCSRGHWRPAEDDKLRELVEQFGPHNWNAIAQKLSGRSGKSCRLRWFNQLDPRINRNPFTEEEEERLLASHRIHGNRWSVIARFFPGRTDNAVKNHWHVIMARRG
	Thhalv10010431m	Es2R-MYB043	IKSKVKGPWSTEEDAVLTKLVSKLGPRNWSLIARGIPGRSGKSCRLRWCNQLDPCLKRKPFSDEEDRMIISAHAIHGNKWAVIAKMLPGRTDNAIKNHWNSTLRRKY
	Thhalv10010525m	Es2R-MYB044	KIGVKKGPWTPEEDIILVSYIQEHGPGNWRSVPTHTGLRRCSKSCRLRWTNYLRPGIKRGNFTQHEEKMILHLQALLGNRWAAIASYLPERTDNDIKNYWNTHLKKKL
	Thhalv10010576m	Es2R-MYB045	KANVKKGPWSPEEDAKLKSYIETSGTGGNWIALPHKIGLKRCGKSCRLRWLNYLRPNIKHGGFSEEEENIICNFYLTIGSRWSIIAAQLPGRTDNDIKNYWNTRLKKKL
	Thhalv10010581m	Es2R-MYB046	MADRVKGPWSQEEDEQLRKMVEKYGPRNWSAISKSIPGRSGKSCRLRWCNQLSPEVEHRPFSPEEDETIVSARAKFGNKWATIARLLNGRTDNAVKNHWNSTLKRKC
	Thhalv10010657m	Es2R-MYB047	KGKQRKGLWSPEEDEKLRSHVLKYGHGCWSTIPIQAGLQRNGKSCRLRWVNYLRPGLKKGLFTKEEETTLLSLHSILGNKWSQISKYLPGRTDNEIKNYWHSYLKKSV
	Thhalv10010915m	Es2R-MYB048	EETLRRGPWLEEEDERLVKFVTLLGERRWDSLASVSGLKRSGKSCRLRWMNYLNPSLKRGPMSQEEKMIIFELHALWGNKWSKIARRLPGRTDNEIKNYWRTHFKKKV
	Thhalv10012051m	Es2R-MYB049	EMEIRRGPWTVEEDMKLINYIALHGEGRWNSLPRSAGLNRTGKSCRLRWLNYLRPDIRRGDISLQEQFIILELHSRWGNRWSKIAQQLPGRTDNEIKNYWRTRVQKHA
	Thhalv10012163m	Es2R-MYB050	KSKVKRGPWSPQEDLTLITFIQKHGHHNWRSLPKLAGLMRCGKSCRLRWINYLRPDVKRGNFSKEEEDAIIHFHQTLGNKWSKIASFLPGRTDNEIKNVWNTHLKKRL
	Thhalv10013018m	Es2R-MYB051	GVVLKKGPWTAAEDEILAAYVRENGEGNWNAVQKNTGLARCGKSCRLRWANHLRPNLKKGSFTGDEERLIIQLHAQLGNKWARMAAQLPGRTDNEIKNYWNTRLKRLQ
	Thhalv10013329m	Es2R-MYB052	GNALKKGPWSSAEDDILVDYVKKHGEGNWNAVQKHTGLFRCGKSCRLRWANHLRPNLKKGAFSQEEEQLIVELHAKMGNRWARMAAHLPGRTDNEIKNYWNTRIKRRL
	Thhalv10013952m	Es2R-MYB053	GEGLKKGAWTAEEDKKLISYIHEHGEGGWRDIPQKAGLKRCGKSCRLRWANYLKPDIKRGEFSYEEEQIIIMLHASRGNKWSVIARHLPKRTDNEIKNYWNTHLKKRL
	Thhalv10014028m	Es2R-MYB054	DSGLKKGPWTPDEDEKLVNYVQKHGHSSWRALPKLAGLNRCGKSCRLRWTNYLRPDIKRGKFSQDEEQTILNLHAVLGNKWSTIANHLPGRTDNEIKNFWNTHLKKKL
	Thhalv10014050m	Es2R-MYB055	ENGLKKGPWTQEEDEKLIDHIQKHGHGSWRALPKQAGLNRCGKSCRLRWTNYLRPDIKRGNFTEEEEQTIINLHSLLGNKWSSIAGNLPGRTDNEIKNYWNTHLRKKL
	Thhalv10014063m	Es2R-MYB056	KAKVKRGPWSPEEDSKLRDYIEKYGNGGNWISLPLKAGLRRCGKSCRLRWLNYLRPNIKHGDFSEEEDRIIFSLFAAIGSRWSIIAAHLPGRTDNDIKNYWNTKLRKKL
	Thhalv10014086m	Es2R-MYB057	KVGLKKGPWTVEEDKKLINFILTNGHCCWRALPKLSGLLRCGKSCRLRWINYLRPDLKRGLLSEYEEQMVIDLHAQLGNRWSKIASHLPGRTDNEIKNHWNTHIKKKL
	Thhalv10014101m	Es2R-MYB058	KLGLKKGPWTPEEDQKLLAYIEEHGHGSWRSLPEKAGLHRCGKSCRLRWTNYLRPDIKRGKFNLQEEQTIIQLHALLGNRWSAIATHLPKRTDNEIKNYWNTHLKKRL
	Thhalv10014113m	Es2R-MYB059	TKACSRGHWRPTEDAKLKELVAQFGPQNWNLIAHHLLGRSGKSCRLRWFNQLDPRINKKAFTEEEEFRLLGAHRAYGNKWALISRLFPGRTDNAVKNHWHVIMARRT
	Thhalv10014125m	Es2R-MYB060	ENEVKKGPWTPEEDEKLISYIQTHGPGKWRTLPKNAGLKRCGKSCRLRWTNYLRPDIKRGEFSIQEEETIIQLHRLLGNKWSAIAIHLPGRTDNEIKNYWNTHIKKKL
	Thhalv10014388m	Es2R-MYB061	KQRQRKGLWSPEEDQKLKSFIVSQGHACWTTVPILAGLQRNGKSCRLRWINYLRPGLKRGTFSAEEEDTILTLHSSLGNKWSRIAKYLPGRTDNEIKNYWHSYLKKRW
	Thhalv10014425m	Es2R-MYB062	KIGLKRGPWTIEEDHRLMNFILNNGIHCWRIVPKLAGLLRCGKSCRLRWINYLRPDLKRGGFTDAEEDRIMELHSQLGNRWSKIASHFSGRTDNEIKNHWNTKIKKKM
	Thhalv10014524m	Es2R-MYB063	MKNVQDQYRKGPWTEQEDILLVNFVHLFGDRRWDFVAKVSGLNRTGKSCRLRWVNYLHPGLKRGKMSPQEERLVLELHAKWGNRWSKIARKLPGRTDNEIKNYWRTHMRKKA
	Thhalv10014715m	Es2R-MYB064	NNEYKKGLWTVEEDKILMDYVKAHGKGHWNRIAKKTGLKRCGKSCRLRWMNYLSPNVKRGNFTEQEEDLIIRLHKLLGNRWSLIAKRVPGRTDNQVKNYWNTHLSKKL
	Thhalv10014754m	Es2R-MYB065	KSHVKRGLWKPEEDMILKSYIETHGEGNWADISRRSGLKRGGKSCRLRWKNYLRPNIKRGGMSPQEQDLIIRMHKLLGNRWSLIAGRLPGRTDNEVKNYWNTHLNKKS
	Thhalv10015404m	Es2R-MYB066	YKNLIKGQWTAEEDRKLIRLVRQHGERKWAMISEKLEGRAGKQCRERWHNHLRPDIKKDGWSEEEERILVEAHTRIGNKWAEIAKLIPGRTENSIKNHWNATKRRQN
	Thhalv10015560m	Es2R-MYB067	VKKMKKGLWSPEEDSKLMQYMISNGQGCWSDVAKNAGLQRCGKSCRLRWINYLRPDLKRGAFSPQEEELIIRFHSILGNRWSQIAARLPGRTDNEIKNFWNSTIKKRL
	Thhalv10015622m	Es2R-MYB068	KENVKRGQWTPEEDNKLASYIAQHGTRNWRLIPKNAGLQRCGKSCRLRWTNYLRPDLKHGQFTEAEEHIIVKFHSVLGNRWSLIAAQLPGRTDNDVKNYWNTKLKKKL
	Thhalv10015689m	Es2R-MYB069	KANVKKGPWSPEEDVKLKDYIDKYGTGGNWIALPQKIGLKRCGKSCRLRWLNYLRPNIKHGGFSEEEDSIILSLYISIGSRWSIIAAQLPGRTDNDIKNYWNTKLKKKL
	Thhalv10016057m	Es2R-MYB070	YRYLIKGQWTAEEDRKLIKLVTQHGERKWTMISENLEGRAGKQCRERWHNHLRPDIKKDSWSEEEERVLVEAHTRIGNKWAEIAKLIQGRTENSIKNHWNATKRRQN
	Thhalv10016567m	Es2R-MYB071	ARGLKKGPWTATEDAILTEYVKKHGEGNWNAVQKNSGLLRCGKSCRLRWANHLRPNLKKGSFSPDEEKIIIELHAKLGNKWARMASQLPGRTDNEIKNYWNTRMKRRQ
	Thhalv10016794m	Es2R-MYB072	GRSKTKGPWSVDQDAVLTRLVNKLGPRNWTLISRGIPGRSGKSCRLRWCNQLDPCLKRKPFTDEEDNLIMSAHAVHGNKWSVIAKLLPGRTDNAIKNHWNSALKRKQ
	Thhalv10016830m	Es2R-MYB073	MKERQRWSGEEDALLRAYVRQFGPREWHLVSERMNKPLNRDAKSCLERWKNYLKPGIKKGSLTEEEQRLVIRLQEKHGNKWKKIAAEVPGRTAKRLGKWWEVFKEKQQ
	Thhalv10017136m	Es2R-MYB074	KMGMKRGPWTPEEDQILINYIHLYGHSNWRALPKHAGLLRCGKSCRLRWINYLRPDIKRGNFTPQEEQTIINLHEVLGNRWSAIAAKLPGRTDNEIKNVWHTHLKKRL
	Thhalv10017791m	Es2R-MYB075	KANVKRGPWSPEEDAKLKDYIENQGTGGNWIALPQKAGLRRCGKSCRLRWLNYLRPNIRHGDFTEEEDKIICGLFASIGSRWSVIAAHLQGRTDNDIKNYWNTKLKKKL
	Thhalv10018705m	Es2R-MYB076	AEGLKKGAWTQEEDQKLIVYVQHHGEGGWRTLPDKAGLKRCGKSCRLRWANYLRPDIKRGEFSHEEEDSIIELHAIHGNKWSAIARRLAGRTDNEIKNHWNTHIKKRL
	Thhalv10018933m	Es2R-MYB077	KTKVKRGPWSPEEDLKLISFIQNFGHENWRSLPKQSGLLRCGKSCRLRWINYLRPDVKRGNFTVAEEETIIKLHQNYGNKWSKIASQLPGRTDNEIKNVWHTHLKKRL
	Thhalv10018962m	Es2R-MYB078	ESELRRGPWTLEEDTLLTNYILHNGEGRWNLVAKCAGLKRTGKSCRLRWLNYLKPDIRRGNLTPQEQLLILELHSKWGNRWSKIAQYLPGRTDNEIKNYWRTRVQKQA
	Thhalv10018987m	Es2R-MYB079	VDGMKKGEWTAEEDRMLVAYINEYGLGDWRSLPSRAGLQRCGKSCRLRWLNYLRPGIKRGKFTPQEEEDIIKFHSLVGNRWAAIAKQMPNRTDNDIKNHWNSCLKKRL
	Thhalv10019041m	Es2R-MYB080	SKGLRKGAWTAEEDSLLRQCIDKYGEGKWHQVPLRAGLNRCRKSCRLRWLNYLKPSIKRGKLSSDEVDLLLRLHKLLGNRWSLIAGRLPGRTANDVKNYWNTHLSKKH
	Thhalv10019477m	Es2R-MYB081	KIEVKKGPWTPEEDIILVSYIQQHGPGNWRSVPSNTGLLRCSKSCRLRWTNYLRPGIKRGNFTQPEEKTIIHLQALLGNRWAAIASYLPQRTDNDIKNYWNTHLKKKL
	Thhalv10019669m	Es2R-MYB082	MCSRGHWRPAEDEKLKDLVEQYGPHNWNAIALKLPGRSGKSCRLRWFNQLDPRINRNPFTEEEEERLLAAHRIHGNRWSIIARLFPGRTDNAVKNHWHVIMARRT
	Thhalv10019759m	Es2R-MYB083	KASVARGHWRPAEDAKLKELVALYGPQNWNLIAEKLQGRSGKSCRLRWFNQLDPRINRKAFTEEEEERLMQAHRLYGNKWAMIARLFPGRTDNSVKNHWHVIMARKF
	Thhalv10019852m	Es2R-MYB084	KVGLKKGPWTAEEDRKLINFILTNGQCCWRAVPKLAGLLRCGKSCRLRWTNYLRPDLKRGLLSDYEEKMVIDLHSQLGNRWSKIASHLPGRTDNEIKNHWNTHIKKKL
	Thhalv10020455m	Es2R-MYB085	GKVLKKGPWTSSEDGILINYVKKHGEGNWNAVQKHTSLSRCGKSCRLRWANHLRPNLKKGAFSQEEEQLIVEMHAKMGNKWAHMAEHLPGRTDNEIKNYWNTRIKRRQ
	Thhalv10021042m	Es2R-MYB086	KQKVKRGLWSPEEDEKLINYINTYGHGCWSSVPKHAGLQRCGKSCRLRWINYLRPDLKRGSFSPQEAALIIELHSILGNRWAQIAKHLPGRTDNEVKNFWNSSIKKKL
	Thhalv10021048m	Es2R-MYB087	KAGLKKGPWTPEEDQKLLAYIEDHGHGSWRSLPEKAGLQRCGKSCRLRWTNYLRPDIKRGKFTVQEEQTIIQLHALLGNRWSAIATHLAKRTDNEIKNYWNTHLKKRL
	Thhalv10021052m	Es2R-MYB088	KPKLRKGLWSPDEDEKLIRYMLTNGQGCWSDIARNAGLLRCGKSCRLRWINYLRPDLKRGSFSPQEEDLIFHLHSILGNRWSQIATRLPGRTDNEIKNFWNSTLKKRL
	Thhalv10021126m	Es2R-MYB089	EMDLKRGPWTAEEDFKLIDYIATHGEGRWNSLSRCAGLQRTGKSCRLRWLNYLRPDVRRGNITLEEQLMILELHSRWGNRWSKIAQYLPGRTDNEIKNYWRTRVQKHA
	Thhalv10021926m	Es2R-MYB090	NSQVKRGPWSDEESERLRAFILKNGHHNWRSLPKLAGLRRCGKSCRLRWINYLRPGLKRGNFTKEEEETIIHLHQAHGNKWSKIASHLPGRTDNEIKNVWNTHLKKRL
	Thhalv10021963m	Es2R-MYB091	GKERIKGPWSPEEDVVLSELVEKFGARNWSLIARSIPGRSGKSCRLRWCNQLDPSVKRNSFTEVEDQAIITAHAIHGNKWAVIAKLLPGRTDNAIKNHWNSTLRRRY
	Thhalv10022057m	Es2R-MYB092	KMGMKRGPWTVEEDEILVSFIKKEGEGRWRSLPKRAGLLRCGKSCRLRWMNYLRPSVKRGGITSDEEDLILRLHRLLGNRWSLIAGRIPGRTDNEIKNYWNTHLRKKL
	Thhalv10022066m	Es2R-MYB093	KHKVKRGLWSPEEDEKLLRYITTHGHPSWSSVPKLAGLQRCGKSCRLRWINYLRPDLKRGSFNAEEEQTIIDVHRILGNKWAQIAKHLPGRTDNEVKNFWNSCIKKKL
	Thhalv10022110m	Es2R-MYB094	KMGLKRGPWMPEEDQILISFIHKHGHSNWRALPKQAGLLRCGKSCRLRWMNYLKPDIKRGNFTKEEEDAIISLHQILGNRWSAIAAKLPGRTDNEIKNVWHTHLKKRL
	Thhalv10022405m	Es2R-MYB095	ESGLKKGPWTPEEDQKLINHIRKHGHGSWRALPKQAGLNRCGKSCRLRWTNYLRPDIKRGNFTAEEEQTIINLHSLLGNKWSSIAGHLPGRTDNEIKNYWNTHIRKKL
	Thhalv10022799m	Es2R-MYB096	KEHMNKGAWTKEEDERLVSYIKSHGEGCWRSLPRAAGLLRCGKSCRLRWINYLRPDLKRGNFTHDEDELIIKLHSLLGNKWSLIAARLPGRTDNEIKNYWNTHIKRKL
	Thhalv10023601m	Es2R-MYB097	KQKLRKGLWSPEEDEKLLNYITKNGHGCWSSVPKLAGLNRCGKSCRLRWINYLRPDLKRGAFSPEEQNLIVQLHAVLGNRWSQIAVRLPGRTDNEIKNLWNSCIKKKL
	Thhalv10023948m	Es2R-MYB098	QQKVKRGLWSPEEDEKLIRYITTHGYGCWSEVPEKAGLQRCGKSCRLRWINYLRPDIRRGRFSPEEEKLIISLHGVVGNRWAHIASHLPGRTDNEIKNYWNSWIKKKI
	Thhalv10025350m	Es2R-MYB099	GVVLKKGPWTAAEDETLAAYVREYGEGNWNAVQKKTWLARCGKSCRLRWANHLRPNLRKGSFTADEERLIIQLHSQLGNKWARMAAQLPGRTDNEIKNFWNTRLKRFQ
	Thhalv10025742m	Es2R-MYB100	NMERIKGPWSPEEDDLLQRLVQKHGPRNWSLISKSIPGRSGKSCRLRWCNQLSPEVEHRAFSPEEDETIIRAHARFGNKWATISRLLNGRTDNAIKNHWNSTLKRKC
	Thhalv10025886m	Es2R-MYB101	KAHTNKGAWTKEEDERLIAYIKAHGEGCWRSLPKAAGLLRCGKSCRLRWINYLRPDLKRGNFTEEEDELIIKLHSLLGNKWSLIAGRLPGRTDNEIKNYWNTHIRRKL
	Thhalv10025926m	Es2R-MYB102	KDHTNKGAWTKEEDDKLISYIKSHGEGCWRSLPRSAGLLRCGKSCRLRWINYLRPDLKRGNFTLDEDDLIIKLHSLLGNKWSLIATRLPGRTDNEIKNYWNTHVKRKL
	Thhalv10026022m	Es2R-MYB103	NQRQRKGFWSPEEDEKLRSYILSHGHSCWTAVPIKAGLQRNGKSCRLRWINYLKPGLKREMITAEEEEIILTFHSSLGSKWSRIAKYLPGRTDNEIKNYWHSHLKKRW
	Thhalv10026063m	Es2R-MYB104	KTSCQRGHWRPVEDDNLRKLVKQYGPKNWNFIAQHLYGRSGKSCRLRWYNQLDPNITKKPFTEEEEERLLTAHRIQGNRWASIARMFPGRTDNAVKNHFHVIMARRK
	Thhalv10026824m	Es2R-MYB105	KSTLVKGQWTAEEDRILVQLVEKYGLRKWSHIAQVLPGRIGKQCRERWHNHLRPDIKKETWSEEEDKVLIDFHKEIGNKWAEIAKRLPGRTENSIKNHWNATKRRQF
	Thhalv10026896m	Es2R-MYB106	MKKFGEKVHAWTGEEDRLLIEYVRVHGEGRWNSVARLAGLKRNGKSCRLRWVNNLRPDLNRGQITPHEESIILQLHVKWGNRWSTIARSLPGRTENEIKNYWRTHFKKKA
	Thhalv10026921m	Es2R-MYB107	DKGVKKGPWMPEEDDKLTAYINKNGNGNWRSLPKLAGLNRCGKSCRLRWMNYLRPDIRRGQFSDEEESTIVRLHALLGNKWSKIASHLPGRTDNEIKNYWNTHMRKKL
	Thhalv10027281m	Es2R-MYB108	KLGVKKGPWTAEEDRKLINFMLTNGHCCWRALPKLAGLRRCGKSCRLRWTNYLRPDLKRGLLSHDEEQLVIDLHAHLGNKWSKIASRLPGRTDNEIKNHWNTHIKKKL
	Thhalv10027294m	Es2R-MYB109	YKNLIKGQWTAEEDRKLIRLVRQHGERKWAMISEKLEGRAGKQCRERWHNHLRPDIKKDGWSEEEERILVEAHTRIGNKWAEIAKLIPGRTENSIKNHWNATKRRQN
	Thhalv10027463m	Es2R-MYB110	KNGVKKGPWTPEEDQKLIDYIRFHGPGNWRILPKNAGLQRCGKSCRLRWTNYLRPDIKRGRFSFEEEETIIQLHSVMGNKWSAIAARLPGRTDNEIKNHWNTHIRKRL
	Thhalv10027571m	Es2R-MYB111	KTGLKKGPWTSEEDQKLVDYIHKHGYGNWRTLPKNAGLQRCGKSCRLRWTNYLRPDIKRGRFSFEEEETIIQLHSFLGNKWSAIAARLPGRTDNEIKNFWNTHIRKKL
	Thhalv10027930m	Es2R-MYB112	GDAEVRKGPWTMEEDLILINYIANHGEGVWNSLAKSAGLKRTGKSCRLRWLNYLRPDVRRGNITAEEQLIIMELHAKWGNRWSKIAKHLPGRTDNEIKNFWRTKIQKYI
	Thhalv10028117m	Es2R-MYB113	KANITTGKWTLLEDTKLKELVEIYGTKKWGMIAKMVGGRLGKQCRERWHNHLRPNIKMDAWTKEEDQILIEAHKVVGNKWTEIAQQLPGRSENSIKNHWNSTIRRMN
	Thhalv10028155m	Es2R-MYB114	SKVCSRGHWKPSEDFKLQELVAVFGPQNWNHIAEKMQGRTGKSCRLRWFNQLDPRINKKAFSDEEEEKLLAAHREFGNKWSLIAKLFPGRTDNAVKNHWHVLMARKL
	Thhalv10028340m	Es2R-MYB115	ELEYKKGLWTVEEDKILMDYVRTHGQGHWNRIAKKTGLKRCGKSCRLRWMNYLSPSVNRGTFTDQEEDLIIRLHKLLGNRWSLIAKRVPGRTDNQVKNYWNTHLSKKL
	Thhalv10028778m	Es2R-MYB116	KQKLRKGLWSPEEDEKLLRYITKYGHGCWSSVPKQAGLQRCGKSCRLRWINYLRPDLKRGAFSPDEENLIIELHAVLGNRWSQIAAQLPGRTDNEIKNLWNSCLKKKL
	Thhalv10028861m	Es2R-MYB117	KAHTNKGAWTKEEDQRLVDYIRNHGEGCWRSLPKSAGLLRCGKSCRLRWINYLRPDLKRGNFSDEEDQVIIKLHSLLGNKWSLIAGRLPGRTDNEIKNYWNTHIKRKL
	Thhalv10028864m	Es2R-MYB118	KLGVKKGPWTAEEDKKLINFIVKNGHCCWRALPKLAGLRRCGKSCRLRWTNYLRPDLKRGLLSNAEEQLVIDLHALLGNRWSKIAARLPGRTDNEIKNHWNTHIKKKL
	Thhalv10029512m	Es2R-MYB119	KNGLKKGPWTPEEDQKLVDYINKHGYGNWRTLPKNAGLQRCGKSCRLRWTNYLRPDIKRGRFSFEEEETIIQLHSIMGNKWSAIAARLPGRTDNEIKNYWNTHIRKRL
Gossypium raimondii v2.1	Gorai.001G010000.1	Gr2R-MYB001	KSNVRKGPWSPDEDNTLVNYIHKHGTGGNWITLPRKAGLKRCGKSCRLRWLNYLRPDIKHGGFSEEEDNIICSLYSTLGSRWSVIAAQLPGRTDNDIKNHWNTKLKKKL
	Gorai.001G015200.1	Gr2R-MYB002	KEGLNKGAWTANEDQILKNYITIHGEGKWRDLPQKAGLKRCGKSCRLRWLNYLRPDIKRGNISIEEEELIIRLHKLLGNRWSLIAGRLPGRTDNEIKNYWNTNLSKRM
	Gorai.001G020400.1	Gr2R-MYB003	KEGLNKGAWTALEDKLLASYIKAHGEGKWSDLSRRAGLKRCGKSCRLRWLNYLRPDIKRGNISRDEEELIIRLHNLLGNRWSLIAGRLPGRTDNEIKNYWNTVLRKRA
	Gorai.001G020500.1	Gr2R-MYB004	KEGLKKGAWTDWEDKILASYINVHGEGKWRNLPKRAGLKRCCRSCRLRWVNYLRPDIKRGNISHDEEELIIRLHNLLGNRWSLIAGRLPGRTDNEIKNYWNSTLSKRT
	Gorai.001G020600.1	Gr2R-MYB005	KEGLNKGAWTALEDKILTSYIHVHGEGKWRNLPKRAGLKRCGKSCRLRWLNYLRPDIKRGNISHDEEELIIRLHNLLGNRWSLIAGRLPGRTDNEIKNYWNTTLGKRA
	Gorai.001G024300.1	Gr2R-MYB006	KANVKRGPWSPEEDATLKNYVQSHGTGGNWIALPLKAGLKRCGKSCRLRWLNYLRPDIKHGGFTEEEDNIICSLYSQMGSRWSLIASQLPGRTDNDVKNYWNTKLKKKL
	Gorai.001G044000.1	Gr2R-MYB007	KSQPKRGLWKPEEDLILKNYVETYGEGNWATVSKRSGLMRGGKSCRLRWKNYLRPNIKRGGMSKEEEDLIIRMHKLLGNRWSLIAGRLPGRTDNEVKNYWNTHLNKKS
	Gorai.001G075000.1	Gr2R-MYB008	AEQLRRGTWSAEEDSLLIHYIGLHGEGHWNLLAKRAGLRRTGKSCRLRWLNYLKPDVKHGNLTPQEECLILQLHSKWGNRWSKIAKYLPGRTDNEIKNYWRTRVNKHA
	Gorai.001G087200.1	Gr2R-MYB009	SLRVRKGAWTEEEDLLLKKCIEKYGEGKWHQVPARAGLNRCRKSCRLRWLNYLKPNIKRGHFAADEVDLIIRLHNLLGNRWSLIAGRLPGRTANDVKNYWNTHLLKKI
	Gorai.001G087400.1	Gr2R-MYB010	SLRVRKGAWTEEEDLLLKKCIEKYGEGKWHQVPARAGLNRCRKSCRLRWLNYLKPNIKRGHFAADEVDLIIRLHNLLGNRWSLIAGRLPGRTANDVKNYWNTHLLKKN
	Gorai.001G090100.1	Gr2R-MYB011	KQAWRKGPWTHEEDKLLAEYVTFHGEGRWSSVARSTGLNRSGKSCRLRWVNYLRPGLKRGHITPQEEGIMVELHALWGNKWSTIAKYLPGRTDNEIKNYWRTHFMKKE
	Gorai.001G107900.1	Gr2R-MYB012	QDEIRKGPWTEQEDILLANFVHLFGDRRWDFIAKVSGLNRTGKSCRLRWVNYLHPGLKRGKMTPHEERLVLELHAKWGNRWSRIARKLPGRTDNEIKNYWRTHMRKTA
	Gorai.001G115300.1	Gr2R-MYB013	SAALIKGQWTDDEDRKLIRLVKQYGVRKWAQIAESLVGRAGKQCRERWHNHLRPDIKKDSWSEEEERILIEAHAKVGNRWAEIAKFIPGRTENAIKNHWNATKRRQN
	Gorai.001G138800.1	Gr2R-MYB014	TNKLRKGLWSPEEDDKLINYMLTNGQGCWSDVARNAGLQRCGKSCRLRWINYLRPDLKRGAFSPQEEELIVHLHSILGNRWSQIAARLPGRTDNEIKNFWNSTIKKRL
	Gorai.001G143200.1	Gr2R-MYB015	KVGLKKGRWTAEEDVLLTKYIQANGEGSWRSLPKNAGLLRCGKSCRLRWINYLRADLKRGNFTSQEEEVIINLHATLGNRWSLIASYLPGRTDNEIKNYWNSHLSRKI
	Gorai.001G148500.1	Gr2R-MYB016	KQKLRKGLWSPEEDEKLLRHITKYGHGCWSSVPKQAGLQRCGKSCRLRWINYLRPDLKRGTFSQEEENLIIELHAVLGNRWSQIAAQLPGRTDNEIKNLWNSCLKKKL
	Gorai.001G169700.1	Gr2R-MYB017	RKGLKKGPWGPEEDEILINYINKHGHGSWRSLPKLSALWKFLFCRVSPLQPIKGLISTLTGLRRCGKSCRLRWTNYLRPDIKRGPFTLDEEKLVIQLHAILGNRWAAIASQLPGRTDNEIKNLWNTHLKKRL
	Gorai.001G177100.1	Gr2R-MYB018	KMGLKKGPWTPEEDQILINYINLYGHGNWRALPKQAGLLRCGKSCRLRWTNYLRPDIKRGNFSREEEDTIINLHEMLGNRWSAIAARLPGRTDNEIKNVWHTHLKKRL
	Gorai.001G205300.1	Gr2R-MYB019	KVGLKKGPWTAEEDKKLFNFILTNGQCCWRAVPKLAGLLRCGKSCRLRWTNYLRPDLKRGLLSEHEEKMVIDLHAQLGNRWSKIASHLPGRTDNEIKNHWNTHIKKKL
	Gorai.001G207500.1	Gr2R-MYB020	KIGLRKGPWTPQEDKLLTEYVNMHGEGRWSSVARSSGLNRSGKSCRLRWVNYLRPGLKRGQITPQEEGIIIELHALWGNKWSTIARYLPGRTDNEIKNYWRTHYKKKE
	Gorai.001G239000.1	Gr2R-MYB021	KVGVKKGPWTPEEDLILVSYIQQHGPGNWRAVPTKTGLLRCSKSCRLRWANYLRPGIRRGNFTENEEKMIIHLQALLGNRWAAIASYLPERTDNDIKNYWNTHLKKKL
	Gorai.001G263200.1	Gr2R-MYB022	EVEVRKGPWTMEEDLILINYIANHGEGVWNSLAKAAGLKRTGKSCRLRWLNYLRPDVRRGNITPEEQFLIMELHTKWGNRWSKIAKHLPGRTDNEIKNYWRTRIQKHM
	Gorai.001G263600.1	Gr2R-MYB023	KTSIIKGQWTPQEDRVLMQLVTRHGTKKWSQIAKMLNGRVGKQCRERWHNHLRPDIKKDSWSEEEDMILIAAHKEIGNKWAEIAKRLPGRTENTIKNHWNATKRRQF
	Gorai.001G268000.1	Gr2R-MYB024	KVGLKRGPWTIEEDHKLMNFIFNNGIPCWRHVPKLAGLLRCGKSCRLRWINYLRPDVKRGCFTESEEDEIIRLHSQLGNRWSKIASHFPGRTDNEIKNHWNTRIRKKL
	Gorai.002G009300.1	Gr2R-MYB025	DIDRVRGPWSPEEDELLRKLVQRYGPRNWTVISTSIPGRSGKSCRLRWCNQLSPEVEHRAFTAEEDRIIRKAHALYGNKWATIARLLNGRTDNAVKNHWNSTLKRKF
	Gorai.002G016800.1	Gr2R-MYB026	KSGLRQGTWTAEEDRKLTAYVTRYGCWNWRQLPKFAGLARCGKSCRLRWMNYLRPNLKRGNFTKEEDETIITLHESLGNRWSAIAAMLPGRTDNEIKNHWHTNLKKHA
	Gorai.002G077200.1	Gr2R-MYB027	KNGLKKGPWTAEEDQKLIDYIQKHGHGRWRTLPKNAGLKRCGKSCRLRWTNYLRPDIKRGKFSIEEDEVIIQLHSVLGNKWSAIAARLPGRTDNEIKNYWNTHIKKKL
	Gorai.002G089900.1	Gr2R-MYB028	GIMLKKGPWTAAEDAVLADYVRTHGEGNWNAVQKNTGLARCGKSCRLRWANHLRPNLKKGAFSPEEERIIVELHAKMGNKWARMATQLPGRTDNEIKNYWNTRVKRRQ
	Gorai.002G106300.1	Gr2R-MYB029	KDKVKRGPWSPQEDLRLITFIQKHGHENWRALPKQAGLLRCGKSCRLRWINYLRPDVKRGNFSKEEEETIIRLHETLGNKWSKIASHLPGRTDNEIKNMWNTHLKKRL
	Gorai.002G180300.1	Gr2R-MYB030	KRDTNKGAWSMQEDEKLLNYIRKNGEAGCWRTLPQAAGLLRCGKSCRLRWINYLRPDVKRGNFGEDEDDLIIKLHALLGNRWSLIAGRLPGRTDNEVKNYWNSHLRRKL
	Gorai.002G196700.1	Gr2R-MYB031	KAHTNKGAWTKEEDDRLIAYIRAHGEGCWRSLPKAAGLLRCGKSCRLRWINYLRPDLKRGNFTEEEDELIIKLHSLLGNKWSLIAGRLPGRTDNEIKNYWNTHIRRKL
	Gorai.002G218600.1	Gr2R-MYB032	ESELRRGPWTLEEDTLLTHYIARHGEGRWNMLAKCAGLKRTGKSCRLRWLNYLKPDIKRGNLTPQEQLLILELHSKWGNRWSKIAQHLPGRTDNEIKNYWRTRVQKQA
	Gorai.002G246700.1	Gr2R-MYB033	KSNVKKGPWSPEEDAMLKDFIHKHGTGGNWISLPQKAGLRRCGKSCRLRWLNYLRPNIKHGKFSDDEDRIICNLFASIGSRWSIIAANLPGRTDNDIKNYWNTKLKKKL
	Gorai.003G021100.1	Gr2R-MYB034	KEGVNRGAWSVKEDQLLSNYINLHGEGQWRTLPQKAGLNRCGKSCRLRWMNYLRPGIKRGNISPDEEDLIIRLHRLLGNRWSLIAGRLPGRTDNEIKNYWNTILSKKS
	Gorai.003G039500.1	Gr2R-MYB035	NTGLKKGPWTPEEDQKLVKFINENGHGSWRALPKLAGLNRCGKSCRLRWTNYLRPDIKRGKFSHEEEQTILNLHSILGNKWSAIASHLPGRTDNEIKNFWNTHLKKKL
	Gorai.003G054100.1	Gr2R-MYB036	KNGLKKGPWTPEEDRILVDYIQRHGHGSWRALPKLAGLNRCGKSCRLRWTNYLRPDIKRGRFSEEEEHTIINLHASLGNKWSAIATHLPGRTDNEIKNFWNTHLRKKL
	Gorai.003G097900.1	Gr2R-MYB037	SDGLKKGAWTAEEDQKLISYIQKHGEGGWRFLPQKAGLQRCGKSCRLRWANYLRPGIKRGDFTPEEDKTIIKLQAELGNRWAAIARHLPNRTDNEIKNYWNAHLKKRL
	Gorai.003G112700.1	Gr2R-MYB038	GTFIKKGPWTGEEDEILMNYVKKYGPKGWSSIRSMGLLPRTGKSCRLRWVNKLRPNLKTGCKFSAEEERVVIELQAEFGNKWAKIARHLPGRTDNDVKNFWSARRKRLE
	Gorai.003G136400.1	Gr2R-MYB039	QEETRKGPWTEQEDAVLVNFVHLFGDRRWDFIAKVSGLNRTGKSCRLRWVNYLHPGLKREKMSLQEQRLVLELHAKWGNRWSRIARKLPGRTDNEIKNYWRTHMRKKA
	Gorai.003G155400.1	Gr2R-MYB040	QQKVKRGLWSPEEDEKLIRFITTHGYGCWSEVPEKAGLQRCGKSCRLRWINYLRPDIRRGRFTPEEEKLIISLHGVVGNRWAHIASHLPGRTDNEIKNYWNSWIKKKI
	Gorai.003G168100.1	Gr2R-MYB041	KLGVKKGPWTAEEDKKLINFILTNGQCCWRAVPKLAGLRRCGKSCRLRWTNYLRPDLKRGLLSEAEEQLVIDLHSRLGNRWSKIAARLPGRTDNEIKNHWNTHIKKKL
	Gorai.003G183700.1	Gr2R-MYB042	ANVKKGPWTAEEDQKLVDYINKNGHGSWRIVPKQAGLNRCGKSCRLRWTNYLRPDIKRGKFGEEEERLIINLHSVLGNKWSKIAAHLPGRTDNEIKNFWNTRIRRKL
	Gorai.004G029000.1	Gr2R-MYB043	KGEVKRGPWTAEEDKKLIDYIQKHGHGKWRTLPKNAGLKRCGKSCRLRWANYLRPDIKRGKFSDEEEQTIIQLHSVLGNKWSAIAARLPGRTDNEIKNYWNTRIKKKL
	Gorai.004G037300.1	Gr2R-MYB044	KVKLRKGLWSPEEDEKLMKYMLSNGQGCWSDIARNAGLQRCGKSCRLRWINYLRPDLKRGAFCPQEEDLIIHLHSILGNRWSQIAARLPGRTDNEIKNFWNSTLKKRL
	Gorai.004G044000.1	Gr2R-MYB045	KVGLHRGPWSPREDKLLVNYIQSHGEGKWKSLPKKAGLLRCGKSCRLRWTNYLRPDIKRGNITPEEDDLIIRLHSLLGNRWSLIAGRLPGRTDNEIKNYWNCHLSKRL
	Gorai.004G064100.1	Gr2R-MYB046	KVGLKKGPWTAEEDQKLINFILTNGQCCWRAVPKLAGLLRCGKSCRLRWTNYLRPDLKRGLLSEYEEQMVIDLHAQLGNRWSKIASHLPGRTDNEIKNHWNTHIKKKL
	Gorai.004G130900.1	Gr2R-MYB047	KVGLNRGPWTAREDTLLINYIQAHGEGHWRSLPKMAGLLRCGKSCRLRWINYLRPDIKRGNITPDEDDLIIRLHSLLGNRWSLIAKRLPGRTDNEIKNYWNSHLSKRV
	Gorai.004G138300.1	Gr2R-MYB048	QQKVKRGLWSPEEDEKLIRYITTHGYGCWSEVPEKAGLQRCGKSCRLRWINYLRPDIRRGRFTPEEEKLIISLHGVVGNRWAHIASHLPGRTDNEIKNYWNSWIKKKI
	Gorai.004G145800.1	Gr2R-MYB049	DMDVKKGPWTEEEDFTLKAYVNIHGEGRWNSVARLSGLKRTGKSCRLRWLNYLRPEVRRGNISLQEQLLILQLHSQWGNRWSKIAQHLPGRTDNEIKNYWRTRVQKQA
	Gorai.004G146000.1	Gr2R-MYB050	DMDVRKGPWTEEEDYMLKTYVNVHGEGSWNSVARLSGLKRSGKSCRLRWLNYLRPEVIRGNISLQEQLLILQLHSRWGNRWSKIAQQLPGRTDNEIKNYWRTRVLKQA
	Gorai.004G147600.1	Gr2R-MYB051	KQKLRKGLWSPEEDEKLLRHITKYGHGCWSSVPKQAGLQRCGKSCRLRWINYLRPDLKRGTFSQEEENLIIELHAVLGNRWSQIAAQLPGRTDNEIKNLWNSCLKKKL
	Gorai.004G150800.1	Gr2R-MYB052	KVGLHRGPWTPREDTLLINYVQTHGEGHWRSLPKKAGLLRCGKSCRLRWMNYLRPDIKRGNISTDEDDLIIRLHSLLGNRWSLIAGRLPGRTDNEIKNYWNTYLSKRL
	Gorai.004G151000.1	Gr2R-MYB053	KVGLHRGQWTSREDTLLVNYIQAHDEGHWRSLPMKAGLLRCGKSCRLRWMNYLRPDIKRGNISPDEDDLIIRLHSLLGNRWSLIAGRLPGRTDNEIKNYWNTHLSKRL
	Gorai.004G157600.1	Gr2R-MYB054	KKGLKKGPWAPEEDEILTNYIKKHGHGSWRSLPKLAGLLRCGKSCRLRWTNYLRPDIKRGPFTLEEEKLVIQLHAILGNRWAAIAAQLPRRTDNEIKNLWNTHLKKRL
	Gorai.004G165400.1	Gr2R-MYB055	ISQIRKGPWKAEEDEVLINHVKKYGPREWSSIRSKGLLQRTGKSCRLRWVNKLRPNLKNGCKFTAEEERVVIELQAQFGNKWAKIATYLPGRTDNDVKNFWSSRQKRLA
	Gorai.004G172700.1	Gr2R-MYB056	KMKLRKGLWSPEEDEKLMKYMLTNGQGCWSDIAKNAGLQRCGKSCRLRWINYLRPDLKRGAFSLQEEELIIHLHSILGNRWSQIAARLPGRTDNEIKNFWNSTLKKRL
	Gorai.004G183500.1	Gr2R-MYB057	ANLKKGPWTPEEDEKLLDYINTHGHGNWKTLPKHAGLNRCGKSCRLRWANYLRPDIKRGRFSEEEERLIVNLHSTLGNKWSKIATYLPGRTDNEIKNFWNTHIRKKL
	Gorai.004G183600.1	Gr2R-MYB058	ANLNKGPWIPEEDEKLLDYINTHGHGNWKTLPKHAGLNRCGKSCRLRWANYLRPDIKRGRFSEEEERLIISLHSTLGNKWSKIATYLPGRTDNEIKNFWNTHIRKKL
	Gorai.004G183700.1	Gr2R-MYB059	ANLKKGPWTPEEDQKLVDCINKHGHGSWRALPKLAGLNRCGKSCRLRWTNYLRPDIKRGKFTEEEERVIINLHAVLGNKWSRIAAHLPGRTDNEIKNYWNTQIRKKL
	Gorai.004G196800.1	Gr2R-MYB060	KRVFNKGSWTAEEDRRLAKYIEIHGAKRWKTIAIKSGLNRCGKSCRLRWLNYLRPNIKRGNISDEEEDLIIRLHKLLGNRWSLIAGRLPGRTDNEIKNYWNSHLSKKM
	Gorai.004G201900.1	Gr2R-MYB061	KLGVKKGPWTAEEDKKLINFILTNGQCCWRAVPKLAGLRRCGKSCRLRWTNYLRPDLKRGLLSETEEQLVIDLHARLGNRWSKIAARLPGRTDNEIKNHWNTHIKKKL
	Gorai.004G231100.1	Gr2R-MYB062	KASVKKGPWSPEEDSKLKDYIEKYGTGGNWIALPHKAGLKRCGKSCRLRWLNYLRPNIKHGEFSEEEDMVICNLFATIGSRWSIIAAQLPGRTDNDIKNYWNTKLKKKL
	Gorai.004G268300.1	Gr2R-MYB063	KQKVKRGLWSPEEDDKLVKHITTHGHGSWSSVPKLAGLQRCGKSCRLRWINYLRPDLKRGSFTAEEEQIIIDVHRILGNRWAQIAKHLPGRTDNEVKNFWNSCIKKKL
	Gorai.004G269400.1	Gr2R-MYB064	KEKVKRGPWSPSEDLRLITFIQKHGHQNWRALPKQAGLLRCGKSCRLRWINYLRPDVKRGNFTQDEEDTIIRVHATLGNKWSKIASYLPGRTDNEIKNVWNTHLKKRL
	Gorai.004G276500.1	Gr2R-MYB065	KTAGKRGLWKAEEDLILKNYVETHGEGNWAKVSKLLGLKRGGKSCRLRWKNYLRPNIKRGAMSKEEEDLIIRMHNLLGNRWSLIAGRLPGRTDNEVKNYWNTHLNKKT
	Gorai.005G054900.1	Gr2R-MYB066	EEGWRKGPWTAEEDKLLIEYVKLHGEGRWNSVARLAGLKRNGKSCRLRWVNYLRPDLKRGQITPHEESIIIELHARWGNRWSTIARSLPGRTDNEIKNYWRTHFKKKN
	Gorai.005G068900.1	Gr2R-MYB067	EMDLIRGPWTVEEDFKLINYIAIHGEGRWNSLARCAGLKRTGKSCRLRWLNYLRPDIRRGNITLEEQLLILELHSRWGNRWSKIAQHLPGRTDNEIKNYWRTRVQKHA
	Gorai.005G139500.1	Gr2R-MYB068	KKERHIVTWNQEEDDILREQISLHGTQNWAIIASKFKDKTTRQCRRRWYTYLNSDFKKGGWSPEEDMLLCEAQKIFGNRWTEIAKVVSGRTDNAVKNRFSTLCKKRA
	Gorai.005G142000.1	Gr2R-MYB069	SKLCARGHWRPAEDTKLKELVALYGPQNWNLIAEKLEGRSGKIVAKNSGKRKSKSCRLRWFNQLDPRINRRAFTEEEEERLMQAHRLYGNKWAMIARLFPGRTDNAVKNHWHVIMARKY
	Gorai.005G162600.1	Gr2R-MYB070	KQDTNKGAWSKQEDEKLINYIRLHGEGCWRTLPQAAGLLRCGKSCRLRWINYLRPDLKRGNFTEDEEDLIIKLHALLGNRWSLIAGRLPGRTDNEVKNYWNSHLRRKL
	Gorai.005G206300.1	Gr2R-MYB071	KSGLKKGPWTPEEDLKLTNYIQVHGPGNWRTLPKNAGLQRCGKSCRLRWTNYLRPDIRRGRFSFEEEETIIQLHGILGNKWSAIAGQLPGRTDNEIKNYWNTHIRKRL
	Gorai.005G206800.1	Gr2R-MYB072	KTGLRKGTWTPEEDRKLMAYVTRYGCWNWRQLPKFAGLARCGKSCRLRWMNYLRPNIKRGSYSKEEEETIIRLHDSLGNRWSAIAAQLPGRTDNEVKNHWHTTLKRRF
	Gorai.005G234900.1	Gr2R-MYB073	DIDRVKGPWGPEEDESLRKLVQLHGPRNWSLISRSIPGRSGKSCRLRWCNQLSPEVAHRPFTAEEDEIIIKAHAKFGNKWATIARLLNGRTDNAVKNHWNSTLKRRR
	Gorai.005G254000.1	Gr2R-MYB074	KAHTNKGAWTKEEDDRLIAYIRAHGEGCWRSLPKAAGLLRCGKSCRLRWINYLRPDLKRGNFTEDEDELIIKLHSLLGNKWSLIAARLPGRTDNEIKNYWNTHIRRKL
	Gorai.006G015200.1	Gr2R-MYB075	SKICSRGHWKPAEDSKLKELVTLYGPQNWNLIAEKFQGRTGKSCRLRWFNHLDPRINKKAFTEEEEERLMAAHRAYGNKWAMIARLFPGRTDNAVKNHWHVIMSRKY
	Gorai.006G017400.1	Gr2R-MYB076	KAGLKKGPWTPEEDIILVSYIQQHGPGNWRAVPTNTGLLRCSKSCRLRWTNYLRPGIKRGNFTDHEEKLIIHLQALLGNRWAAIASYLPQRTDNDIKNYWNTHLKKKL
	Gorai.006G030800.1	Gr2R-MYB077	DVEVRKGPWTMEEDLILINYIATHGEGVWNNLAKAAGLKRTGKSCRLRWLNYLRPDVRRGNITPEEQLLIMELHAKWGNRWSKIAKHLPGRTDNEIKNYWRTRIQKHI
	Gorai.006G037500.1	Gr2R-MYB078	KVGLKRGPWTIEEDHKLMNFILNNGIHCWRTVPKLAGLLRCGKSCRLRWINYLRPDLKRGAFTESEEDQIIQLHGRLGNRWSKIASHFPGRTDNEIKNHWNTRIKKKL
	Gorai.006G060300.1	Gr2R-MYB079	TEQLRKGPWTLEEDSLLTRYVARHGEGHWNLLAKLAGLRRTGKSCRLRWLNYLKPDVKRGNLTPEEQFLILELHCKWGNRWSKIAQELPGRTDNEIKNYWRTRVQKQA
	Gorai.006G064000.1	Gr2R-MYB080	KLGVKKGPWTAEEDRKLVNFIVTHGQCCWRSLPKLAGLRRCGKSCRLRWTNYLRPDLKRGLLNQDEEQLVIDLHARLGNRWSKIAARFPGRTDNEIKNHWNTHIKKKL
	Gorai.006G073500.1	Gr2R-MYB081	EEAWRKGPWTAEEDRLLTEYVRLHGEGRWNSVARLAGLKRNGKSCRLRWVNYLRPDLKRGQITPHEESIILELHARWGNRWSTIARSLPGRTDNEIKNYWRTHFKKKA
	Gorai.006G080800.1	Gr2R-MYB082	EEDLKRGPWTIEEDFKLINYISIHGKGRWNSLAHSAGLKRTGKSCRLRWLNYLRPDVRRGNITLEEQLLILQLHSRWGNRWSKIAQFLPGRTDNEIKNYWRTRVQKHA
	Gorai.006G121900.1	Gr2R-MYB083	SCHLKKGPWTSAEDAILVDYVKKHGEGNWNAVQKHSGLSRCGKSCRLRWANHLRPDLKKGMFTPEEERRIVELHAKLGNKWARMAAELPGRTDNEIKNFWNTRIKRLQ
	Gorai.006G129100.1	Gr2R-MYB084	TNKHKKGLWSPEEDDKLVTYMLTNGRGCWSDVARNAGLQRCGKSCRLRWINYLRPDLKRGAFSPQEQELIVHLHSILGNRWSQIAARLPGRTDNEIKNFWNSTIKKRL
	Gorai.006G162800.1	Gr2R-MYB085	KANVKKGPWSPEEDAKLKEYIQQHGTGGNWIALPQKAGLKRCGKSCRLRWLNYLRPNIKHGEFSDDEDRIICTLFASIGSRWSIIASQLPGRTDNDIKNYWNTKLKKKL
	Gorai.006G179700.1	Gr2R-MYB086	RKQRVKGPWSPEEDAILSELVSKFGARNWSLIARGIAGRSGKSCRLRWCNQLDPAVKRKPFTDEEDRMIISAHAVHGNKWAVIARLLPGRTDNAIKNHWNSTLRRRY
	Gorai.006G192400.1	Gr2R-MYB087	KKDTSKGAWSKLEDQKLTDYILKHGEGCWRSLPQAAGLLRCGKSCRLRWVNYLRPDLKRGNFGEDEEDLIIKLHALLGNRWSLIAGRLPGRTENEVKNHWNIHLRKKL
	Gorai.006G195700.1	Gr2R-MYB088	KLGVKKGPWTAEEDKKLVNFMRTHGYYCWRAVPKLAGLRRCGKSCRLRWTNYLRPDLKRGLLNHDEEQLVIDLHARLGNRWSKIAARLPGRTDNEIKNHWNTHIKKKL
	Gorai.006G254200.1	Gr2R-MYB089	EESWRKGPWTAEEDKLLIEYVKLHGEGRWNSVAKLAGLKRNGKSCRLRWVNYLRPDLKRGQITPHEESIILELHARWGNRWSTIARSLPGRTDNEIKNYWRTHFKKKP
	Gorai.006G265800.1	Gr2R-MYB090	QIELRRGPWTVEEDLKLVNYIAAHGEGRWNSLALFAGLKRTGKSCRLRWLNYLRPDVRRGNITLEEQLLILELHSHWGNRWSKIAQHLPGRTDNEIKNYWRTRVQKHA
	Gorai.007G001800.1	Gr2R-MYB091	KSEYKKGLWSAEEDSILMEYVRKHGKGKWNRIPKVTGLKRCGKSCRLRWINYLSPGVKRGRFSDQENDLIIRLHNLLGNRWSLIAGRVPGRTDNQVKNHWNTHLSKKL
	Gorai.007G002200.1	Gr2R-MYB092	QQMCSRGHWRPAEDDKLLDLVQRYGPHNWNAIAEKLQGRSGKSCRLRWFNQLDPRINRSPFTEEEEERLLASHRIHGNRWSVIARLFPGRTDNAVKNHWHVIMARRC
	Gorai.007G011100.1	Gr2R-MYB093	RAKHRKGLWSPEEDLKLRNYVLKHGHGCWTSVAINAGLQRNGKSCRLRWINYLRPGLKRGMFSPQEEDTILTLHHLLGNRWSQIAQNLPGRTDNEIKNYWHSHLKKRV
	Gorai.007G037100.1	Gr2R-MYB094	KIGVKKGPWTPEEDIILVSYIQEHGPGNWRSVPTNTGLLRCSKSCRLRWTNYLRPGIKRGNFTEEEEKTIIHLQALLGNRWAAIASYLPQRTDNDIKNYWNTHLKKKL
	Gorai.007G055600.1	Gr2R-MYB095	EMDRIKGPWSPEEDDLLQKLVQKYGPRNWSLVSKSIPGRSGKSCRLRWCNQLSPQVEHRAFTPEEDETIIRAHARFGNKWATIARLLNGRTDNAIKNHWNSTLKRKC
	Gorai.007G074500.1	Gr2R-MYB096	KVGLKRGPWTIEEDHKLTNFLLNNGIICWRKVPKLAGLLRCGKSCRLRWINYLRPGLKRGSFTDSEEHQIIQLHSRLGNRWSKIASHFPGRTDNEIKNHWNTRIKKKL
	Gorai.007G118200.1	Gr2R-MYB097	KQKLRKGLWSPEEDEKLLRHITKYGHGCWSSVPKQAGLQRCGKSCRLRWINYLRPDLKRGTFSQEEENLIIELHAVLGNRWSQIAAQLPGRTDNEIKNLWNSCLKKKL
	Gorai.007G121000.1	Gr2R-MYB098	EMELRKGPWTEEEDSMLRAYVNIHGEGRWNAVARLSGLRRTGKSCRLRWLNYMRPEIKRGNISLEEQLLILELHSRWGNRWSKIAQHLPGRTDNEIKNYWRTRVQKQA
	Gorai.007G124000.1	Gr2R-MYB099	KVGLKKGRWTAEEDEILTKYIQTHGEGSWRLLPKNAGLLRCGKSCRLRWINYLRADLKRGNFTGEEDELLIKLHQSLGNRWSLIASHLPGRTDNEIKNYWNSNLSTKM
	Gorai.007G146200.1	Gr2R-MYB100	KMGLKKGPWTPEEDQILINYIQLHGHGNWRALPKQAGLLRCGKSCRLRWTNYLRPDIKRGNFTREEEDTIINLHEMLGNRWSAIAARLPGRTDNEIKNVWHTHLKKRL
	Gorai.007G179300.1	Gr2R-MYB101	KQGTNKGAWSKQEDQKLIDYIRIHGEGCWRSLPKAAGLHRCGKSCRLRWINYLRPDIKRGNFAQDEEDLIIKLHALLGNRWSLIAGRLPGRTDNEVKNYWNSHIKRKL
	Gorai.007G192900.1	Gr2R-MYB102	KGHTYKGSWTREEDERLIAYIQAHGEGCWRSLPKAAGLLRCGKSCRLRWINYLRPDVKRGNFTDEEDELIIKLHSLLGNKWSIIAGRLPGRTDNEIKNHWNTHIKRKL
	Gorai.007G218100.1	Gr2R-MYB103	EMDRIKGPWSPEEDELLQQLVQKHGPRNWSLISKSIPGRSGKSCRLRWCNQLSPQVEHRAFTPEEDETIIRAHARFGNKWATIARLLNGRTDNAIKNHWNSTLKRKC
	Gorai.007G227500.1	Gr2R-MYB104	KANVKKGPWSPEEDAKLKAYIEENGTGGNWIALPQKIGLKRCGKSCRLRWLNYLRPNIKHGAFSEEEDNIICSLYINIGSRWSIIAAQLPGRTDNDIKNYWNTRLKKKL
	Gorai.007G236800.1	Gr2R-MYB105	ENGLKKGPWTLEEDQKLVKYIKENGHGSWRALPKLAGLNRCGKSCRLRWTNYLRPDIKRGKFSQEEEQTILNLHSILGNKWSAIASHLPGRTDNEIKNFWNTHLRKKL
	Gorai.007G252700.1	Gr2R-MYB106	KVGIKKGPWTPEEDIILVSYIQQHGAGNWRSVPTNTGLLRCSKSCRLRWTNYLRPGIKRGNFTPHEEGMIIHLQALLGNKWAAIASYLPQRTDNDIKNYWNTHLKKKL
	Gorai.007G253200.1	Gr2R-MYB107	TKLCSRGHWRPAEDAKLKELVAQYGAQNWNLIAEHLEGRSGKSCRLRWFNQLDPRINRRAFSDEEEERLLSAHRVYGNKWAMISRLFPGRTDNAVKNHWHVIMARKH
	Gorai.007G260600.1	Gr2R-MYB108	KVGIKRGPWTPEEDEVLANYIKREGEGRWRTLPKRAGLLRCGKSCRLRWMNYLRPSVKRGRIAPDEEDLILRLHRLLGNRWSLIAGRIPGRTDNEIKNYWNTHLSKKL
	Gorai.007G268800.1	Gr2R-MYB109	MGGVAWTEEEDQLLKKCIERYGEGKWHRVPLLAGLNRCRKSCRLRWLNYLRPNIKRGTFAEDEVQLIIKLHKLLGNKWSLIAGRLPGRTANDVKNYWNCHLSKKL
	Gorai.007G276500.1	Gr2R-MYB110	RIMIKGGVWKNTEDEILKAAVMKYGKNQWARISSLLVRKSAKQCKARWYEWLDPSIKKTEWTREEDEKLLHLAKLMPTQWRTIAPIVGRTPSQCLERYEKLLDAAC
	Gorai.007G312400.1	Gr2R-MYB111	EIPLKKGPWTAIEDAVLVEYVRSHGEGSWNAVQKNTGLARCGKSCRLRWVNHLRPNLKKGSFSPEEEKIIIELHAKMGNKWARMATQLPGRTDNEIKNYWNTRVKRRQ
	Gorai.007G312700.1	Gr2R-MYB112	EIVLKKGPWTATEDAVLAGYVRRHGEGNWNAVRKNTGLARCGKSCRLRWANHLRPNLKKGSFSPEEERIIIELHAKMGNRWARMATQLPGRTDNEIKNYWNTRVKRRQ
	Gorai.007G346400.1	Gr2R-MYB113	TKLCSRGHWRPAEDARLKELVTQYGPQNWNLIAEHLEGRSGKSCRLRWFNQLDPRINRRAFSEEEEERLLTAHKVYGNKWALIARLFPGRTDNAVKNHWHVIMARKH
	Gorai.007G348600.1	Gr2R-MYB114	ENGVKKGPWTPEEDRILIDYIQKHGHGSWRALPNLAGLNRCGKSCRLRWTNYLRPDIKRGKFSDEEEQTIINLHAVLGNKWSAIATHLPGRTDNEIKNFWNTHMRKKL
	Gorai.007G350500.1	Gr2R-MYB115	KVGLKRGPWTPEEDELLSNYINKEGEGRWRTLPKRAGLLRCGKSCRLRWMNYLRPSVKRGQIAPDEEDLILRLHRLLGNRWSLIAGRIPGRTDNEIKNYWNTHLSKKL
	Gorai.007G362200.1	Gr2R-MYB116	KNGLKKGPWTPEEDRILVDYIQKHGHSKWKSVPALAGLNRCGKSCRLRWTNYLRPNIKRGNFSSEEEQLIIDLHALMGNKWSAIARHLPGRTDNEVKNLWNSRLKRKL
	Gorai.008G035700.1	Gr2R-MYB117	KAHTNKGAWTKEEDDRLIAYIRAHGEGCWRSLPKAAGLLRCGKSCRLRWINYLRPDLKRGNFTEEEDELIIKLHSLLGNKWSLIAGRLPGRTDNEIKNYWNTHIRRKL
	Gorai.008G060100.1	Gr2R-MYB118	KVGLKKGPWTAEEDKKLISFILTNGQFCWRAVPKLAGLLRCGKSCRLRWTNYLRPDLKRGLLSEYEEQMVIDLHAQLGNRWSKIASHLPGRTDNEIKNHWNTHIKKKL
	Gorai.008G086400.1	Gr2R-MYB119	KANVKKGPWSPEEDAKLKAYIEANGTGGNWIALPQKIGLKRCGKSCRLRWLNYLRPNIRHGGFSEEEDNIICSLYISIGSRWSIIAAQLPGRTDNDIKNYWNTKLKKKL
	Gorai.008G126700.1	Gr2R-MYB120	KVGLHRGPWTPREDTLLVKYIQAHGEGHWRSLPKKAGLLRCGKSCRLRWMNYLRPDIKRGNITPDEEDLIIRLHSLLGNRWSLIAGRLPGRTDNEIKNYWNTHLSKRL
	Gorai.008G133700.1	Gr2R-MYB121	KQKLRKGLWSPEEDEKLLRHITKYGHGCWSSIPKQAGLQRCGKSCRLRWINYLRPDLKRGTFSQEEENLIIELHAVLGNRYIHIHIHSHIYICFFFFFLLEFLWRILGFSRFSIRWSQIAARLPGRTDNEIKNLWNSCLKKKL
	Gorai.008G137300.1	Gr2R-MYB122	VMDVRKGQWTEEEDSMLKAYVTLHGEGRWNSVARFSGLRRTGKSCRLRWLNYLRPAVRRGSITLEEQLLIIQLHSIWGNRWSKIAEHLPGRTDNEIKNYWRTKVQKQA
	Gorai.008G141000.1	Gr2R-MYB123	KVGLKKGRWTDEEDEILTKYIQVNGEGSWRSLPKNAGLLRCGKSCRLRWINYLRTDLKRGNFTAKEDETIVNLHSTLGNRWSLIASHLPGRTDNEIKNYWNAHLSRKI
	Gorai.008G151100.1	Gr2R-MYB124	KNGMKKGAWSPEEDHKLRSYIEKFGHWNWRELPKYAGLERCGKSCRLRWMNYLRPDVKHGNYTEEEDALIMKLHQEYGNRWSMIAARLPGRTDNEIKNHWHARLKTRA
	Gorai.008G151400.1	Gr2R-MYB125	KTGLKKGPWTPEEDLKLTNYIQIHGPGNWRTLPKNAGLERCGKSCRLRWANYLRPDIKRGRFSFEEEETIIQLHSILGNKWSAIAARLPGRTDNEIKNYWNTHIRKRL
	Gorai.008G158000.1	Gr2R-MYB126	EIEVRKGPWTTEEDTLLTRYIGRHGVGPWNMLAKCAGTNTLINNLFTLFFMFWVDLPLTSSGLKRSGKSCRLRWLNYLNPDIKRGNLTLQEQQLILQLHSLWGNRWSKIAEHLPGRTDNEIKNYWRTRVQNKQ
	Gorai.008G179600.1	Gr2R-MYB127	KVGLKKGPWTPEEDQKLLSYIQEHGGGSWRGLPAKAGLQRCGKSCRLRWINYLRPDIKRGKFSSQEERTIIQLHALLGNRWSAIAAHLPKRTDNEIKNYWNTQLKKRL
	Gorai.008G179800.1	Gr2R-MYB128	EVRLKRGPWTAEEDKLLTAYIQKHGYGSWGSLPHKAGLERCGKSCRLRWINYLRPDIKRGKFSLEEEQTIIQLHAFLGNRWSAIAAHLPKRTDNEIKNHWNTHLKKRL
	Gorai.008G192900.1	Gr2R-MYB129	KIGVKKGPWTPEEDIILVSYIQEHGPGNWRSVPTNTGLLRCSKSCRLRWTNYLRPGIKRGNFTEQEEKMIIHLQALLGNRWAAIASYLPQRTDNDIKNYWNTHLKKKL
	Gorai.008G238800.1	Gr2R-MYB130	KLGVKKGPWTAEEDQKLINFILTNGQCCWRALPKLAGLRRCGKSCRLRWTNYLRPDLKRGLLSEAEEQLVIDLHARLGNRWSKIAARLPGRTDNEIKNHWNTHIKKKL
	Gorai.008G277900.1	Gr2R-MYB131	KAKHKKGLWSPEEDLKLRNYVLKHGHGCWSSVPINAGLQRNGKSCRLRWINYLRPGLKRGTFTPQEEETILTLHHLLGNKWSQIAQNLPGRTDNEIKNYWHSYLKKRI
	Gorai.008G287100.1	Gr2R-MYB132	QQQLRRGPWTIEEDSVLVHYIARHGEGRWNFLAKHAGLRRTGKSCRLRWLNYLKPDVKRGNLTAEEQFLILELHSKLGNRWSKIAQHLPGRTDNEIKNYWRTRVQKQA
	Gorai.008G293100.1	Gr2R-MYB133	QQMCSRGHWRPAEDEKLRESVERYGPHNWNAIAQKLQGRSAGKSCRLRWFNQLDPRINRSPFTEEEEERLLSAHRIHGNRWAVIARLFPGRTDNAVKNHWHVIMARRC
	Gorai.008G295800.1	Gr2R-MYB134	KTNGVKGQWTMEEDRMLIQLVEQYGVRKWSHIAQMLPGRIGKQCRERWHNHLRPDIKKDTWSEEEDKVLIQAHREIGNKWAEIAKRLPGRTENSIKNHWNATKRRQF
	Gorai.009G006700.1	Gr2R-MYB135	KANVKKGPWSPEEDAKLKAYIEQYGTGGNWIALPQKIGLKRCGKSCRLRWLNYLRPNIKHGGFSEEEDNIICNLYISIGSRWSIIAAQLPGRTDNDIKNYWNTKLKKKL
	Gorai.009G040800.1	Gr2R-MYB136	KKEVNRGAWTAEEDQKLAQVVEIHGPKRWKAVAAKAGINRCGKSCRLRWMNYLRPNIKRGNISDQEEDLILRLHKLLGNRWSLIAGRLPGRTDNEIKNYWNSHLSKKI
	Gorai.009G040900.1	Gr2R-MYB137	KKEVNRGAWTDEEDQKLAQVVEIYGPKRWQAVAAKAGLNRSGKSCRLRWLNYLRPNIKRGNISDQEEDLILRLHKLLGNRWSLIAGRLPGRTDNEIKNYWNSHLSKKT
	Gorai.009G110800.1	Gr2R-MYB138	KANVKKGPWSTEEDSKLREYIEKYGTGGNWIALPQKAGLKRCGKSCRLRWLNYLRPNIKHGEFTDEEDRIICSLFASIGSRWSIIAAQLPGRTDNDIKNYWNTKLKKKL
	Gorai.009G142200.1	Gr2R-MYB139	KQKVKRGLWSPEEDEKLINYVTTYGHGCWSSVPKLAGLQRCGKSCRLRWINYLRPDLKRGSFSPQEAALIIELHSILGNRWAQIAKHLPGRTDNEVKNFWNSSIKKKF
	Gorai.009G146500.1	Gr2R-MYB140	RFDVNKGAWTAEEDRKLAEVIAVHGAKRWKTIPTIAGLNRCGKSCRLRWMNYLRPNIKRGNISDQEEDLILRLHKLLGNRWSLIAGRLPGRTDNEIKNYWNSHLSKKV
	Gorai.009G174500.1	Gr2R-MYB141	KNGLKKGPWTPEEDQKLIDYIQKHGYGNWRTLPKNAGLQRCGKSCRLRWTNYLRPDIKRGRFSFEEEETIIQLHSILGNKWSAIAARLPGRTDNEIKNYWNTHIRKRL
	Gorai.009G208900.1	Gr2R-MYB142	RAEKIKGPWSAEEDRILTRLVERYGPRNWSLISRYIKGRSGKSCRLRWCNQLSPNVEHRPFSQAEDDTILAAHARYGNRWATIARLLPGRTDNAVKNHWNSTLKRRA
	Gorai.009G215900.1	Gr2R-MYB143	DLDRIKGPWSPGEDEALQRLVHTYGPKNWSLISKSIPGRSGKSCRLRWCNQLSPEVQHRPFTPEEDDTIIQAHAQFGNKWAIIARLLNGRTDNAIKNHWNSTLKRKC
	Gorai.009G222900.1	Gr2R-MYB144	KANVKKGPWSPEEDTKLKAYIEQHGTGGNWIALPHKIGLKRCGKSCRLRWLNYLRPNIKHGGFSEEEDKIICSLYISIGSRWSIIAAQLPGRTDNDIKNYWNTRLKKKL
	Gorai.009G236900.1	Gr2R-MYB145	ENGLKKGPWTPEEDQKLVHYIKRHGHGSWRALPRLAGLNRCGKSCRLRWTNYLRPDIKRGKFSQDEEQTILHLHSVLGNKWSAIATHLPGRTDNEIKNFWNTHLKKKL
	Gorai.009G251700.1	Gr2R-MYB146	NKTCPRGHWRPAEDEKLRQLVEQYGAQNWNSIAEKLQGRSGKSCRLRWFNQLDPRINRRPFTEEEEERLLAAHHIHGNKWALIARLFPGRTDNAVKNHWHVIMARKQ
	Gorai.009G263200.1	Gr2R-MYB147	KAHTNKGAWTKEEDQRLIHYIRVHGEGSWRSLPKAAGLLRCGKSCRLRWMNYLRPDLKRGNFTEDEDELIIKLHGLLGNKWSLIAGRLPGRTDNEIKNYWNTHIKRKL
	Gorai.009G275100.1	Gr2R-MYB148	KSEKIKGPWSAEEDRILTRFVEKYGPRNWSLISRYIKGRSGKSCRLRWCNQLSPSVEHRPFSQAEDETILAAHARFGNRWATIARLLHGRTDNAVKNHWNSTLKRKA
	Gorai.009G276400.1	Gr2R-MYB149	DIDRIKGPWSPEEDEALKRLVQTYGSRNWSLVSKSIPGRSGKSCRLRWCNQLSPDVEHRPFTPEEDDTIARAHTRFGNKWATIARFLNGRTDNAIKNHWNSTLKRKC
	Gorai.009G281000.1	Gr2R-MYB150	EDGLKKGPWTPEEDQKLVQYIKNHGHGSWRALPKLAGLNRCGKSCRLRWTNYLRPDIKRGKFSQDEEQTILHLHSILGNKWSAIATHLPGRTDNEIKNFWNTHLKKKL
	Gorai.009G288900.1	Gr2R-MYB151	KAHTNKGAWTKEEDQRLIDYIRLHGEGCWRSLPKAAGLLRCGKSCRLRWINYLRPDLKRGNFSEAEDELIIKLHSLLGNKWSLIAARLPGRTDNEIKNYWNTHIKRKL
	Gorai.009G301100.1	Gr2R-MYB152	GVVLKKGPWTSAEDAILIDYVKKHGEGNWNAVQKHSGLFRCGKSCRLRWANHLRPNLKKGAFTQEEEQLIIELHAKMGNKWARMAAHMPGRTDNEIKNYWNTRIKRRQ
	Gorai.009G413600.1	Gr2R-MYB153	GENLRKGPWHEEEDERLISFVKLLGSRRWDYIAQASGLKRSGKSCRLRWVNYLRPNLKHSSISAEEEMIILKLHQKWGNKWSMIARMLPGRTDNEIKNYWRTHLRKKA
	Gorai.009G454000.1	Gr2R-MYB154	KDNVKRGQWTPEEDNKLSSYIAQHGTRNWRLIPKNAGLQRCGKSCRLRWTNYLRPDLKHGQFSDAEEQTIVKLHSVVGNRWSLIAAQLPGRTDNDVKNHWNTKLKKKL
	Gorai.010G016800.1	Gr2R-MYB155	ESSRIKGPWSAEEDRVLTRLVERYGARNWSLISRYIKGRSGKSCRLRWCNQLSPDVEHRPFTKAEDETILAAHGVYGNRWATIAMLLPGRTDNAVKNHWNSTLKRRA
	Gorai.010G023500.1	Gr2R-MYB156	DMDRIKGPWSPEEDEALQRLVQTYGPRNWTLISKSIPGRSGKSCRLRWCNQLSPEVEHRPFTPEEDDTIIRAHARVGNKWATIARLLNGRTDNAIKNHWNSTLKRKC
	Gorai.010G028800.1	Gr2R-MYB157	KANVKKGPWSPEEDAKLKAYIEHYGTGGNWISLPQKIGLKRCGKSCRLRWLNYLRPNIKHGGFSEEEDEIICSLYVSIGSRWSIIAAQLPGRTDNDIKNYWNTRLKKKL
	Gorai.010G079900.1	Gr2R-MYB158	KANVKRGPWSPDEDDTLRNYLAKHGTGGNWIALPRKAGLKRCGKSCRLRWLNYLRPDIKHGGFTDEEDNIICSLYSSIGSRWSLIAAQLPGRTDNDIKNHWNTKLKKKL
	Gorai.010G087200.1	Gr2R-MYB159	KEGLNRGAWTALEDKILTDYIKVHGEGRWRNLPKRAGLKRCGKSCRLRWLNYLRPDIKRGNISADEEELIIKLHKLLGNRWSLIAGRLPGRTDNEIKNYWNTNLSKRV
	Gorai.010G096800.1	Gr2R-MYB160	LKEVNRGAWTAEEDQKLAQVIDLHGPKRWKSIAAKAGLKRSGKSCRLRWMNYLRPNIKKGNISDQEEDLILRLHKLLGNRWSLIAGRLPGRTDNQIKNYWNSHLSKKI
	Gorai.010G139300.1	Gr2R-MYB161	KLNVKKGLWTEEEDAKILAYVSKHGTGNWTAVPKKAGLRRCGKSCRLRWTNYLRPDLKRESFTPQEEELIIRLHAALGSRWSIIAQQLPGRTDNDVKNYWNTKLRKKL
	Gorai.010G148300.1	Gr2R-MYB162	KPTLRKGPWSSEEDHKLIAYVTRYGIWNWTAMAKAAGLQRSGKSCRLRWMNYLRPGIKRGNFTREEEETILDLHERLGNRWSVIASRLPGRTDNEIKNYWHTRLSKRL
	Gorai.010G149300.1	Gr2R-MYB163	KNGLKKGPWTPEEDKKLIDYIQKHGYGNWRTLPKNAGLQRCGKSCRLRWTNYLRPDIKRGRFSFEEEETIIQLHSILGNKWSAIAARLPGRTDNEIKNYWNTHIRKIL
	Gorai.010G212500.1	Gr2R-MYB164	GIVLKKGPWTSAEDAILIDYVKKHGEGNWNAVQKHSGLFRCGKSCRLRWANHLRPNLKKGAFTQEEEQLIIELHAKMGNKWARMAAHLPGRTDNEIKNYWNTRIKRRQ
	Gorai.011G021300.1	Gr2R-MYB165	NRALKKGAWSPEEDKKLIAYIKRYGIWNWAEMAKPAGLQRSGKSCRLRWVNYLRPGIKHGNFTKEEEETIIDLHEKLGNRWSVIASKLPGRTDNEIKNHWHAHLSKRL
	Gorai.011G023800.1	Gr2R-MYB166	KNGLKKGPWTPEEDQKLIDYIQSHGYGNWRTLPKNAGLQRCGKSCRLRWTNYLRPDIKRGRFSFEEEEAIIQLHSVLGNKWSAIAARLPGRTDNEIKNYWNTHIRKRL
	Gorai.011G044100.1	Gr2R-MYB167	SAALIKGQWTDDEDRKLIRLVKQYGVRKWAQIAESLVGRAGKQCRERWHNHLRPDIKKDSWSEEEERILIEAHAKVGNRWAEIAKFIPGRTENAIKNHWNATKRRQN
	Gorai.011G063900.1	Gr2R-MYB168	KQKVKRGLWSPEEDEKLINYITTYGHGCWSSVPKLAGLQRCGKSCRLRWINYLRPDLKRGSFSPQEAALIIELHSILGNRWAQIAKHLPGRTDNEVKNFWNSSIKKKL
	Gorai.011G122800.1	Gr2R-MYB169	KVGLKKGPWTPEEDQKLLAYIEEHGHGSWRALPVKAGLQRCGKSCRLRWTNYLRPDIKRGKFSMQEEQTIIQLHALLGNRWSAIATHLPKRTDNEIKNYWNTHLKKRL
	Gorai.011G173900.1	Gr2R-MYB170	KMGLKKGPWTHEEDQILISYIQKHGHENWRALPKQAGLLRCGKSCRLRWINYLRPDIKRGNFSLEEEETIIQLHEMLGNRWSAIAAKLPGRTDNEIKNVWHTHLKKRL
	Gorai.011G195100.1	Gr2R-MYB171	KVGLKKGRWTAEEDEILANYIKANGEGSWRSLPKNAGLLRCGKSCRLRWINYLRADLKRGNITADEEETIVKFHSALGNRWSLIAAQLPGRTDNEIKNYWNSHLSRKI
	Gorai.011G203900.1	Gr2R-MYB172	QMELRRGPWTVEEDFKLIDYIATHGEGRWNSLARCAGLKRTGKSCRLRWLNYLRPDVRRGNITLEEQLLILELHSRWGNRWSKIAQHLPGRTDNEIKNYWRTRVQKHA
	Gorai.011G278500.1	Gr2R-MYB173	NNTRVKGPWSPEEDAVLSRLVAKFGARNWSLIARGIPGRSGKSCRLRWCNQLDPCLKRKPFTDEEDRIIISAHAIHGNKWASIAKLLPGRTDNAIKNHWNSTLRRRC
	Gorai.012G011700.1	Gr2R-MYB174	RSQINKGAWTSEEDTKLAEVIAVHGAKSWNTIASKAGLKRCGKSCRLRWMNYLRPNIKRGNISEQEEDLILRLHKLLGNRWSLIAGRLPGRTDNEIKNYWNSHLSKKI
	Gorai.012G022000.1	Gr2R-MYB175	GALLKKGPWTSAEDAILIDYVKKHGEGNWNAVQKHSGLFRCGKSCRLRWANHLRPNLKKGAFTREEEHLIIELHAKMGNKWARMAANLPGRTDNEIKNYWNTRIKRRQ
	Gorai.012G052500.1	Gr2R-MYB176	KVGLKKGPWTPEEDQKLLAYIEEHGRGSWRSLPAKAGLQRCGKSCRLRWTNYLRPDIKRGKFSLQEEQTIIQLHALLGNRWSAIATHLPKRTDNEIKNYWNTHLKKRL
	Gorai.012G054500.1	Gr2R-MYB177	KVGVKKGPWTPEEDIVLVSYIQEHGPGNWRAVPTNTGLLRCSKSCRLRWTNYLRPGIRRGNFTEHEEKMIIHLQALLGNRWAAIASYLPQRTDNDIKNYWNTHLKKKL
	Gorai.012G061800.1	Gr2R-MYB178	EILYKKGLWTMEEDKLLIDYVKVHGKGQWNKIANRTGLKRSGKSCRLRWMNYLSPNVKKGDFSEEEEDLIIRLHKLLGNRWSLIAKRVPGRTDNQVKNYWNSHLRKKL
	Gorai.012G078200.1	Gr2R-MYB179	GGDRVKGSWSPQEDANLIKLVEQHGPRNWSMISSSIPGRSGKSCRLRWCNQLSPAVQHRPFTAAEDAVIIQAHAVHGNKWATIARLLPGRTDNAIKNHWNSTLRRKR
	Gorai.012G104100.1	Gr2R-MYB180	KERQRWRAEEDALLCAYVKQYGPREWNLVSHRMNTPLNRDAKSCLERWNNYLKPGIKKGSLTEEEQRLVIRLQAKHGNKWKKIAAEVPGRTAKRLGKWWEVFKEKQQ
	Gorai.012G132200.1	Gr2R-MYB181	KNGLKKGPWTPEEDLKLINYIQIHGAGHWRNLPKNAGLQRCGKSCRLRWTNYLRPDIKRGRFSFEEEETIIQLHSVLGNKWSAIACRLPGRTDNEIKNYWNTHIRKRL
	Gorai.012G132400.1	Gr2R-MYB182	KSGLRKGTWTPEEDRKLTAYVTRYGCWNWRQLPKYAGLARCGKSCRLRWLNYLRPNIKRGNYSKEEEETIIRLHESLGNRWSAIAAQLPGRTDNEIKNHWHTHLKKRF
	Gorai.012G149000.1	Gr2R-MYB183	DVDRVKGPWSPEEDELLRKLVHRHGARNWSLVSRSIPGRSGKSCRLRWCNQLSPEVEHRPFTSEEDGVIVKAHAKYGNKWATIARLLNGRTDNAVKNHWNSTLKRKL
	Gorai.012G186500.1	Gr2R-MYB184	KVGLKKGPWTPEEDQKLLAYIEQHGHGSWRALPLKAGLQRCGKSCRLRWINYLRPDIKRGKFSLQEEQTIIQLHALLGNRWSAIATHLPKRTDNEIKNYWNTHLKKRL
	Gorai.013G071600.1	Gr2R-MYB185	KNGMKKGEWSAEEDHKLRSYIQRYGHWNWRELPKYAGLKRCGKSCRLRWMNYLRPELKRGNFTEEEDALIIKLHDEMGNRWSTIAKSFPGRTDNEIKNQWHAHLKKRT
	Gorai.013G072900.1	Gr2R-MYB186	KNGMKKGEWSAEEDHKLRSYIQRYGHWNWRELPKYAGLKRCGKSCRLRWMNYLRPELKRGNFTEEEDALIIKLHDEMGNRWSTIAKSFPGRTDNEIKNQWHAHLKKRT
	Gorai.013G073000.1	Gr2R-MYB187	MKKGEWSAEEDDKLRTYVQKYGHWNWHQLPKFAGLKRCGKSCRWRWMNYLLPGLKRGNFTEEEDALIIKLHEQFGNRWSTIAKSLRGRTDSEIKNHWHSQLKKST
	Gorai.013G083300.1	Gr2R-MYB188	KKERHIVTWTQEEDDILRGQISLHGTENWAIIANKFKDKTTRQCRRRWYTYLNSDFKKGGWSPEEDMLLCEAQKVFGNRWTEIAKVVSGRTDNAVKNRFSTLCKKRA
	Gorai.013G086400.1	Gr2R-MYB189	SKLCARGHWRPAEDTKLKELVALYGPQNWNLIAEKLEGRSGKSCRLRWFNQLDPRINRRAFTEEEEERLMQAHRLYGNKWAMIARLFPGRTDNAVKNHWHVIMARKY
	Gorai.013G088200.1	Gr2R-MYB190	EVGLKRGPWTAEEDQILMAYIQQHGHGNWRALPEKAGLKRCGKSCRLRWINYLRPDIKRGKFSLQEEHTIIQLHALLGNRWSAMAAHLPKRTDNEIKNYWNTHLKKRL
	Gorai.013G088300.1	Gr2R-MYB191	KVGLKKGPWTPEEDQKLLAYIEQHGHGSWRALPAKAGLQRCGKSCRLRWINYLRPDIKRGKFSLQEEQTIIQLHALLGNRWSGIAAHLPKRTDNEIKNYWNTHLKKRL
	Gorai.013G088400.1	Gr2R-MYB192	KMGLKKGPWTPDEDQKLLAYIEEHGLGNWRTFPEKAGLQRCGKSCRLRWINYLRPDLKRGKFSLQEEQTIIQLHAFLGNRWSTIAAHLPNRTDNEIKNYWNTHVKKRF
	Gorai.013G106600.1	Gr2R-MYB193	TTSCPRGHWRPAEDEKLRQLVQQYGAQNWNSIAEKLQGRSGKSCRLRWFNQLDPRINRRPFTEEEEERLLAAHRIHGNKWALIARLFPGRTDNAVKNHWHVIMARKQ
	Gorai.013G113000.1	Gr2R-MYB194	KVGIKKGPWTPEEDILLVSYVQEHGPGNWRLVPTNTGLQRCSKSCRLRWTNYLRPGIKRGNFTPHEEGMIIHLQALLGNKWAAIASYLPQRTDNDVKNYWNTHLKKKL
	Gorai.013G114900.1	Gr2R-MYB195	KVGIKKGPWTAEEDEVLANYIKIEGGGRWRTLPKRAGLLRCGKSCRLRWMNYLRPTVKRGPIAPDEEDLILRLHRLLGNRWALIAGRIPGRTDNEIKNYWNTHLSKNL
	Gorai.013G118300.1	Gr2R-MYB196	MGGVAWTEEEDYLLKKCIERYGEGKWHRIPVLAGLKRCRKSCRLRWLNYLRPNIKRGSFAAEEVNLIINLHSLLGNRWSLIAGRLPGRTANDVKNYWNCHLSKKL
	Gorai.013G139200.1	Gr2R-MYB197	KAHTNKGAWTKEEDQRLINYIRVHGEGCWRSLPKAAGLLRCGKSCRLRWINYLRPDLKRGNFTEEEDELIIKLHSLLGNKWSLIAGRLPGRTDNEIKNYWNTHIKRKL
	Gorai.013G143000.1	Gr2R-MYB198	QPYLKKGTWSRDEDHKLIAYIVRYGIWNWNEMPKHAGLQRSGKSSRLRWMNYLRPNIRRGNFTREEEETIVRLQKILGNRWSAIAARLPQRTDNDIKNYWNTRLKKRV
	Gorai.013G143100.1	Gr2R-MYB199	QPYLKKGSWSRDEDQKLIAYITRYGIWNWNEMPRFAGLQRSGKSCRLRWVNYLRPNIRRGNFSREEEETIIHLQKTLGNRWSAIAARLPQRTDNDIKNYWNSRLKKRV
	Gorai.013G143200.1	Gr2R-MYB200	QPYLKKGTWSHDEDQKLIAYIRKYGIWNWNEMPKFAGLQRSGKSCRLRWMNYLRPNIRRGNFSREEEETIIHLQKTLGNRWSAIAARLPQRTDNDIKNYWNTRLKKRV
	Gorai.013G159200.1	Gr2R-MYB201	GVMLKKGPWTAAEDAVLAEYVRTHGEGNWNAVQRNTGLARCGKSCRLRWANHLRPNLKKGAFSPEEERIIVELHAIMGNKWARMAARLPGRTDNEIKNYWNTRVKRRQ
	Gorai.013G187200.1	Gr2R-MYB202	RIMIKGGVWKNTEDEILKAAVMKYGKNQWARISSLLVRKSAKQCKARWYEWLDPSIKKTEWTREEDEKLLHLAKLMPTQWRTIAPIVGRTPSQCLERYEKLLDAAC
	Gorai.013G196500.1	Gr2R-MYB203	TKLCSRGHWIPAEDAKLMELVTYYGPQNWNLIAEHLEGRSGKSCRLRWFNQLDPRINKRNFTEEEEEMLLVAHRLHGNKWARIARLFDGRTDNALKNHWHVITARKH
	Gorai.013G196800.1	Gr2R-MYB204	KVGIKKGPWTPEEDIILVSYIQEHGPGNWRSVPTNTGLMRCSKSCRLRWTNYLRPGIKRGNFTPHEEGMIIHLQALLGNKWAAIASYLPQRTDNDIKNYWNTHLKKKL
	Gorai.013G246200.1	Gr2R-MYB205	KANVKKGPWSPEEDAKLKAYMEKHGTRGGNWIALPHKIGLKRCGKSCRLRWLNYLRPNIKHGGFSEEEDNIICNLYLSIGSRWSIIAAQLPGRTDNDIKNYWNTKLKKKL
	Gorai.013G251100.1	Gr2R-MYB206	NNKLRKGLWSPEEDDKLINYMLTNGQGCWSDVARNAGLQRCGKSCRLRWINYLRPDLKRGAISPEEEELIVQLHSILGNRWSQIAARLPGRTDNEIKNFWNSTIKKRL
	Gorai.013G265300.1	Gr2R-MYB207	DESCRKGPWTEKEDMVLVNFVHLFGDRRWDFIAKVSGLNRTGKSCRLRWVNYLHPGLKRGKMTPQEEKLVLELHAKWGNRWSRIARRLPGRTDNEIKNFWRTHMRKMA
	Gorai.013G269300.1	Gr2R-MYB208	KANVKKGPWSPEEDSKLKDYIEKYGTGGNWIALPQKAGLKRCGKSCRLRWLNYLRPNIKHGEFTDDEDRIICTLFASIGSRWSIIAAQLPGRTDNDIKNYWNTKLKKKL
Manihot esculenta v6.1	cassava4.1_000846m	Me2R-MYB001	IKGGVWKNTEDEILKAAVMKYGKNQWARISSLLVRKSAKQCKARWYEWLDPSIKKTEWTREEDEKLLHLAKLMPTQWRTIAPIVGRTPSQCLERYEKLLDAAC
	cassava4.1_000851m	Me2R-MYB002	IKGGVWKNTEDEILKAAVMKYGKNQWARISSLLVRKSAKQCKARWYEWLDPSIKKTEWTREEDEKLLHLAKLMPTQWRTIAPIVGRTPSQCLERYEKLLDAAC
	cassava4.1_004606m	Me2R-MYB003	GVVLKKGPWTSAEDAILIEYVKKHGEGNWNAVQKHSGLSRCGKSCRLRWANHLRPNLKKGAFTQEEEQLIIELHAKMGNKWARMAAHLPGRTDNEIKNYWNTRIKRRQ
	cassava4.1_005846m	Me2R-MYB004	NGPLKKGPWTAAEDAILVEYVTKHGEGNWNAVQKHSGLSRCGKSCRLRWANHLRPDLKKGAFTPEEERRIIELHAKMGNKWARMAAELPGRTDNEIKNYWNTRIKRLQ
	cassava4.1_006742m	Me2R-MYB005	KKERHIVTWTQQEDDILRQQISLHGTENWAIIASKFKDKTTRQCRRRWYTYLNSDFKKGGWSPEEDMLLCEAQKIFGNRWTEIAKVVSGRTDNAVKNRFSTLCKKRA
	cassava4.1_007328m	Me2R-MYB006	KQKLRKGLWSPEEDEKLLRHITKYGHGCWSSVPKQAGLQRCGKSCRLRWINYLRPDLKRGTFSQQEENLIIELHAVLGNRWSQIAAQLPGRTDNEIKNLWNSCLKKKL
	cassava4.1_007445m	Me2R-MYB007	KQKLRKGLWSPEEDEKLLRHITKYGHGCWSSVPKQAGLQRCGKSCRLRWINYLRPDLKRGTFSQQEENLIIELHAVLGNRWSQIAAQLPGRTDNEIKNLWNSCLKKKL
	cassava4.1_007846m	Me2R-MYB008	KQKLRKGLWSPEEDEKLLNYITKHGHGCWSSVPKLAGLQRCGKSCRLRWINYLRPDLKRGAFSQQEENLIIELHAVLGNRWSQIAAQLPGRTDNEIKNLWNSSIKKKL
	cassava4.1_007887m	Me2R-MYB009	KQKLRKGLWSPEEDEKLLNYITKHGHGCWSSVPKLAGLQRCGKSCRLRWINYLRPDLKRGAFSQQEENLIIELHAVLGNRWSQIAAQLPGRTDNEIKNLWNSCIKKKL
	cassava4.1_008330m	Me2R-MYB010	LNSRVKGPWSPEEDAVLTQLVSKFGARNWSLIARGIPGRSGKSCRLRWCNQLDPCLKRKPFTDEEDHIIISAHAIHGNKWAAIARLLPGRTDNAIKNHWNSTLRRRC
	cassava4.1_008746m	Me2R-MYB011	KVGLKKGPWTPEEDQKLLAYIEEHGHGSWRALPAKAGLQRCGKSCRLRWTNYLRPDIKRGKFSLQEEQTIIQLHALLGNRWSAIATHLPKRTDNEIKNYWNTHLKKRL
	cassava4.1_008985m	Me2R-MYB012	KVGLRKGRWTAEEDEKLMKYIQANGEGSWRSLPKNAGLLRCGKSCRLRWINYLRTDLKRGNISSDEEEIIFKLHASLGNRWSLIACHLPGRTDNEIKNYWNSHLSRKV
	cassava4.1_009138m	Me2R-MYB013	KVGLKKGPWTPEEDQKLLAYIEEHGHGSWRALPAKAGLQRCGKSCRLRWSNYLRPDIKRGKFSLQEEQTIIQLHALLGNRWSAIATHLPKRTDNEIKNYWNTHLKKRL
	cassava4.1_009525m	Me2R-MYB014	TKLCARGHWRPAEDAKLKELVAQYGPQNWNLIAENLQGRSGKSCRLRWFNQLDPRINKRAFTEEEEDRLLAAHRLYGNKWAIIARLFPGRTDNAVKNHWHVIMARKH
	cassava4.1_009655m	Me2R-MYB015	SKLCARGHWRPAEDTKLKELVAHYGPQNWNLIAEKLEGRSGKSCRLRWFNQLDPRINRRAFTEEEEERLMQAHRLYGNKWAMIARLFPGRTDNAVKNHWHVIMARKY
	cassava4.1_009996m	Me2R-MYB016	KQKVKRGLWSPEEDEKLINYISTYGHGCWSSVPKLAGLQRCGKSCRLRWINYLRPDLKRGSFSPQEAALIVELHSILGNRWAQIAKHLPGRTDNEVKNFWNSSIKKKL
	cassava4.1_010339m	Me2R-MYB017	KNGLKKGPWTPEEDQKLIDYIQKHGYGNWRTLPKNAGLQRCGKSCRLRWTNYLRPDIKRGRFSFEEEEAIIQLHGIWGNKWSAIAARLPGRTDNEIKNYWNTHIRKRL
	cassava4.1_010610m	Me2R-MYB018	KERQRWRAEEDALLRAYVKQYGPREWNLVSQRMNTPLNRDAKSCLERWKNYLKPGIKKGSLTEEEQRLVIRLQAKHGNKWKKIAAEVPGRTAKRLGKWWEVFKEKQQ
	cassava4.1_010945m	Me2R-MYB019	DVDRIKGPWSPEEDEALQKLVQKHGPRNWSLISKSIPGRSGKSCRLRWCNQLSPQVEHRAFSPEEDETIIRAHTRFGNKWATIARLLNGRTDNAIKNHWNSTLKRKC
	cassava4.1_011054m	Me2R-MYB020	KANVKKGPWSPEEDAKLKAYIEKHGTGGNWIALPQKIGLKRCGKSCRLRWLNYLRPNIKHGGFSEEEDNIICSLYISIGSRWSIIAAQLPGRTDNDIKNYWNTRLKKKL
	cassava4.1_011111m	Me2R-MYB021	DVDRIKGPWSPEEDEALRKLVQKHGPRNWSLISKSIPGRSGKSCRLRWCNQLSPQVEHRAFTPEEDDTIIRAHARFGNKWATIARLLNGRTDNAIKNHWNSTLKRKC
	cassava4.1_011371m	Me2R-MYB022	KLGMKKGPWTPEEDITLVSYIQEHGPGNWRAVPTNTGLLRCSKSCRLRWTNYLRPGIKRGNFTDHEEKMIIHLQALLGNRWAAIASYLPQRTDNDIKNYWNTHLKKKL
	cassava4.1_011587m	Me2R-MYB023	KLGVKKGPWTPEEDIMLVSYIQEHGPGNWRAVPNNTGLLRCSKSCRLRWTNYLRPGIKRGNFTDHEEKMIIHLQALLGNRWAAIASYLPERTDNDIKNYWNTHLKKKL
	cassava4.1_011594m	Me2R-MYB024	KVGLKRGPWTPEEDELLVNYIKKEGEGRWRTLPKRAGLLRCGKSCRLRWMNYLRPCVKRGQIAPDEEDLILRLHRLLGNRWSLIAGRIPGRTDNEIKNYWNTHLSKKL
	cassava4.1_011597m	Me2R-MYB025	NNKLRKGLWSPEEDDKLMNYMLNNGQGCWSDVARNAGLQRCGKSCRLRWINYLRPDLKRGAFSPQEEELIIHLHSLLGNRWSQIAARLPGRTDNEIKNFWNSTIKKRL
	cassava4.1_011766m	Me2R-MYB026	KVGVKKGPWTPEEDIILVSYIQEHGPGNWRSVPTNTGLLRCSKSCRLRWTNYLRPGIKRGNFTEHEEKMIIHLQALLGNRWAAMASYLPQRTDNDIKNYWNTHLKKKL
	cassava4.1_011863m	Me2R-MYB027	KEHTNKGAWTKEEDERLINYIKLHGEGCWRSLPKAAGLLRCGKSCRLRWINYLRPDLKRGNFTEEEDELIIKLHSLLGNKWSLIAARLPGRTDNEIKNYWNTHIKRKL
	cassava4.1_011897m	Me2R-MYB028	KTQVKKGPWSPAEDLRLVTFIQKHGHDNWRALPKQAGLLRCGKSCRLRWINYLRPDVKRGNFTKEEEDAIIKLHQALGNKWSKIASHLPGRTDNEIKNVWNTRFKKRL
	cassava4.1_012036m	Me2R-MYB029	KANVKKGPWSPEEDAKLKDYIEKQGTVGNWIALPQKAGLKRCGKSCRLRWLNYLRPNIKHGDFSDDEDKIICKLYSNIGSRWSIIAAQLPGRTDNDIKNYWNTKLKKKL
	cassava4.1_012213m	Me2R-MYB030	SDQLRRGPWTLDEDNLLVHCIARHGEGRWNLLAKRAGLRRTGKSCRLRWLNYLKPDVKRGNLTPQEQLLILDLHSKWGNRWSKIARYLPGRTDNEIKNYWRTRVQKQA
	cassava4.1_012272m	Me2R-MYB031	KVGLKKGPWTAEEDKKLINFILTNGQCCWRAVPKLAGLLRCGKSCRLRWTNYLRPDLKRGLLSEYEEKMVIDLHAQLGNRWSKIASHLPGRTDNEIKNHWNTHIKKKL
	cassava4.1_012290m	Me2R-MYB032	ESELRRGPWTLEEDTLLTHYIARHGEGRWNMLASYAGLKRTGKSCRLRWLNYLKPDIKRGNLTPQEQLLILELHSKWGNRWSKIAQHLPGRTDNEIKNYWRTRVQRQA
	cassava4.1_012335m	Me2R-MYB033	SDQLRRGPWTLEEDNLLIHYIACHGEGRWNLLAKRAGLRRTGKSCRLRWLNYLKPDVKRGNLSPQEQLLILDLHSKWGNRWSKIAQHLPGRTDNEIKNYWRTRVQKQA
	cassava4.1_012505m	Me2R-MYB034	KVGVKKGPWTPEEDIILVSYIQEHGPGNWRSVPTNTGLLRCSKSCRLRWTNYLRPGIKRGNFTDHEEKMIIHLQALLGNRWAAIASYLPQRTDNDIKNYWNTHLKKKL
	cassava4.1_012555m	Me2R-MYB035	KANVKKGPWSPEEDTKLKDYIEKHGTGGNWISLPQRAGLKRCGKSCRLRWLNYLRPNIKHGDFSDDEDRIICSLYANIGSRWSIIAAQLPGRTDNDIKNYWNTKLKKKL
	cassava4.1_012556m	Me2R-MYB036	KKGLKKGPWTPEEDETLVSYIKKNGYGSWRSLPKLAGLLRCGKSCRLRWTNYLRPDIKRGPFTLEEEKLVIQLHGILGNRWAAIASQLPGRTDNEIKNLWNTHLKKRL
	cassava4.1_012592m	Me2R-MYB037	KEGLNRGAWTAQEDKLLTDYIKLHGEGKWGNLPKRAGLKRCGKSCRLRWLNYLRPDIKRGNISPDEEDLIIRLHRLLGNRWSLIAGRLPGRTDNEIKNYWNTNLGKKL
	cassava4.1_012643m	Me2R-MYB038	KEGIHRGAWTVLEDKILKAYIEAHGEGKWRHLPKRAGLKRCGKSCRLRWLNYLRPDIKRGNISHDEEELIIRLHKLLGNRWSLIAGRLPGRTDNEIKNYWNTTLRKKA
	cassava4.1_012707m	Me2R-MYB039	KVGLKKGPWTAEEDNKLINFILTNGQCCWRALPKLAGLLRCGKSCRLRWTNYLRPDLKRGLLSEYEEKMVVDLHAQLGNRWSRIASHLPGRTDNEIKNHWNTHIKKKL
	cassava4.1_013293m	Me2R-MYB040	KVGLHRGPWTPREDTLLIKYIQSRGEGNWRSLPKKAGLLRCGKSCRLRWMNYLRPDIKRGNITPDEDDLIIRMHSLLGNRWSLIAGRLPGRTDNEIKNYWNTHLSKRL
	cassava4.1_013493m	Me2R-MYB041	KTGLKKGPWTPEEDQILISYIQQYGHSNWRALPKQAGLLRCGKSCRLRWINYLRPDIKRGNFTREEEDTIIQLHEMLGSRWSAIAARLPGRTDNEIKNVWHTHLKKRL
	cassava4.1_013527m	Me2R-MYB042	KLGVKKGPWTAEEDKKLINFILTNGQCCWRAVPKLAGLRRCGKSCRLRWTNYLRPDLKRGLLTEAEEKLVIDLHARLGNRWSKIAARLPGRTDNEIKNHWNTHIKKKL
	cassava4.1_013877m	Me2R-MYB043	DADIRKGPWTVEEDAILAEYVAIHGEGGWNAAARCAGLKRTGKSCRLRWLNYLRPDVRRGNITLQEQLLILELHSRWGNRWSKIAQYLPGRTDNEIKNYWRTRVQKQA
	cassava4.1_013947m	Me2R-MYB044	EEGWRKGPWTAEEDRLLIEYVRMHGEGRWNSVARLAGLKRNGKSCRLRWVNYLRPDLKRGQITPHEESIILELHARWGNRWSTIARSLPGRTDNEIKNYWRTHFKKKA
	cassava4.1_014074m	Me2R-MYB045	KEGLNRGAWTAMEDRILTAYVTANGEGKWRNLPKRAGLKRCGKSCRLRWLNYLRPDIKRGNISHDEEELIIRLHKLLGNRWSLIAGRLPGRTDNEIKNYWNTTLRKKA
	cassava4.1_014188m	Me2R-MYB046	KMGLKKGPWTPEEDKILISHIQKYGHSNWRALPKQAGLLRCGKSCRLRWINYLRPDIKRGNFTEEEEETIIKLHEMLGNRWSAIAAKLPGRTDNEIKNVWHTHLKKKL
	cassava4.1_014242m	Me2R-MYB047	KNGLKKGAWSPEEDYKLRTYIVRYGHWNWRELPKFAGLQRCGKSCRLRWMNYLRPGVKHGKYSKEEEDLIIKLHNQLGNKWSRIAAELPGRTDNEIKNHWHTHLKKRS
	cassava4.1_014435m	Me2R-MYB048	KAHTNKGAWTKEEDDRLIAYIRAHGEGCWRSLPKAAGLLRCGKSCRLRWINYLRPDLKRGNFTEEEDELIIKLHSLLGNKWSLIAGRLPGRTDNEIKNYWNTHIRRKL
	cassava4.1_014512m	Me2R-MYB049	EEGWRKGPWTAEEDRLLIEHVRLHGEGRWNSVARLAGLKRNGKSCRLRWVNYLSPDLKRGQITPHEESIILELHARWGNRWSTIARSLPGRTDNEIKNYWRTHFKKKA
	cassava4.1_014525m	Me2R-MYB050	KAHTNKGAWTKEEDDRLIAYIRAHGEGCWRSLPKAAGLLRCGKSCRLRWINYLRPDLKRGNFTEEEDELIIKLHSLLGNKWSLIAGRLPGRTDNEIKNYWNTHIRRKL
	cassava4.1_014911m	Me2R-MYB051	QNEIRKGPWTEQEDILLINFVHLFGDRRWDSIAKVSGLNRTGKSCRLRWVNYLHPGLKRGKMTPQEEKLVLELHAKWGNRWSRIARKLPGRTDNEIKNYWRTHMRKKA
	cassava4.1_015101m	Me2R-MYB052	KEGLNRGPWSAPEDKILVNYIKLHGEGKWRDLPRRAGLKRCGKSCRLRWLNYLRPGIKRGNISVDEEDLIIRLHKLLGNRWSLIAGRLPGRTDNEIKNYWNSHLRKRA
	cassava4.1_015395m	Me2R-MYB053	KQDTNKGAWSKQEDQKLIDYIRKHGEGSWRTLPQSAGLLRCGKSCRLRWINYLRPDLKRGNFAEDEEDLIIKLHALLGNRWSLIAGRLPGRTDNEVKNYWNSHLRRKL
	cassava4.1_015610m	Me2R-MYB054	KEGNNKGAWSKQEDQKLIDYITTHGEGCWRSLPKAAGLHRCGKSCRLRWINYLRPDIKRGNFAQDEEDLIIRLHALLGNRWSLIAGRLPGRTDNEVKNYWNSHLRKKL
	cassava4.1_015705m	Me2R-MYB055	KQGNNNKGAWSKQEDQKLIDYITTHGQGCWRSIPQAAGLHRCGKSCRLRWRNYLRPDIKRGNFAQDEEDLIIKLHALLGNRWSLIAGRLPGRTDNEVKNHWNSYLRKKL
	cassava4.1_016142m	Me2R-MYB056	KKEISKGAWAPEEDKKLAEVIAIHGAKRWKIIAEKAGLNRCGKSCRLRWLNYLRPNIKRGNISDQEEDLIIRLHKLLGNRWSLIAGRLPGRTDNEVKNYWNSHLCKKI
	cassava4.1_020908m	Me2R-MYB057	KVGLKRGPWTPQEDELLANYIKKKGEGRWRTLPKRAGLLRCGKSCRLRWMNYLRPSVKRGQIAPDEEDLILRLHRLLGNRWSLIAGRIPGRTDNEIKNYWNTHLSKKL
	cassava4.1_021041m	Me2R-MYB058	KVGLNRGPWTIEEDQKLMNFILSNGIQCWRLVPKLAGLLRCGKSCRLRWMNYLRPDLKRGALTEAEEDQIIELHSRLGNRWSKIAAHFPGRTDNEIKNQWNTKIKKKL
	cassava4.1_021042m	Me2R-MYB059	KDNVKRGQWTPEEDNKLSSYIAQHGTRNWRLIPKNAGLQRCGKSCRLRWTNYLRPDLKHGQFSDAEEQTIVNLHSVVGNRWSLIAAQLPGRTDNDVKNHWNTKLKKKL
	cassava4.1_021053m	Me2R-MYB060	GNEVRKGPWTMEEDFILINHIANHGESVWNSLARAAGLKRTGKSCRLRWLNYLRPDVRRGNITPEEQLLIMELHAKWGNKWSKIAKHLPGRTDNEIKNYWRTRIQKYI
	cassava4.1_021351m	Me2R-MYB061	KNGLKKGPWTPEEDNKLISYIQLHGPGNWRALPKNAGLQRCGKSCRLRWTNYLRPDIKRGRFSFEEEETIIQLHSIMGNKWSSIAARLPGRTDNEIKNYWNTHIRKRL
	cassava4.1_021601m	Me2R-MYB062	ENQDKKRLWTEEEDKILVDYVKIHGKGRWNHISKKTGLRRCGKSCRLRWLNYLSPNVKRGNFTEEEEDVIIRLHNLLGNRWSLIAKRVPGRTDNQVKNYWNTHLTKKL
	cassava4.1_021857m	Me2R-MYB063	RDEIRKGPWKAEEDEVLRNHVEKYGARDWSSIRSKGLLQRTGKSCRLRWVNKLRPNLKNGCKFSVEEERVVIDLQTQFGNKWAKIATYLPGRTDNDVKNFWSSRQKRLA
	cassava4.1_022136m	Me2R-MYB064	MCTRGHWRPAEDEKLRELVERYGPHNWNAIAEKLQGRSGKSCRLRWFNQLDPRINRSPFTEEEEERLLASHRIHGNRWAVIARLFPGRTDNAVKNHWHVIMARKC
	cassava4.1_022314m	Me2R-MYB065	QEVNRYRKGTWLEEEDEQLVTFVTLFGDRKWDFIAEASGLKRTGKSCRLRWLNYLRPNLKRGQISAEEEQIIVQLHELWGNKWAKIARRLPGRTDNEIKNYWRTHLKKKL
	cassava4.1_022426m	Me2R-MYB066	KANVKKGPWSPEEDAKLKAYIEEYGTGGNWIALPQKIGLKRCGKSCRLRWLNYLRPNIKHGGFSEEEDNIICSLYISIGSRWSIIAAQLPGRTDNDIKNYWNTRLKKKL
	cassava4.1_022461m	Me2R-MYB067	KANVKRGPWSAEEDATLKNYLQKHGTGGNWISLPRKAGLKRCGKSCRLRWLNYLRPDIKHGGFTEEEDDLICSLYSSMGSRWSVIASRLPGRTDNDVKNYWNTKLKKKM
	cassava4.1_022478m	Me2R-MYB068	KEGLNRGAWTAMEDKILKDYIQIHGDGKWRSLPKKAGLKRCGKSCRLRWLNYLRPGIKRGNITHDEEELIIRLHNLLGNRWSLIAGRLPGRTDNEIKNYWNTIIGKKL
	cassava4.1_022587m	Me2R-MYB069	SLTCPRGHWRPAEDEKLRQLVEQYGAQNWNSIAEKLEGRSGKSCRLRWFNQLDPRINRRPFTEEEEERLLAAHRFHGNKWALIARLFPGRTDNAVKNHWHVIMARKQ
	cassava4.1_022667m	Me2R-MYB070	ADGLKKGAWTADEDQKLIAYIKEHGEGGWRTLPQKAGLQRCGKSCRLRWANYLRPDIKRGEFSKEEEQKIIELHASLGNRWSAIARHLPKRTDNEIKNYWNTHLKKRQ
	cassava4.1_022856m	Me2R-MYB071	RDEIRKGPWKAEEDEVLINHVQRYGARDWSSIRSKGLLQRTGKSCRLRWVNKLRPNLKNGCKFSMEEERVVIELQAQFGNKWAKIATYLPGRTDNDVKNFWSSRQKRLA
	cassava4.1_022994m	Me2R-MYB072	KGGFNRVAWTPHEDKRLTNYISIHGPGKWERLAKELGLNRCGKSCRLRWLNYLRPGIKRGNFSKDEEDLITRLHKLLGNKWSQIAGRLPGRTDNKIKNHWNTYLAKKA
	cassava4.1_022996m	Me2R-MYB073	NNGLKKGPWTAEEDQKLMDYIQKHGHGRWRTLPKNAGLRRCGKSCRLRWTNYLRPDIKRGKFSFEEEEAIIQLHSILGNKWSAIASRLPGRTDNEIKNYWNTHIKKRL
	cassava4.1_023016m	Me2R-MYB074	KNNLVKGQWTIEEDRLLAQLVEQYGLRKWSHIARMLPGRIGKQCRERWHNHLRPDIKKDIWSEDEDKVLIQAHAEIGNKWAEIAKRLPGRTENSIKNHWNATKRRQY
	cassava4.1_023052m	Me2R-MYB075	RRDRVKVPWSPEEDAILSRLVSRTGARNWTLIARGIAGRSGKSCRLRWCNQLDPAVKHKPFTDEEEHIIATAHAVHGNKWAVIARLLPGRTDNAIKNHWNSSLRRRS
	cassava4.1_023136m	Me2R-MYB076	NIDIKKGPWTAEEDVILAEYVAIHGEGRWNTAARCAGLKRTGKSCRLRWLNYLRPDIRRGNITLQEQLLILELHSRWGNRWSKIAQQLPGRTDNEIKNYWRTRVQKQA
	cassava4.1_023141m	Me2R-MYB077	EIGRIKGPWSPEEDQALKRLVQNHGARNWSLISKSIPGRSGKSCRLRWCNQLSPEVEHRPFSPEEDEAIIQAHARFGNKWATIARLLNGRTDNAIKNHWNSTLKRKC
	cassava4.1_023203m	Me2R-MYB078	SSSLKKGPWTPEEDEKLVDYINRNGHESWTNLPKLAGLNRCGKSCRLRWINYLRPDIKRGKFSQEEERLIVNLHSVLGNKWSRIATHLPGRTDNEIKNFWNTHIRKKL
	cassava4.1_023393m	Me2R-MYB079	KNGLKKGSWNKEEDDKLRDYIQKYGHWNWRELPKYAGLSRCGKSCRLRWVNYLRPGVKHGNFSKEEDDLIIQLHQELGNKWSRIATKLPGRTDNDIKNHWHTHLKKRG
	cassava4.1_023519m	Me2R-MYB080	KKERHIVTWTQQEDDILRQQISLHGTENWAIIASKFKDKTTRQCRRRWYTYLNSDFKKGGWSPEEDMLLCEAQKIFGNRWTEIAKVVSGRTDNAVKNRFSTLCKKRA
	cassava4.1_023710m	Me2R-MYB081	KSGLKRGAWSPEEDEKLRAYVLRYGHWNWRKLPKFAGLSRCGKSCRLRWMNYLRPGVKHGSYSQQEDDLIMKWHQDVGNKWSLIAAKLQGRTDNEIKNYWHSHLKKIA
	cassava4.1_023988m	Me2R-MYB082	KFGVKKGPWTAEEDKKLVDFILTHGQCCWRAVPKLAGLRRCGKSCRLRWTNYLRPDLKRGLLNEAEEQLVMDLHARLGNRWSKIAARLPGRTDNEIKNHWHTHIKKKL
	cassava4.1_024052m	Me2R-MYB083	GLMLKKGPWTSAEDEILIEYVKKHGEGNWNAVQKHSGLFRCGKSCRLRWANHLRPNLKKGSFTQEEEQLIIELHAKMGNKWARMAAHLPGRTDNEIKNYWNTRIKRRQ
	cassava4.1_024299m	Me2R-MYB084	KMVMNKGAWTVEEDRKLADYIEVHGAKRWKTIAFKAGLKRCGKSCRLRWLNYLRPNIKRGNISDEEEDLILRLHKLLGNRWSLIAGRLPGRTDNEIKNYWNSHLSKKI
	cassava4.1_024582m	Me2R-MYB085	KAKLRKGLWSPEEDEKLIKYMLTNGQGCWSDIARNAGLQRCGKSCRLRWINYLRPDLKRGAFSSQEEELIISLHSILGNRWSQIAARLPGRTDNEIKNFWNSTLKKRL
	cassava4.1_024606m	Me2R-MYB086	TKLCARGHWRPAEDAKLKDLVAQYGPQNWNLIAENLEGRSGKSCRLRWFNQLDPRINRRAFTEEEEERLLSAHRLYGNKWAMIARLFPGRTDNAVKNHWHVIMARKH
	cassava4.1_024982m	Me2R-MYB087	KAQINKGAWTREEDERLVAYIQAHGQGSWRTLPKAAGLLRCGKSCRLRWINYLRPDVKRGNFTVEEDELIIELHSLLGNKNINKAFCLHVLRWSLIAGRLPGRTDNEIKNYWNTHMRRKL
	cassava4.1_025187m	Me2R-MYB088	KNGLKKGPWTAEEDQKLMDYIQKHGHGKWRTLPKNAELKRCGKSCRLRWTNYLRPDIKRGKFSAEEEEAIIQLHGVLGNKWSAIASRLPGRTDNEIKNFWNTHIKRRL
	cassava4.1_025397m	Me2R-MYB089	QEEFRKGPWTEQEDLLLINFVHLFGDRRWDSIAKVSGLNRTGKSCRLRWVNYLHPGLKRGKMTPQEERLVLELHAKWGNRWSRIARKLPGRTDNEIKNYWRTHMRKKA
	cassava4.1_025440m	Me2R-MYB090	GKSCHRGHWRPAEDEKLRQLVNQYGPQNWNFIAEHLQGRSGKSCRLRWYNQLDPNINKKPFTEEEEERLLKAHQIQGNRWASIARLFPGRTDNAVKNHYHVVMARRK
	cassava4.1_025565m	Me2R-MYB091	QIPLKKGTWSPEEDHKLIAYINRYGIWNWTQMPKAAGLSRSGKSCRLRWINYLRSNIRHGNFTKQEEETIINLHEMLGNGWSAIAARLPGRTDNEIKN
	cassava4.1_025617m	Me2R-MYB092	KQKVRRGLWSPEEDEKLINYITTYGHGSWSSVPKLAGLQRCGKSCRLRWINYLRPDLKKGSFSAQEEQIIIDVHRILGNRWAQIAKHLPGRTDNEVKNFWNSCIKKKL
	cassava4.1_026502m	Me2R-MYB093	KDGVKKGAWSPEEDRILVQYIQKHGHGSWRSLPKNAGLLRCGKSCRLRWTNYLRPDIKRGPFTPEEEATIIQLHGMLGNKWASIASQLPGRTDNEIKNFWNTHLKKRL
	cassava4.1_026616m	Me2R-MYB094	KPKHRKGLWSPEEDQKLRNYVLKHGHGCWSSVPINAGLRRNGKSCRLRWINYLRPGLKRGTFSLQEEETILNLHRLLGNKWSQMAQHLPGRTDNEIKNYWHSHLKKKI
	cassava4.1_026695m	Me2R-MYB095	EMGAHDLRRGPWTAEEDFNLINYIATHGEGRWNSLARSAGLKRTGKSCRLRWLNYLRPDVRRGNITLEEQLMILELHSRWGNRWSKIAQHLPGRTDNEIKNYWRTRVQKHA
	cassava4.1_026964m	Me2R-MYB096	KANVKKGPWSPEEDSKLKEYIEKFGTGGNWIALPQKAGLKRCGKSCRLRWLNYLRPNIKHGEFSDEEDRIICTLFANIGSRWSIIAAQLPGRTDNDIKNYWNTKLKKKL
	cassava4.1_026969m	Me2R-MYB097	ESGLKKGPWTPEEDQILVKYIQKHGHGSWRALPKLAGLNRCGKSCRLRWTNYLRPDVKRGKFSQEEEQTILNLHSVLGNKWSAIASHLPGRTDNEIKNFWNTHLKKKL
	cassava4.1_027017m	Me2R-MYB098	KQKLRKGLWSPEEDEKLYNYITRFGVGCWSSVPKLAGLQRCGKSCRLRWINYLRPDLKRGMFSQQEEDLVISLHEVLGNRWAQIAAQLPGRTDNEIKNFWNSCLKKKL
	cassava4.1_027117m	Me2R-MYB099	ETHLKKGPWTAEEDAILAEYVRKHGEGNWNAVQRHSGLSRCGKSCRLRWANHLRPNLKKGAFSPEEERLIVELHAKFGNKWARMATLNWNRRLTFQT
	cassava4.1_027196m	Me2R-MYB100	KIGIKKGPWTPEEDIILVSYIQENGPGNWRSVPTNTGLLRCSKSCRLRWTNYLRPGIKRGNFTPHEEGMIIHLQALLGNKWAAIASYLPQRTDNDIKNYWNTHLKKKL
	cassava4.1_027214m	Me2R-MYB101	KPPIKKGLWKPEEDLILKTYVETHGEGNWATVSEKSGLMRGGKSCRLRWKNYLRPNIKRGEMSQEEEDLIIRMHKLLGNRWSLIAGRLPGRTDNEVKNYWNTHLNKRC
	cassava4.1_027220m	Me2R-MYB102	EAGLKKGAWTADEDQKLIAYIQEHGVGGWRTLPQKAGLQRCGKSCRLRWANYLRPDIKRGEFSTEEEQQIIQLHASLGNRWSAIARHLPKRTDNEIKNYWNTHLKKRL
	cassava4.1_027612m	Me2R-MYB103	ENGLKKGPWTPEEDQKLVDYIQKHGHRSWRALPKLAGLNRCGKSCRLRWTNYLRPDIKRGKFSEEEEKTILNLHSVLGNKWSAIASHLPGRTDNEIKNFWNTHLKKKL
	cassava4.1_027684m	Me2R-MYB104	KQKVKKGLWSPEEDEKLIKFITTRAHVSWSSVPKLAGLQRCGKSCRLRWINYLRPDLKRGSFTAQEEKTIIDVHRILGNKWAQIAKHLPGRTDNEIKNFWNSCIKKKL
	cassava4.1_028014m	Me2R-MYB105	SKLCARGHWKPAEDAKLKELVALYGPQNWNLIAEKLQGRSGKSCRLRWFNQLDPRINKSAFSEEEEEKLMTAHRVYGNKWALIARLFPGRTDNAVKNHWHVIMARKY
	cassava4.1_028035m	Me2R-MYB106	KAKLRKGLWSPEEDEKLIKYMLTNGQGCWSDIARNAGLQRCGKSCRLRWINYLRPDLKRGAFSPQEEELIIHLHSILGNRWSQIAARLPGRTDNEIKNFWNSALKKRL
	cassava4.1_028193m	Me2R-MYB107	KNGLKKGPWTPEEDQKMIDFIQKHGYGNWRTLPKKAGLQRCGKSCRLRWTNYLRPDIKRGRFSFEEEETIIQLHSILGNKWSAIASRLPGRTDNEIKNYWNTHIRKRL
	cassava4.1_028289m	Me2R-MYB108	KTQVKKGPWSPAEDLRLVTFIHNHGHENWRALPKQAGLLRCGKSCRLRWINYLRPDVKRGNFTKEEEDTIITLHQTLGNKWSRIASHLPGRTDNEIKNVWNTHLKKKL
	cassava4.1_028453m	Me2R-MYB109	KIGLKRGPWTIEEDHKLMNFILNNGIHCWRMVPKLAGLLRCGKSCRLRWINYLRPDLKRGGFTEMEENQIIQLHSRLGNRWAKIASHFPGRTDNEIKNHWNTRIKKKL
	cassava4.1_028492m	Me2R-MYB110	KANVKKGPWSPEEDAKLKAYIEQNGTGGNWIALPQKIGLKRCGKSCRLRWLNYLRPNIKHGGFSEEEDNIICSLYLSIGSRWSIIAAQLPGRTDNDIKNYWNTRLKKKL
	cassava4.1_028721m	Me2R-MYB111	KMVMNKGAWTAEEDKILAEYIEVHGAKRWKAVAMKAGLKRCGKSCRLRWLNYLRPNIKRGNISDEEEDLILRLHKLLGNRWSLIAGRLPGRTDNEIKNYWNSHLSKKI
	cassava4.1_029106m	Me2R-MYB112	KEAFNRVAWTPPEDKRLMDYISMHGPGKWERLAKELGLNRCGKSCRLRWLNYLRPGIKRGKFSEDEEDLIIRLHKLLGNRWSLIAGRIPGRTDNEIKNHWNT
	cassava4.1_029220m	Me2R-MYB113	KQKVKRGLWSPEEDEKLIKFITNHGHGSWSSVPKLAGLQRCGKSCRLRWINYLRPDLKRGSFTAQEERTIIDVHRILGNRWSQIAKHLPGRTDNEVKNFWNSCIKKKL
	cassava4.1_029259m	Me2R-MYB114	QQGWRKGPWTPEEDKLLSEYVKLHGEGRWTSVARGSGLNRSGKSCRLRWVNYLRPGLKRGQITPQEEGIIIELHALWGNKWSTIARYLPGRTDNEIKNYWRTHFKKRE
	cassava4.1_029396m	Me2R-MYB115	SKLWARGHWKVAEDAKLKELVALHGPQNWNRIAEKLQGRSGKSCRLRWFNQLDPRINKSAFSKEEEERLMAAHRICGNKWSLIARLIPGRTDNAVKNHWHVIMARKY
	cassava4.1_029459m	Me2R-MYB116	KAHTNKGAWTKEEDQRLIDYIRVHGEGCWRSLPKAAGLLRCGKSCRLRWINYLRPDLKRGNFTDEEDELIIKLHSLLGNKWSLIAGRLPGRTDNEIKNYWNTHIKRKL
	cassava4.1_029479m	Me2R-MYB117	KGGLKKGPWTPEEDQKLVAYIEEHSHGSWQALPAKAGLRRCGKSCRLRWINYLRPDIKRGKFSSQEEQTIIQLHALLGNKWSAIATHLPRRTDNEIKNYWNTHLKKRL
	cassava4.1_029581m	Me2R-MYB118	KSNVKRGLWTAEEDAKILAYVSSHGIGNWTLVPKKAGLNRCGKSCRLRWTNYLRPDLKHDDFTPQEEQLIINLHKAVGSRWSLIARQLPGRTDNDVKNYWNTKLKKKL
	cassava4.1_029620m	Me2R-MYB119	KNGLKKGPWTPEEDHKLITYIQLHGPGNWRTLPKNAGLQRCGKSCRLRWTNYLRPDIKRGRFSFEEEETIIQLHSIMGNKWSAIAARLPGRTDNEIKNYWNTHIRKRL
	cassava4.1_029642m	Me2R-MYB120	QEVNKYRKGTWLEEEDEQLVTFVTLFGDRKWDFIAEASGLKRTGKSCRLRWLNYLRPNLKRGQISAEEEQIIVQLHELWGNKWSKIARRLPGRTDNEIKNYWRTHLKRKL
	cassava4.1_029822m	Me2R-MYB121	NQSLKKGPWTATEDAVLIDYVKKHGEGNWNSVQKNSGLMRCGKSCRLRWANHLRPNLKKGSFTPEEERIIIELHAKLGNKWARMASQLISGSLLSQLPGRTDNEIKNFWNTRMKRRQ
	cassava4.1_030455m	Me2R-MYB122	QQKVKRGLWSPEEDEKLIRYITTHGYGCWSEVPDKAGLQRCGKSCRLRWINYLRPDIRRGRFTPEEEKLIINLHGVVGNRWAHIASHLPGRTDNEIKNYWNSWIKKKI
	cassava4.1_030463m	Me2R-MYB123	KANVKKGPWSPEEDSKLKDYIEKFGTGGNWIALPHKAGLKRCGKSCRLRWLNYLRPNIKHGEFSDEEDRIICTLFASIGSRWSIIAAQLPGRTDNDIKNYWNTKLKKKL
	cassava4.1_030636m	Me2R-MYB124	QQKVKRGLWSPEEDEKLIRYITTHGYGCWSEVPEKAGLQRCGKSCRLRWINYLRPDIRRGRFTPEEEKLIINLHGVVGNRWAHIASHLPGRTDNEIKNYWNSWIKKKI
	cassava4.1_030696m	Me2R-MYB125	KANVKKGPWSPEEDAKLKAYIEQNGTGGNWIALPQKIGLKRCGKSCRLRWLNYLRPNLKHGSFSEEEDNIICSLYISIGSRWSIIAAQLPGRTDNDIKNYWNTRLKKKL
	cassava4.1_030774m	Me2R-MYB126	KKEVNKGAWTPEEDRKLAQVIAIHGAKRWKIIAATAGLNRCGKSCRLRWLNYLRPNIKRGNISDQEEDLILRLHKLLGNRWSLIAGRLPGRTDNEIKNYWNSHLSKKI
	cassava4.1_030831m	Me2R-MYB127	KKGLKKGPWTPEEDEILISYIKKNGHGSWRSLPKLAGLLRCGKSCRLRWTNYLRPDIKRGPFTLEEEKLVIQLHGILGNRWAAIASQLPGRTDNEIKNLWNTHLKKRL
	cassava4.1_030900m	Me2R-MYB128	KANVKRGPWSPEEDATLKRYLETYGTGGNWIALPQKAGLKRCGKSCRLRWLNYLRPDIKHGGFTEEEDKIIFTLYSQMGSRWSLIASHLPGRTDNDVKNYWNTKLKKKL
	cassava4.1_030905m	Me2R-MYB129	MALRKGKWRPEEDHKLICYIRRYGIWNWNEMPRAAGLSRSGKSCRLRWMNYLRPFIRHGNFSKEEEDTIFKLHEKLGNRWSAIAAKLPGRTDNDIKNYWNSNLRKRL
	cassava4.1_031039m	Me2R-MYB130	KLNVKRGLWTAEEDAKILAYVSKHGTGNWTALPKKAGLRRCGKSCRLRWTNYLRPDLKHDSFTPQEEELIVRLHAAIGSRWSIIALQLPGRTDNDVKNYWNTKLRKKL
	cassava4.1_031140m	Me2R-MYB131	KIGLKRGPWTIEEDHKLMNFILNNGIHCWRMVPKLAGLLRCGKSCRLRWINYLRPDLKRGSFTEMEENQIIQLHSRLGNRWSKIASHFPGRTDNEIKNHWNTRIKKRL
	cassava4.1_031309m	Me2R-MYB132	KLGVKKGPWTAEEDKKLINFILTNGQCCWRAVPKLAGLRRCGKSCRLRWTNYLRPDLKRGLLTEAEEQLVIDLHARLGNRWSKIAARLPGRTDNEIKNHWNTHIKKKL
	cassava4.1_031629m	Me2R-MYB133	KFGVKKGPWTAEEDKKLVNFILTHGQCCWRAVPKLAGLRRCGKSCRLRWTNYLRPDLKRGLLNEAEEQLVIDLHARLGNRWSKIAARLPGRTDNEIKNHWNTHIKKKL
	cassava4.1_031637m	Me2R-MYB134	KLERIKGPWSADEDRILTRLVERHGPRNWSLISRYIKGRSGKSCRLRWCNQLSPNVEHRPFSPAEDETILAAHARYGNRWATIARFLPGRTDNAVKNHWNSTLKRRA
	cassava4.1_031668m	Me2R-MYB135	KVGIKKGPWTPEEDIILVSYIQEHGPGNWRSVPTNTGLLRCSKSCRLRWTNYLRPGIKRGNFTPHEEGMIIHLQALLGNKWAAIASYLPQRTDNDIKNYWNTHLKKKL
	cassava4.1_031686m	Me2R-MYB136	KPKHRKGLWSPDEDQRLRNYVLKHGHGCWSSVPINAGLQRNGKSCRLRWINYLRPGLKRGLFSSQEEETILTLHRLLGNKWSQIAQHLPGRTDNEIKNYWHSHLKKKV
	cassava4.1_031923m	Me2R-MYB137	KQKVKKGLWSPEEDEKLINHITTYGHGSWSSVPKLAGLQRCGKSCRLRWINYLRPDLKRGSFSAQEEQIIIDVHRILGNRWAQIAKHLPGRTDNEVKNFWNSCIKKKL
	cassava4.1_032018m	Me2R-MYB138	NGPLKKGPWTSTEDAILVDYVTKHGEGNWNAVQKHSGLSRCGKSCRLRWANHLRPDLKKGAFTIEEERRIIELHASMGNKWARMAAEQKDGHLP
	cassava4.1_032253m	Me2R-MYB139	SKLCARGHWRPAEDTKLKELVALYGPQNWNLIAEKLEGRSGKSCRLRWFNQLDPRINRRAFTEEEEERLMQAHRLYGNKWAMIARLFPGRTDNAVKNHWHVIMARKY
	cassava4.1_032831m	Me2R-MYB140	KAHTNKGAWTKEEDQRLIDYIRVHGEGCWRSLPKAAGLLRCGKSCRLRWINYLRPDLKRGNFTDEEDELIIKLHSLLGNKWSLIAGRLPGRTDNEIKNYWNTHIKRKL
	cassava4.1_032869m	Me2R-MYB141	ENGIKKGPWTPEEDKKLIEFIQKHGHGSWRALPKLAGLNRCGKSCRLRWTNYLRPDIKRGNFSEDEEQIIINLHAVLGNKWSAIAQNLPGRTDNEIKNFWNTHLKKKL
	cassava4.1_032937m	Me2R-MYB142	KSGLRKGTWTPEEDRKLTAYVTRYGCWNWRQLPKYAGLSRCGKSCRLRWMNYLRPNIKRGNYTGEEEEIILRLHESLGNRWSAIAAQLPGRTDNEIKNYWHTNLKKRK
	cassava4.1_033056m	Me2R-MYB143	KQKVKRGLWSPEEDEKLINYISTYGHGCWSSIPKHAGLQRCGKSCRLRWINYLRPDLKRGSFSPQEAALIVELHSILGNRWAQIAKHLPGRTDNEVKNFWNSSIKKKL
	cassava4.1_033194m	Me2R-MYB144	KIPCPSLIKGQWTEEEDRKLIKLVKQFGVRKWAQIAEKLAGRAGKQCRERWHNHLRPDIKKESWSEEEERILVEAHSKVGNRWAEIAKLIPGRTENAIKNHWNATKRRQN
	cassava4.1_033195m	Me2R-MYB145	KGGLKKGPWTPEEDQKLLAYLKEHGHGSWQALPAKAGLQRCGKSCRLRWTNYLRPDIKRGKFSLQEENCIIRLHALIGNKWSAIATHLPQRTDNEIKNYWNTHLKKRL
	cassava4.1_033233m	Me2R-MYB146	KQKLRKGLWSPEEDEKLYNYITRFGVGCWSSVPKLAGNNLSTSRLQRCGKSCRLRWINYLRPDLKRGMFSQQEEDLIISLHEVLGNRWAQIAAQLPGRTDNEIKNFWNSSLKKKL
	cassava4.1_033248m	Me2R-MYB147	EMGGLRRGPWTAEEDFNLINYIATHGEGRWNSLARCAGLKRTGKSCRLRWLNYLRPDVRRGNITLEEQLMILELHSRWGNRWSKIAQHLPGRTDNEIKNYWRTRVQKHA
	cassava4.1_033576m	Me2R-MYB148	KVGIKRGPWTPEEDELLSNYIKKEGAERWRTLPKRAGLLRCGKSCRLRWMNYLRPSVKRGRIAPDEEDLILRLHRLLGNRWSLIAGRIPGRTDNEIKNYWNTHLSKKL
	cassava4.1_033604m	Me2R-MYB149	ESGLKKGPWTPEEDQKLVDYIQKHGHGSWRALPKLAGLNRCGKSCRLRWTNYLRPDIKRGKFSQEEEQTILNLHSVLGNKWSAIASHLPGRTDNEIKNFWNTHLKKKL
	cassava4.1_033652m	Me2R-MYB150	KVGLKKGRWTAEEDEILTKYILANGEGSWRSLPKNAGLLRCGKSCRLRWINYLRADLKRGNITKEEEETIVKLHTALGNRWSLIAAHLPGRTDNEIKNYWNSHLSRKI
	cassava4.1_033771m	Me2R-MYB151	TGSCVTLIKGQWTEEEDRKLIKLVKQFGVRKWAQIAEKLAGRAGKQCRERWHNHLRPDIKKESWSEEEEKILVEAHSKIGNRWAEIAKLIPGRTENSIKNHWNATKRRQN
	cassava4.1_033772m	Me2R-MYB152	KVGLKRGPWTPEEDKILISHIQNYGHSNWRALPKQAGLLRCGKSCRLRWINYLRPDIKRGNFTEEEEEAIIKLHEMLGNRWSAIAAKLPGRTDNEIKNVWHTHLKKKL
	cassava4.1_033883m	Me2R-MYB153	TTEYRKGLWTVEEDRILIDYIRVHGKGKWNRVARVTGLKRCGKSCRLRWMNYLSPGVKRDNFSEEEDDLIIRLHKLLGNRWSLIAGRVPGRTDNQVKNYWNTHLSKRL
	cassava4.1_033955m	Me2R-MYB154	NMGLKKGPWTAEEDLILVSYIQRFGHSNWRALPKQAGLLRCGKSCRLRWINYLRPDIKRGNFSNEEEETIIKLHQIIGNRWSAIATKLPGRTDNEIKNYWHTHLKKRV
	cassava4.1_034025m	Me2R-MYB155	GTTCPRGHWRPAEDDKLRQLVEQYGAQNWNSIAEKLQGRSGKSCRLRWFNQLDPRINRKPFTEEEEERLLAAHRIHGNKWALIARLFPGRTDNAVKNHWHVIMARKQ
	cassava4.1_034078m	Me2R-MYB156	KVGLHRGQWTPREDKLLINYIRAHGEGHWRSLPKKAGLLRCGKSCRLRWMNYLRPDIKRGNITPDEDDLIIRLHSLLGNRWSLIAGRLPGRTDNEIKNYWNSHLSKRL
	cassava4.1_034350m	Me2R-MYB157	DVDRIKGPWSPEEDEALQRLVQNYGPRNWSLISKSIPGRSGKSCRLRWCNQLSPEVEHRPFSPEEDETIVKAHARFGNKWATIARLLNGRTDNAIKNHWNSTLKRKC
	cassava4.1_034363m	Me2R-MYB158	KTERIKGPWSAEEDRILTRLVERHGPRNWSLISRYINGRSGKSCRLRWCNQLSPNVEHRPFSPAEDETILAAQARYGNRWATIARLLPGRTDNAVKNHWNSTLKRRT
Theobroma cacao v1.1	Thecc1EG000174t1	Tc2R-MYB001	KGHTNKGAWTREEDELLIAYIQAHGEGCWRSLPKAAGLLRCGKSCRLRWINYLRPDLKRGNFTDEEDELIVKLHSLLGNKWSIIAARLPGRTDNEIKNHWNTHIKRKL
	Thecc1EG000535t1	Tc2R-MYB002	KEGVNKGAWSAQEDKILTNYIELHGEGKWNTLPQKAGLNRCGKSCRLRWMNYLRPGIKRGNISPDEEDLIIRLHRLLGNRWSLIAGRLPGRTDNEIKNYWNSVLSKKL
	Thecc1EG000696t1	Tc2R-MYB003	EMDRIKGPWSPEEDDLLQKLVQKHGPRNWSLISKSIPGRSGKSCRLRWCNQLSPQVEHRAFTPEEDETIIRAHARFGNKWATIARLLNGRTDNAIKNHWNSTLKRKC
	Thecc1EG000861t1	Tc2R-MYB004	KANVKKGPWSPEEDAKLKAYIEANGTGGNWIALPQKIGLKRCGKSCRLRWLNYLRPNIKHGGFSEEEDNIICSLFISIGSRWSIIAAQLPGRTDNDIKNYWNTRLKKKL
	Thecc1EG001102t1	Tc2R-MYB005	ESGLKKGPWTPEEDQKLVKYIQENGHGSWRALPKLAGLNRCGKSCRLRWTNYLRPDIKRGKFSQEEEQTILNLHSILGNKWSAIASHLPGRTDNEIKNFWNTHLKKKL
	Thecc1EG001496t1	Tc2R-MYB006	EKSCHRGHWRPAEDEKLERLVEQYGPKNWNFIAQHLQGRSGKSCRLRWYNQLDPNINKKPFTEEEEEILLTAHGIQGNKWASIARLFPGRTDNAVKNHYHVIMARRK
	Thecc1EG004046t1	Tc2R-MYB007	KMGLKKGPWTPEEDQILINYIKLYGHGNWRALPKQAGLLRCGKSCRLRWTNYLRPDIKRGNFTREEEDTIINLHEMLGNRWSAIAARLPGRTDNEIKNVWHTHLKKRL
	Thecc1EG004509t1	Tc2R-MYB008	EEGLNRGAWTATEDKILTDYIKARGEGKWRSIPKAAGLKRCGKSCRLRWLNYLRPGIKRGNITRDEEDLIIRLHKLLGNRWSLIAGRLPGRTDNEIKNYWNTVLSKRA
	Thecc1EG004777t1	Tc2R-MYB009	KVGLKKGRWTTEEDEILTKYIQANGEGSWRSLPKNAGLLRCGKSCRLRWINYLRADLKRGNITAEEEELIINLHATLGNRWSLIASHLPGRTDNEIKNYWNSHLSRKI
	Thecc1EG004878t1	Tc2R-MYB010	EMDVRKGPWTEEEDSMLKAYVNIHGEGRWNSAARLSGLKRTGKSCRLRWLNYLRPEVRRGNISLEEQLLILELHSRWGNRWSKIAQHLPGRTDNEIKNYWRTRVQKQA
	Thecc1EG004965t1	Tc2R-MYB011	KQKLRKGLWSPEEDEKLLRHITKYGHGCWSSVPKQAGLQRCGKSCRLRWINYLRPDLKRGTFSQEEENLIIELHAVLGNRWSQIAAQLPGRTDNEIKNLWNSCLKKKL
	Thecc1EG005112t1	Tc2R-MYB012	KVGLHRGPWTPREDTLLVKYIQAHGDGHWRSLPKKAGLLRCGKSCRLRWMNYLRPDIKRGNITPDEDDLIIRLHSLLGNRWSLIAGRLPGRTDNEIKNYWNTHLSKRL
	Thecc1EG005371t1	Tc2R-MYB013	RKGLKKGPWAPEEDEILVNYIKKHGHGSWRSLPKLAGLLRCGKSCRLRWTNYLRPDIKRGPFTLEEEKLVIQLHGILGNRWAAIASQLPGRTDNEIKNLWNTHLKKRL
	Thecc1EG005653t1	Tc2R-MYB014	MSQIRKGPWKAEEDEVLISHVKKYGPRDWSSIRSKGLLQRTGKSCRLRWVNKLRPNLKNGCKFTAEEERVVIELQSQFGNKWAKIATYLPGRTDNDVKNFWSSRQKRL
	Thecc1EG005885t1	Tc2R-MYB015	KIKLRKGLWSPEEDEKLMKYMLTNGQGCWSDIARNAGLQRCGKSCRLRWINYLRPDLKRGAFSPQEEELIIHLHSILGNRWSQIAARLPGRTDNEIKNFWNSTIKKRL
	Thecc1EG005977t1	Tc2R-MYB016	KQKVKRGLWSPEEDEKLVRYITTHGHASWSSVPKLAGLQRCGKSCRLRWINYLRPDLKRGSFTPQEERIIIDVHRILGNRWAQIAKHLPGRTDNEVKNFWNSCIKKKL
	Thecc1EG006638t1	Tc2R-MYB017	KAHTNKGAWTKEEDDRLIAYIRAHGEGCWRSLPKAAGLLRCGKSCRLRWINYLRPDLKRGNFTEEEDELIIKLHSLLGNKWSLIAGRLPGRTDNEIKNYWNTHIRRKL
	Thecc1EG007138t1	Tc2R-MYB018	DFDRVKGPWSPEEDELLRKLVLRLGPRNWSLISKSIPGRSGKSCRLRWCNQLSPEVEHRAFTPEEDETIVRAHARYGNKWATIARLLNGRTDNAVKNHWNSTLKRKL
	Thecc1EG007865t1	Tc2R-MYB019	KSGLRKGTWTPEEDRKLSAYVTRYGCWNWRQLPKYAGLARCGKSCRLRWMNYLRPNIKRGNYSKEEEETIIRLHESQGNRWSAIAAQLPGRTDNEIKNHWHTTLKKRFK
	Thecc1EG007868t1	Tc2R-MYB020	KNGMKKGAWSAEEDHKLRSYIQRYGHWNWRELPKFAGLKRCGKSCRLRWMNYLQPQVKHGNYTEEEDALIMKLHEELGNRWSTIAARLPGRTDNDIKNHWHTHLKKRA
	Thecc1EG007904t1	Tc2R-MYB021	KNGLKKGPWTPDEDLKLTNYIQTHGPGNWRTLPKNAGLQRCGKSCRLRWTNYLRPDIKRGRFSFEEEETIIQLHSILGNKWSAIAARLPGRTDNEIKNYWNTHIRKRL
	Thecc1EG009642t1	Tc2R-MYB022	DSELRRGPWTLEEDTLLTHYIARHGEGRWNMLAKCAGLKRTGKSCRLRWLNYLKPDIKRGNLTPQEQLLILELHSKWGNRWSKIAQHLPGRTDNEIKNYWRTRVQKQA
	Thecc1EG010360t1	Tc2R-MYB023	NEHYRKGLWTEEEDKILSDYIRVHGRGHWNRISKVTALKRCGKSCRLRWLNYLNPDIKLGHFSEEEDDLIIRLHNLLGNRWSLIARRVPGRTDNQVKNHWNTHLCKKL
	Thecc1EG010778t1	Tc2R-MYB024	EEGLNRGTWTATEDKILTEYIKAHGEGKWRSIPKAAGLKRCGKSCRLRWLNYLRPDIKRGNITRDEEDLIIRLHKLLGNRWSLIAGRLPGRTDNEIKNYWNSVLSKRA
	Thecc1EG010839t1	Tc2R-MYB025	KQDTNKGAWSKQEDEKLINYIQKHGEGCWRTLPQAAGLLRCGKSCRLRWINYLRPDLKRGNFAEDEEDLIIKLHALLGNRWSLIAGRLPGRTDNEVKNYWNSHLRRKL
	Thecc1EG011658t1	Tc2R-MYB026	NMGLKKGPWTPDEDQKLLAYIEEHGFANWRTLPEKAGLQRCGKSCRLRWINYLRPDVKRGKFSVQEEQTIIHLHAFLGNRWSAIAAHLPNRTDNEIKNHWNTHIKKRF
	Thecc1EG011659t1	Tc2R-MYB027	KVGLKKGPWTPEEDQKLLAYIEEHGHGSWRALPAKAGLQRCGKSCRLRWINYLRPDIKRGKFSLQEEQTIIQLHALLGNRWSAIATHLPKRTDNEIKNYWNTHLKKRL
	Thecc1EG011660t1	Tc2R-MYB028	KEGLKRGPWTAEEDKILTAYIQEHGHGSWRALPEKAGLQRCGKSCRLRWINYLRPDIKRGEFSSQEEQIIIQLHALLGNRWSAMAAHLPKRTDNEIKNHWNTHLKKRL
	Thecc1EG011664t1	Tc2R-MYB029	KEGLKRGPWTAEEDQKLTAYIQLHGHGSWSTLPEKAGLKRCRKSCRLRWINYLRPDIKRGKFSLQEEQTIVQLHAFLGNRWSVIAAQLPKRTDNEIKNHWNTHLKKRL
	Thecc1EG011689t1	Tc2R-MYB030	SKLCARGHWRPAEDTKLKELVALYGPQNWNLIAEKLEGRSGKSCRLRWFNQLDPRINRRAFTEEEEERLMQAHRLYGNKWAMIARLFPGRTDNAVKNHWHVIMARKY
	Thecc1EG011776t1	Tc2R-MYB031	KKERHIVTWTQEEDDILREQISLHGTENWAIIASKFKDKTTRQCRRRWYTYLNSDFKKGGWSPEEDMLLCEAQKVFGNRWTEIAKVVSGRTDNAVKNRFSTLCKKRA
	Thecc1EG011907t1	Tc2R-MYB032	SHGLKKGPWTAAEDAILMEYVKKHGEGNWNAVQKNSGLMRCGKSCRLRWANHLRPNLKKGSFSPEEERIIIELHAKLGNKWARMAAQLPGRTDNEIKNYWNTRMKRRQ
	Thecc1EG012057t1	Tc2R-MYB033	SSEYKKGLWTVEEDRILMDYVRVHGKGKWNRIPKITGLKRCGKSCRLRWINYLSPGVKRGDFSEEENDLIIRLHNLLGNRWSLIAGRVPGRTDNQVKNHWNTHLSKKL
	Thecc1EG012087t1	Tc2R-MYB034	KSNVVKGQWTIEEDRLLIQLVEQYGVRKWSLIAQMLPGRIGKQCRERWHNHLRPDIKKDTWSEEEDKVLIQAHIEIGNKWAEIAKRLPGRTENSIKNHWNATKRRQF
	Thecc1EG012174t1	Tc2R-MYB035	KQKLRKGLWSPEEDEKLFNYITRFGVGCWSSVPKLAGLQRCGKSCRLRWINYLRPDLKRGMFSQQEEDLIISLHEVLGNRWAQIAAQLPGRTDNEIKNFWNSCLKKKL
	Thecc1EG012363t1	Tc2R-MYB036	AEQLRRGPWTLEEDSLLIHYIARHGEGRWNSLAKRAGLRRTGKSCRLRWLNYLKPDVKRGNLTPQEQFLILDLHSKWGNRWSKIAQHLPGRTDNEIKNYWRTRVQKQA
	Thecc1EG012631t1	Tc2R-MYB037	KKETNKGAWSKLEDQKLIDYIQKHGEGCWRYLPQAAGLLRCGKSCRLRWVNYLRPDLKRGNFGEDEEELIIKLHALLGNRWSLIAGRLPGRTDNEVKNYWNTHIKRKLL
	Thecc1EG013357t1	Tc2R-MYB038	MCTRGHWRPAEDEKLRELVERYGPHNWNAIAEKLQGRSGKSCRLRWFNQLDPRINRSPFTEEEEERLLASHRIHGNRWAVIARLFPGRTDNAVKNHWHVIMARRC
	Thecc1EG013983t1	Tc2R-MYB039	KIGVKKGPWTPEEDIILVSYIQEHGPGNWRSVPTNTGLLRCSKSCRLRWTNYLRPGIKRGNFTEQEEKMIIHLQALLGNRWAAIASYLPQRTDNDIKNYWNTHLKKKL
	Thecc1EG014091t1	Tc2R-MYB040	AEGLKKGPWTAEEDQKLIAYIQKHGEGGWRSLPEKAGLQRCGKSCRLRWANYLRPGIKRGDFTSEDDQTIIELHAALGNRWAAIARHLPKRTDNEIKNYWNAHLKKRL
	Thecc1EG014872t1	Tc2R-MYB041	GTCIKKGPWTAEEDEVLLNYVKKYGPRGWSSIRSMGLLPRTGKSCRLRWVNKLRPNLKTGCKFSAEEERVVIELQAQFGNKWAKIARYLPGRTDNDVKNFWSARRKRL
	Thecc1EG014956t1	Tc2R-MYB042	KLGVKKGPWTAEEDKKLVNFILTHGQCCWRAVPKLAGLRRCGKSCRLRWTNYLRPDLKRGLLNEDEEQLVIDLHARLGNRWSKIAARLPGRTDNEIKNHWNTHIKKKL
	Thecc1EG015157t1	Tc2R-MYB043	KAKHRKGLWSPEEDLKLRNYVLKHGHGCWSSVPINAGLQRNGKSCRLRWINYLRPGLKRGMFTPQEEETILTLHHMLGNKWSQIAQHLPGRTDNEIKNYWHSYLKKKV
	Thecc1EG015159t1	Tc2R-MYB044	EGMKKGAWTPEEDKLLVHYIKKHGHDCWRTLPMLAGLRRCGKSCRLRWTNYLRPDIKRGPFSSEEEACIIRLHGMLGNRWAAIASHLPGRTDNEIKNFWNTHLKKRL
	Thecc1EG015685t1	Tc2R-MYB045	KVGLKRGPWTATEDTLLTNYIKSHGEGHWRSLPIKAGLLRCGKSCRLRWMNYIRPDIKRGNITPDEDDLIIRLHSLLGNRWSLIAKRLPGRTDNEIKNYWNSHLSKRV
	Thecc1EG015933t1	Tc2R-MYB046	KRVMNKGAWTAEEDRKLAEYIKIHGAKRWKTIAIKAGLSRCGKSCRLRWLNYLRPNIKRGNISDEEEDLILRLHKLLGNRWSLIAGRLPGRTDNEIKNYWNSHLSKKI
	Thecc1EG016054t1	Tc2R-MYB047	KLGVKKGPWTAEEDKKLINFILTNGQCCWRAVPKLAGLRRCGKSCRLRWTNYLRPDLKRGLLSEAEEQLVIDLHARLGNRWSKIAARLPGRTDNEIKNHWNTHIKKKL
	Thecc1EG016332t1	Tc2R-MYB048	QQKVKRGLWSPEEDEKLIRYITTHGYGCWSEVPEKAGLQRCGKSCRLRWINYLRPDIRRGRFTPEEEKLIISLHGVVGNRWAHIASHLPGRTDNEIKNYWNSWIKKKIRKPSA
	Thecc1EG016551t1	Tc2R-MYB049	DANLKKGPWTPEEDQKLVDYINKNGLGSWRTFPKLAGLNRCGKSCRLRWTNYLRPDIKRGKFTEEEERVIINLHSVLGNKWSRIATHLPGRTDNEIKNFWNTHIRKKL
	Thecc1EG016552t1	Tc2R-MYB050	EANLKKGPWTPEEDQKLVDYINKHGHGCWRTLPKHAGLNRCGKSCRLRWANYLRPDIKRGKFSEEEERIIINLHSVLGNKWSKIATHLPGRTDNEIKNFWNTHIRKKLL
	Thecc1EG016886t1	Tc2R-MYB051	ESPYRKGLWTVEEDKILMDYVKVNGKGQWNKIAKKTGLKRCGKSCRLRWINYLNPNVKKGDFSEEEEDLIIRLHKLLGNRWSLIAKRVPGRTDNQVKNYWNSHLSKKL
	Thecc1EG016901t1	Tc2R-MYB052	DVEVRKGPWTMEEDLILINYIANHGEGVWNSLAKAAGLKRTGKSCRLRWLNYLRPDVRRGNITPEEQLLIMELHAKWGNRWSKIAKHLPGRTDNEIKNYWRTRIQKHI
	Thecc1EG016909t1	Tc2R-MYB053	KSNIIKGQWTPQEDSYIYEDLIMPISFPRLLVQLVTRHGTKKWSLIAKMLNGRVGKQCRERWHNHLRPDIKKDSWSEDEDRILIEAHKEIGNKWAEIARRLPGRTENTIKNHWNATKRRQY
	Thecc1EG017051t1	Tc2R-MYB054	KVGLKRGPWTIEEDHKLMNFILNNGIHCWRTVPKLAGLLRCGKSCRLRWINYLRPDLKRGAFTESEEDQIIQLHARLGNRWSKIASHFPGRTDNEIKNHWNTRIKKKL
	Thecc1EG018082t1	Tc2R-MYB055	KSNVKRGLWTAEEDARILAYVSNYGIGNWTLVPKKAGLNRCGKSCRLRWTNYLRPDLKHESFTPQEEEVIINLHKHIGSRWSLIAKHLPGRTDNDVKNYWNTKLRKKL
	Thecc1EG018538t1	Tc2R-MYB056	KVGVKKGPWTPEEDIILVSYIQEHGPGNWRAVPTNTGLLRCSKSCRLRWTNYLRPGIKRGNFTEHEEKMIIHLQALLGNRWAAIASYLPQRTDNDIKNYWNTHLKKKL
	Thecc1EG018639t1	Tc2R-MYB057	KVGLKKGPWTPEEDQKLLAYIEEHGHGSWRALPAKAGLQRCGKSCRLRWTNYLRPDIKRGKFSLQEEQTIIQLHALLGNRWSAIATHLPKRTDNEIKNYWNTHLKKRL
	Thecc1EG018971t1	Tc2R-MYB058	QQGWRKGPWTPEEDKLLTEYVNLHGEGRWSSVARSAGLNRSGKSCRLRWVNYLRPGLKRGHLTPQEEGIIIELHALWGNKWSTIARYLPGRTDNEIKNYWRTHFKKKE
	Thecc1EG019116t1	Tc2R-MYB059	KVGLKKGPWTAEEDKKLINFILTNGQCCWRAVPKLAGLLRCGKSCRLRWTNYLRPDLKRGLLSEYEEQMVIDLHAQLGNRWSKIASHLPGRTDNEIKNHWNTHIKKKL
	Thecc1EG019192t1	Tc2R-MYB060	SLGVRKGAWTEEEDILLKKCIEKYGEGKWHQVPSKAGLNRCRKSCRLRWLNYLKPNIKRGDFAADEVDLIIRLHKLLGNRWSLIAGRLPGRTANDVKNYWNTHLLKKF
	Thecc1EG019261t1	Tc2R-MYB061	KQGTNKGAWSKQEDQKLIDYIRTHGEGCWRSLPKAAGLHRCGKSCRLRWINYLRPDIKRGNFAQDEEDLIIKLHALLGNRWSLIAGRLPGRTDNEVKNYWNSHIKRKL
	Thecc1EG019507t1	Tc2R-MYB062	MKERQRWQPEEDALLKAYVKQYGPKEWNLISQRMGKTLNRDPKSCLERWKNYLKPGIKKGSLTPEEQSLVISLQAKYGNKWKKIASEVPGRTAKRLGKWWEVFKEKQL
	Thecc1EG020889t1	Tc2R-MYB063	KMGMKKGPWTPEEDQILISYVQKYGHANWRALPKQAGLSRCGKSCRLRWINYLRPDIKRGNFTSEEEETIIKLHEMLGNRWSAIAARLPGRTDNEIKNVWHTHLKKRL
	Thecc1EG021037t1	Tc2R-MYB064	EEGWRKGPWTAEEDRLLIEYVRVHGEGRWNSVARLAGLKRNGKSCRLRWVNYLRPDLKRGQITPHEESIILELHARWGNRWSTIARSLPGRTDNEIKNYWRTHFKKKA
	Thecc1EG021317t1	Tc2R-MYB065	KVGLKRGRWTAEEDEALTKYIQLNGEGSWKSLPKNAGLLRCGKSCRLRWINYLRPDLKRGNFTAQEEETIVKLHSTLGNRWSLIAAELPGRTDNEIKNYWKTHLRRKI
	Thecc1EG021318t1	Tc2R-MYB066	KVGLKRGRWTAEEDEILTQYIQANGEGSWRSLPKHAGLLRCGKSCRLRWINYLRADLKRGNITAQEEETIVKLRAALGNRWSLIAAQLPGRTDNEIKNYWNSHLSRKI
	Thecc1EG021433t1	Tc2R-MYB067	EMDLRRGPWTVEEDFKLINYIATHGEGRWNSLARCAGLKRTGKSCRLRWLNYLRPDVRRGNITLEEQLLILELHSRWGNRWSKIAQQLPGRTDNEIKNYWRTRVQKHA
	Thecc1EG021796t1	Tc2R-MYB068	RKERVKGPWSPEEDVILSELVSKFGARNWSLIARGIAGRSGKSCRLRWCNQLDPAVKRKPFTDEEDQMIISAHAVHGNKWAVIARLLPGRTDNAIKNHWNSTLRRRC
	Thecc1EG021932t1	Tc2R-MYB069	MKERQRWRAEEDALLHAYVKQYGPREWNLVSQRMNTPLNRDAKSCLERWNNYLKPGIKKGSLTEEEQRLVIRLQAKHGNKWKKIAAEVPGRTAKRLGKWWEVFKEKQL
	Thecc1EG022255t1	Tc2R-MYB070	KANVKKGPWSPEEDAKLKEHIEKQGTGGNWIALPPKAGLKRCGKSCRLRWLNYLRPNIKHGEFSDDEDRIICTLYASIGSRWSIIAAQLPGRTDNDIKNYWNTKLKKKL
	Thecc1EG022293t1	Tc2R-MYB071	GESLRKGPWHEDEDERLITFVKLLGSRRWDYVARVSGLKRSGKSCRLRWLNYLRPNIKHGQISAEEEKIILQLHERWGNKWSMIARRLPGRTDNEIKNYWRTHLRKKA
	Thecc1EG024180t1	Tc2R-MYB072	KVGLKRGPWTPEEDELLASYIKREGEGRWRTLPKRAGLLRCGKSCRLRWMNYLRPSVKRGQIAPDEEDLILRLHRLLGNRWSLIAGRIPGRTDNEIKNYWNTHLSKKL
	Thecc1EG025488t1	Tc2R-MYB073	ENGLKKGPWTPEEDSILVDYIQKHGHGSWRALPKLAGLNRCGKSCRLRWTNYLRPDIKRGKFSEEEEQTIINLHAVLGNKWSAIATHLPGRTDNEIKNFWNTHLKKKL
	Thecc1EG025795t1	Tc2R-MYB074	KVGIKKGPWTPEEDIILVSYIQEHGPGNWRSVPTNTGLLRCSKSCRLRWTNYLRPGIKRGNFTPHEEGMIIHLQALLGNKWAAIASYLPQRTDNDIKNYWNTHLKKKL
	Thecc1EG025910t1	Tc2R-MYB075	KVGIKRGPWTPEEDELLANYIKREGEGRWRTLPKRAGLLRCGKSCRLRWMNYLRPSVKRGRIAPDEEDLILRLHRLLGNRWSLIAGRIPGRTDNEIKNYWNTHLSKKL
	Thecc1EG026054t1	Tc2R-MYB076	MGGVAWTEEEDHLLKKCIEQYGEGKWHRVPLLAGLNRCRKSCRLRWLNYLRPNIKRGSFAKEEVQLIIKLHRLLGNRWSLIAGRLPGRTANDVKNYWNCHLSKKL
	Thecc1EG026195t1	Tc2R-MYB077	RIMIKGGVWKNTEDEILKAAVMKYGKNQWARISSLLVRKSAKQCKARWYEWLDPSIKKTEWTREEDEKLLHLAKLMPTQWRTIAPIVGRTPSQCLERYEKLLDAAC
	Thecc1EG026197t1	Tc2R-MYB078	KMGMKKGPWTPEEDRILISYIQRHGHGNWRALPKQAGLPRCGKSCRLRWINYLRPDIKRGNFTSEEQETIFKLHQVLGNRWSAIAARLPGRTDNEIKNYWHGHLKKKL
	Thecc1EG026853t1	Tc2R-MYB079	KQKLRKGLWSPEEDEKLLNYITKHGHGCWSSVPKLAGLQRCGKSCRLRWINYLRPDLKRGAFSQQEENLIIELHAVLGNRWSQIAAQLPGRTDNEIKNLWNSCIKKKL
	Thecc1EG029065t1	Tc2R-MYB080	KQKVKRGLWSPEEDEKLINYITTYGHGCWSSVPKLAGLQRCGKSCRLRWINYLRPDLKRGSFSPQEAALIIELHSILGNRWAQIAKHLPGRTDNEVKNFWNSSIKKKL
	Thecc1EG029121t1	Tc2R-MYB081	KEGLNRGAWTAMEDRILKDYIKIHGEGQWRNLPKRAGLKRCGKSCRLRWLNYLRPDIKRGNITRDEEELIIRLHKLLGNRWSLIAGRLPGRTDNEIKNYWNTNIGKKL
	Thecc1EG029126t1	Tc2R-MYB082	KREVNKGAWTAEEDRKLAEVIAVHGAKRWKIIAIKAGLNRCGKSCRLRWMNYLRPNIKRGNISDQEEDLILRLHKLLGNRWSLIAGRLPGRTDNEIKNYWNSHLSKKI
	Thecc1EG030009t1	Tc2R-MYB083	KNGLKKGPWTPEEDQKLIDYIEKHGYGNWRTLPKNAGLQRCGKSCRLRWTNYLRPDIKRGRFSFEEEETIIQLHSILGNKWSAIAARLPGRTDNEIKNYWNTHIRKRL
	Thecc1EG030020t1	Tc2R-MYB084	KRTLRKGPWSPDEDRKLIAYINRHGIWNWTEMAKPAGLQRSGKSCRLRWVNYLRPGIKRGNFTREEDETIIELHERLGNRWSVIASRLPGRTDNEIKNHWHTHLRKRL
	Thecc1EG030529t1	Tc2R-MYB085	KDNVKRGQWTPEEDNKLSSYIAQHGTRNWRLIPKNAGLQRCGKSCRLRWTNYLRPDLKHGQFSEAEEQTIVKLHSVVGNRWSLIAAQLPGRTDNDVKNHWNTKLKKRL
	Thecc1EG030853t1	Tc2R-MYB086	GLTLKKGPWTAAEDAVLAEYVRTHGEGNWNAVQKNTGLARCGKSCRLRWANHLRPNLKKGAFSPEEERIIVELHAKMGNKWARMATQLPGRTDNEIKNYWNTRVKRKQ
	Thecc1EG031294t1	Tc2R-MYB087	KNGLKKGPWTAEEDQKLIDYIQKHGHGRWRTLPKNAGLRRCGKSCRLRWTNYLRPDIKRGKFSIEEEETIIQLHSVLGNKWSAIAARLPGRTDNEIKNYWNTHIKKKL
	Thecc1EG032927t1	Tc2R-MYB088	KNQVKRGPWSPAEDLRLITFIQKHGHENWRALPKQAGLLRCGKSCRLRWINYLRPDVKRGNFTREEEDTIIRLHEGLGNKWSKIASHLPGRTDNEIKNVWNTHLKRRL
	Thecc1EG033015t1	Tc2R-MYB089	RTFLKKGTWSPEEDQKLITYITRYGIWNWNEMPKYAGLSRSGKSCRLRWMNYLRPNIKRGIFTREEEEAIVHLQKMLGNRWSAIAAMLPQRTDNDIKNYWNTRLKGRV
	Thecc1EG033016t1	Tc2R-MYB090	RAFLKKGTWSPEEDQKLIAYIMRYGIWNWNEMPKYAGLSRPGKSCRRRWMNYLRPNIKRGNFTKAEEGTIVHLQKMLGNRWSAIAAMLQRTDNDIKNYWNTRLKKRV
	Thecc1EG033560t1	Tc2R-MYB091	SKVCARGHWKPAEDSKLKELVALYGPQNWNLIAEKLQGRTGKSCRLRWFNQLDPRINKKAFSEEEEERLMTAHKAYGNKWAMIARLFPGRTDNAVKNQWHVIMARKY
	Thecc1EG033645t1	Tc2R-MYB092	KQKVKRGLWSPEEDDKLIKHITAHGHGSWSSVPKLAGLQRCGKSCRLRWINYLRPDLKRGSFTADEEQIIIDVHRILGNRWAQIAKHLPGRTDNEVKNFWNSCIKKKL
	Thecc1EG033907t1	Tc2R-MYB093	KAEKIKGPWSAEEDRILTRLVERYGARNWSLISRYIKGRSGKSCRLRWCNQLSPSVEHRPFSPAEDETILAAHARYGNRWATIAKLLPGRTDNAVKNHWNSTLKRRA
	Thecc1EG034634t1	Tc2R-MYB094	KASVKKGPWSPEEDAKLKEYIEQHGTGGNWIALPQKIGLKRCGKSCRLRWLNYLRPNIKHGGFSEEEDKIICSLYISIGSRWSIIAAQLPGRTDNDIKNYWNTRLKKKL
	Thecc1EG034902t1	Tc2R-MYB095	ENGLKKGPWTPEEDQKLVQYIKQHGHGSWRALPKLAGLNRCGKSCRLRWTNYLRPDIKRGKFSQDEEQTILHLHSILGNKWSAIATHLPGRTDNEIKNFWNTHLKKKL
	Thecc1EG035359t1	Tc2R-MYB096	VKTCPRGHWRPAEDEKLRQLVEQYGAQNWNSIAEKLQGRSGKSCRLRWFNQLDPRINRRPFTEEEEERLLAAHRIHGNKWALIARLFPGRTDNAVKNHWHVIMARKQ
	Thecc1EG036404t1	Tc2R-MYB097	KAHTNKGAWTKEEDQRLIDYIRVHGEGCWRSLPKAAGLLRCGKSCRLRWINYLRPDLKRGNFTEEEDELIIKLHSLLGNKWSLIAGRLPGRTDNEIKNYWNTHIKRKL
	Thecc1EG037245t1	Tc2R-MYB098	KANVKRGPWSPEEDATLKSYIETHGTGGNWIALPQKAGLKRCGKSCRLRWLNYLRPDIKHGGFTEEEDNIICTLYSQMGSRWSLIASQLPGRTDNDVKNYWNTKLKKKL
	Thecc1EG037376t1	Tc2R-MYB099	KEGLNRGAWTALEDKILTAYIKAHGEGKWRNLPKRAGLKRCGKSCRLRWLNYLRPDIKRGNISHDEEELIIRLHNLLGNRWSLIAGRLPGRTDNEIKNYWNTTLGKRA
	Thecc1EG037377t1	Tc2R-MYB100	KEGMNRGAWTLTEDKILTDYVKVHGEGKWRNIPKEAGLKRCGKSCRLRWMNYLRPDIKRGNISPDEEDLIIRLHKLLGNRWSLIAGRLPGRTDNEIKNYWNTHLSKRG
	Thecc1EG037379t1	Tc2R-MYB101	KEGLNRGAWSAIEDQILIDYIKTNGEGKWGNIPKKAGLKRCGKSCRLRWLNYLRPDIKRGNISQEEEDLIIRLHKLLGNRWSLIAGRIPGRTDNEIKNYWNSTLGKKV
	Thecc1EG037383t1	Tc2R-MYB102	RKEVNRGAWTAEEDQKLAQVIEIHGPKRWKSVAAKAGLNRCGKSCRLRWMNYLRPNIKRGNISDQEEDLIVRLHKLLGNRWSLIAGRLPGRTDNEIKNYWNSHLSKKIK
	Thecc1EG037555t1	Tc2R-MYB103	KEGLNRGAWTAHEDKILTEYIKAHGEGSWRNLPKRAGLKRCGKSCRLRWLNYLRPDIKRGNISADEEELIIRLHKLLGNRWSLIAGRLPGRTDNEIKNYWNTNLGKKV
	Thecc1EG037559t1	Tc2R-MYB104	KVGLNRGAWSAREDKILTNYIKIHGEGKWRDLPQRAGLKRCGKSCRLRWLNYLRPDIKRGNISSEEEELIVRLHKLLGNRWSLIAGRLPGRTDNEIKNYWNTNLSKRV
	Thecc1EG037728t1	Tc2R-MYB105	KANVKRGPWSPDEDNILRNFLEKHGTGGNWIALPRKAGLKRCGKSCRLRWLNYLRPDIKHGGFTDEEDNVICSLYNSIGSRWSVIAARLQGRTDNDVKNYWNTKLKKKL
	Thecc1EG038131t1	Tc2R-MYB106	KPQPKRGLWKPEEDLILKNYIETHGEGNWATVSKRSGLMRGGKSCRLRWKNYLRPNIKRGGMSKEEEDLIIRMHKLLGNRWSLIAGRLPGRTDNEVKNYWNTHLNKKS
	Thecc1EG038898t1	Tc2R-MYB107	KANVKKGPWSPEEDAKLKAYIEKYGTGGNWIALPQKIGLKRCGKSCRLRWLNYLRPNIKHGGFSEEEDNIICSLYISIGSRWSIIAAQLPGRTDNDIKNYWNTKLKKKL
	Thecc1EG040694t1	Tc2R-MYB108	TNKLRKGLWSPEEDDKLMNYMLTNGQGCWSDVARNAGLQRCGKSCRLRWINYLRPDLKRGAFSPQEEELIVHLHSILGNRLMVMDSRYIYVIKIMEVKEQDERWSQIAARLPGRTDNEIKNFWNSTIKKRL
	Thecc1EG041010t1	Tc2R-MYB109	SCHLKKGPWTSAEDAILVDYVKKHGEGNWNAVQKNSGLSRCGKSCRLRWANHLRPDLKKGVFTPEEERRIIELHAKLGNKWARMAAELPGRTDNEIKNYWNTRIKRLQ
	Thecc1EG041651t1	Tc2R-MYB110	SAALIKGQWTDDEDRKLIRLVKQYGVRKWAQIAENLVGRAGKQCRERWHNHLRPDIKKDSWSEEEERVLVEAHAKVGNRWAEIAKFIPGRTENAIKNHWNATKRRQN
	Thecc1EG041904t1	Tc2R-MYB111	QEEIRKGPWTEQEDILLVNFVHLFGDRRWDFIAKVSGLKVWRETTDRTGKSCRLRWVNYLHPGLKRGKMTPQEERLVLELHAKWGNRWSRIARKLPGRTDNEIKNYWRTHMRKKA
	Thecc1EG042012t1	Tc2R-MYB112	KANVKKGPWSPEEDSKLKEYIEKYGTGGNWIALPQKAGLKRCGKSCRLRWLNYLRPNIKHGEFTDEEDRIICSLFASIGSRWSIIAAQLPGRTDNDIKNYWNTKLKKKL
	Thecc1EG042474t1	Tc2R-MYB113	GGDRVKGSWSPQEDANLIRLVEQHGPRNWSMISSGIPGRSGKSCRLRWCNQLSPDVQHRPFTPAEDAVIIRAHAAHGNKWATIARQLPGRTDNAVKNHWNSTLRRKR
	Thecc1EG042629t1	Tc2R-MYB114	GNSRVKGPWSPEEDAVLSRLVAKFGARNWSLIARGIPGRSGKSCRLRWCNQLDPCLKRKPFTDEEDRIIISAHAIHGNKWASIAKLLPGRTDNAIKNHWNSTLRRRC
[truncated: 2 more rows]
