# Supplementary material for: MYB Superfamily in Brassica napus: Evidence for Hormone-Mediated Expression Profiles, Large Expansion, and Functions in Root Hair Development
Source: Biomolecules. 2020 Jun 7;10(6):875. doi: 10.3390/biom10060875 (PMC7356979; doi:10.3390/biom10060875)
Supplement: Supplementary file 1 [file biomolecules-10-00875-s001.zip › Supplementary Materials/Table S4.xlsx]

## Sheet: Table S4
Table S4. Duplications of the MYB genes in the Brassica napus, B. rapa and B. oleracea genomes.
Type of MYB genes	Synteny relationship across B. napus, B. rape and B. oleracea				Segmental Exchanges (SE) in B. napus				Homologous exchanges (HE) in B. napus				Segemental duplications (SD) in B. napus
	B. napus MYB genes	Chr	B. rape or B. oleracea MYB genes	Chr	B. napus MYB genes	Chr	B. rape or B. oleracea MYB genes	Chr	B. napus MYB genes	Chr	B. rape or B. oleracea MYB genes	Chr	B. napus MYB genes	Chr	B. napus MYB genes	Chr				不含共线性的Br	24		不含共线性的Bo	59
BnMYBRs	BnMYBR002	BnA01	BrMYBR003	A01	BnMYBR003	BnA01	BoMYBR065	C01	BnMYBR009	BnA01	BoMYBR082	C01	BnMYBR006	BnA01	BnMYBR007	BnA01				BrMYBR002	Brara.A00228.1		Bol000528	BoMYBR001
	BnMYBR005	BnA01	BrMYBR007	A01	BnMYBR004	BnA01	BoMYBR090	C01	BnMYBR010	BnA02	BrMYBR015	A02	BnMYBR001	BnA01	BnMYBR115	BnC01				BrMYBR005	Brara.A02161.1		Bol000928	BoMYBR002
	BnMYBR008	BnA01	BrMYBR011	A01	BnMYBR090	BnA09	BoMYBR036	C08	BnMYBR020	BnA03	BrMYBR029	A03	BnMYBR014	BnA02	BnMYBR127	BnC02				BrMYBR009	Brara.A03466.1		Bol001929	BoMYBR003
	BnMYBR007	BnA01	BrMYBR008	A01	BnMYBR107	BnAnn	BrMYBR025	A02	BnMYBR021	BnA03	BrMYBR030	A03	BnMYBR025	BnA03	BnMYBR140	BnC03				BrMYBR010	Brara.A03468.1		Bol002455	BoMYBR004
	BnMYBR011	BnA02	BrMYBR016	A02	BnMYBR110	BnAnn	BrMYBR089	A08	BnMYBR029	BnA03	BrMYBR038	A03	BnMYBR027	BnA03	BnMYBR142	BnC03				BrMYBR013	Brara.B00153.1		Bol002592	BoMYBR005
	BnMYBR012	BnA02	BrMYBR019	A02	BnMYBR105	BnAnn	BrMYBR096	A09	BnMYBR038	BnA04	BrMYBR045	A04	BnMYBR043	BnA05	BnMYBR027	BnA03				BrMYBR017	Brara.B01466.1		Bol003151	BoMYBR006
	BnMYBR013	BnA02	BrMYBR020	A02	BnMYBR117	BnC01	BrMYBR004	A01	BnMYBR044	BnA05	BrMYBR050	A05	BnMYBR040	BnA05	BnMYBR157	BnC04				BrMYBR018	Brara.B01892.1		Bol003345	BoMYBR007
	BnMYBR015	BnA02	BrMYBR023	A02	BnMYBR119	BnC01	BrMYBR006	A01	BnMYBR046	BnA05	BrMYBR054	A05	BnMYBR070	BnA07	BnMYBR183	BnC06				BrMYBR027	Brara.C00176.1		Bol003647	BoMYBR008
	BnMYBR016	BnA02	BrMYBR024	A02	BnMYBR115	BnC01	BrMYBR001	A01	BnMYBR048	BnA05	BrMYBR056	A05	BnMYBR082	BnA09	BnMYBR210	BnCnn				BrMYBR028	Brara.C00358.1		Bol004248	BoMYBR009
	BnMYBR017	BnA02	BrMYBR021	A02	BnMYBR124	BnC02	BrMYBR012	A02	BnMYBR056	BnA06	BrMYBR065	A06	BnMYBR092	BnA10	BnMYBR160	BnC05				BrMYBR033	Brara.C01405.1		Bol004323	BoMYBR010
	BnMYBR022	BnA03	BrMYBR032	A03	BnMYBR122	BnC02	BrMYBR014	A02	BnMYBR057	BnA06	BrMYBR066	A06	BnMYBR106	BnAnn	BnMYBR122	BnC02				BrMYBR036	Brara.C01919.1		Bol004344	BoMYBR011
	BnMYBR024	BnA03	BrMYBR034	A03	BnMYBR127	BnC02	BrMYBR022	A02	BnMYBR058	BnA06	BrMYBR067	A06	BnMYBR118	BnC01	BnMYBR226	BnCnn				BrMYBR049	Brara.E00711.1		Bol004881	BoMYBR012
	BnMYBR026	BnA03	BrMYBR035	A03	BnMYBR136	BnC03	BrMYBR031	A03	BnMYBR059	BnA06	BrMYBR068	A06	BnMYBR130	BnC03	BnMYBR018	BnA03				BrMYBR058	Brara.E03613.1		Bol004898	BoMYBR013
	BnMYBR028	BnA03	BrMYBR037	A03	BnMYBR152	BnC04	BoMYBR055	C08	BnMYBR063	BnA07	BrMYBR071	A07	BnMYBR138	BnC03	BnMYBR023	BnA03				BrMYBR070	Brara.F03019.1		Bol005653	BoMYBR015
	BnMYBR030	BnA03	BrMYBR039	A03	BnMYBR168	BnC05	BrMYBR052	A05	BnMYBR084	BnA09	BrMYBR093	A09	BnMYBR150	BnC03	BnMYBR074	BnA08				BrMYBR080	Brara.H00094.1		Bol005718	BoMYBR016
	BnMYBR031	BnA03	Brara.C03158.1.v1.3	A03	BnMYBR174	BnC05	BrMYBR051	A05	BnMYBR088	BnA09	BrMYBR097	A09	BnMYBR154	BnC04	BnMYBR037	BnA04				BrMYBR082	Brara.H00322.1		Bol005897	BoMYBR018
	BnMYBR032	BnA03	BrMYBR040	A03	BnMYBR175	BnC06	BoMYBR041	C07	BnMYBR116	BnC01	BoMYBR082	C01	BnMYBR151	BnC04	BnMYBR041	BnA05				BrMYBR084	Brara.H01677.1		Bol007786	BoMYBR020
	BnMYBR033	BnA03	BrMYBR041	A03	BnMYBR178	BnC06	BoMYBR097	C07	BnMYBR125	BnC02	BrMYBR015	A02	BnMYBR173	BnC05	BnMYBR049	BnA05				BrMYBR091	Brara.I00069.1		Bol007974	BoMYBR021
	BnMYBR034	BnA03	BrMYBR042	A03	BnMYBR179	BnC06	BoMYBR053	C08	BnMYBR134	BnC03	BrMYBR029	A03	BnMYBR209	BnC09	GSBRNA2T00136328001	BnA10				BrMYBR100	Brara.I05586.1		Bol008805	BoMYBR022
	BnMYBR035	BnA03	BrMYBR043	A03	BnMYBR180	BnC06	BoMYBR044	C09	BnMYBR135	BnC03	BrMYBR030	A03	BnMYBR212	BnCnn	BnMYBR101	BnA10				BrMYBR101	Brara.I05606.1		Bol009767	BoMYBR023
	BnMYBR018	BnA03	BrMYBR026	A03	BnMYBR181	BnC06	BoMYBR080	C10	BnMYBR144	BnC03	BrMYBR038	A03								BrMYBR103	Brara.J00076.1		Bol010084	BoMYBR024
	BnMYBR039	BnA04	BrMYBR046	A04	BnMYBR183	BnC06	BrMYBR079	C11	BnMYBR147	BnC03	BrMYBR067	A06								BrMYBR107	Brara.J01108.1		Bol011257	BoMYBR027
	BnMYBR037	BnA04	BrMYBR044	A04	BnMYBR185	BnC07	BoMYBR051	C12	BnMYBR146	BnC03	BrMYBR068	A06								BrMYBR114	Brara.J02710.1		Bol011323	BoMYBR028
	BnMYBR041	BnA05	BrMYBR047	A05	BnMYBR186	BnC07	BoMYBR050	C13	BnMYBR155	BnC04	BrMYBR045	A04								BrMYBR116	Brara.J02879.1		Bol012203	BoMYBR030
	BnMYBR042	BnA05	BrMYBR048	A05	BnMYBR187	BnC07	BoMYBR049	C14	BnMYBR170	BnC05	BrMYBR054	A05											Bol012810	BoMYBR031
	BnMYBR045	BnA05	BrMYBR053	A05	BnMYBR188	BnC07	BoMYBR092	C15	BnMYBR172	BnC05	BrMYBR056	A05											Bol013124	BoMYBR033
	BnMYBR047	BnA05	BrMYBR055	A05	BnMYBR190	BnC08	BrMYBR077	C16	BnMYBR166	BnC05	BrMYBR065	A06											Bol015040	BoMYBR038
	BnMYBR049	BnA05	BrMYBR057	A05	BnMYBR195	BnC08	BrMYBR099	C17	BnMYBR167	BnC05	BrMYBR066	A06											Bol015378	BoMYBR040
	BnMYBR051	BnA06	BrMYBR060	A06	BnMYBR199	BnC09	BoMYBR045	C18	BnMYBR177	BnC06	BrMYBR050	A05											Bol015820	BoMYBR042
	BnMYBR052	BnA06	BrMYBR061	A06	BnMYBR201	BnC09	BrMYBR106	C19	BnMYBR184	BnC07	BrMYBR071	A07											Bol016066	BoMYBR043
	BnMYBR053	BnA06	BrMYBR062	A06	BnMYBR211	BnCnn	Bol011483	C20	BnMYBR196	BnC08	BrMYBR097	A09											Bol016338	BoMYBR046
	BnMYBR054	BnA06	BrMYBR063	A06	BnMYBR210	BnCnn	BoMYBR029	C21	BnMYBR198	BnC09	BrMYBR093	A09											Bol016753	BoMYBR047
	BnMYBR055	BnA06	BrMYBR064	A06																			Bol017758	BoMYBR054
	BnMYBR060	BnA06	BrMYBR069	A06																			Bol018917	BoMYBR056
	BnMYBR061	BnA06	Brara.F03017.1.v1.3	A06																			Bol019866	BoMYBR058
	BnMYBR062	BnA06	BrMYBR059	A06																			Bol019992	BoMYBR059
	BnMYBR065	BnA07	BrMYBR073	A07																			Bol021918	BoMYBR064
	BnMYBR066	BnA07	BrMYBR074	A07																			Bol023087	BoMYBR067
	BnMYBR067	BnA07	BrMYBR075	A07																			Bol023145	BoMYBR068
	BnMYBR068	BnA07	BrMYBR076	A07																			Bol023190	BoMYBR069
	BnMYBR069	BnA07	BrMYBR078	A07																			Bol023393	BoMYBR070
	BnMYBR064	BnA07	BrMYBR072	A07																			Bol024453	BoMYBR071
	BnMYBR073	BnA08	BrMYBR083	A08																			Bol024586	BoMYBR072
	BnMYBR075	BnA08	BrMYBR085	A08																			Bol024736	BoMYBR073
	BnMYBR076	BnA08	BrMYBR086	A08																			Bol025279	BoMYBR074
	BnMYBR077	BnA08	BrMYBR087	A08																			Bol025427	BoMYBR075
	BnMYBR078	BnA08	BrMYBR088	A08																			Bol025956	BoMYBR076
	BnMYBR079	BnA08	BrMYBR081	A08																			Bol026146	BoMYBR078
	BnMYBR074	BnA08	Brara.H01677.1.v1.3	A08																			Bol026320	BoMYBR079
	BnMYBR081	BnA09	BrMYBR090	A09																			Bol034254	BoMYBR087
	BnMYBR083	BnA09	BrMYBR092	A09																			Bol034966	BoMYBR088
	BnMYBR085	BnA09	Brara.I01264.1.v1.3	A09																			Bol035167	BoMYBR089
	BnMYBR086	BnA09	BrMYBR094	A09																			Bol038229	BoMYBR094
	BnMYBR087	BnA09	BrMYBR095	A09																			Bol039354	BoMYBR096
	BnMYBR089	BnA09	BrMYBR098	A09																			Bol040648	BoMYBR098
	BnMYBR091	BnA10	BrMYBR102	A10																			Bol041700	BoMYBR102
	BnMYBR093	BnA10	BrMYBR104	A10																			Bol043097	BoMYBR103
	BnMYBR095	BnA10	BrMYBR109	A10																			Bol043366	BoMYBR104
	BnMYBR096	BnA10	BrMYBR110	A10																			Bol043404	BoMYBR105
	BnMYBR097	BnA10	BrMYBR111	A10
	BnMYBR098	BnA10	BrMYBR112	A10
	BnMYBR099	BnA10	BrMYBR113	A10
	BnMYBR102	BnA10	BrMYBR105	A10
	BnMYBR103	BnA10	BrMYBR108	A10
	BnMYBR101	BnA10	BrMYBR115	A10
	BnMYBR120	BnC01	BoMYBR085	C01
	BnMYBR121	BnC01	BoMYBR019	C01
	BnMYBR126	BnC02	BoMYBR062	C02
	BnMYBR128	BnC02	BoMYBR037	C02
	BnMYBR131	BnC03	BoMYBR039	C03
	BnMYBR133	BnC03	BoMYBR061	C03
	BnMYBR137	BnC03	BoMYBR077	C03
	BnMYBR139	BnC03	BoMYBR081	C03
	BnMYBR141	BnC03	BoMYBR014	C03
	BnMYBR143	BnC03	BoMYBR083	C03
	BnMYBR145	BnC03	BoMYBR026	C03
	BnMYBR148	BnC03	BoMYBR032	C03
	BnMYBR142	BnC03	BoMYBR060	C03
	BnMYBR156	BnC04	BoMYBR063	C04
	BnMYBR159	BnC05	BoMYBR099	C05
	BnMYBR161	BnC05	BoMYBR101	C05
	BnMYBR162	BnC05	BoMYBR091	C05
	BnMYBR163	BnC05	BoMYBR093	C05
	BnMYBR164	BnC05	BoMYBR095	C05
	BnMYBR165	BnC05	BoMYBR066	C05
	BnMYBR169	BnC05	BoMYBR025	C05
	BnMYBR171	BnC05	BoMYBR017	C05
	BnMYBR160	BnC05	BoMYBR100	C05
	BnMYBR191	BnC08	BoMYBR035	C08
	BnMYBR192	BnC08	BoMYBR034	C08
	BnMYBR194	BnC08	BoMYBR108	C08
	BnMYBR197	BnC09	BoMYBR086	C09
	BnMYBR200	BnC09	BoMYBR084	C09
	BnMYBR204	BnC09	BoMYBR048	C09
	BnMYBR205	BnC09	BoMYBR052	C09
	BnMYBR206	BnC09	BoMYBR057	C09
	BnMYBR207	BnC09	BoMYBR106	C09
	BnMYBR208	BnC09	BoMYBR107	C09
Bn2R-MYBs	Bn2R-MYB005	BnA01	Br2R-MYB006	A01	Bn2R-MYB069	BnA03	Brara.A01782.1.v1.3	A01	Bn2R-MYB001	BnA01	Br2R-MYB002	A01	Bn2R-MYB258	BnC03	Bn2R-MYB049	BnA03
	Bn2R-MYB008	BnA01	Br2R-MYB009	A01	Bn2R-MYB200	BnAnn	Brara.A03854.1	A01	Bn2R-MYB215	BnC01	Br2R-MYB002	A01	Bn2R-MYB308	BnC05	Bn2R-MYB096	BnA05
	Bn2R-MYB013	BnA01	Br2R-MYB016	A01	Bn2R-MYB030	BnA02	Br2R-MYB130	A06	Bn2R-MYB004	BnA01	Br2R-MYB005	A01	Bn2R-MYB362	BnC08	Bn2R-MYB175	BnA09
	Bn2R-MYB023	BnA02	Br2R-MYB029	A02	Bn2R-MYB156	BnA08	Brara.H02798.1	A07	Bn2R-MYB340	BnC07	Br2R-MYB005	A01	Bn2R-MYB259	BnC03	Bn2R-MYB050	BnA03
	Bn2R-MYB024	BnA02	Br2R-MYB034	A02	Bn2R-MYB073	BnA03	Br2R-MYB218	A10	Bn2R-MYB007	BnA01	Br2R-MYB008	A01	Bn2R-MYB139	BnA07	Bn2R-MYB318	BnC06
	Bn2R-MYB026	BnA02	Br2R-MYB037	A02	Bn2R-MYB096	BnA05	Brara.J01962.1.v1.3	A10	Bn2R-MYB378	BnC09	Br2R-MYB008	A01	Bn2R-MYB379	BnC09	Bn2R-MYB168	BnA09
	Bn2R-MYB028	BnA02	Br2R-MYB039	A02	Bn2R-MYB217	BnC01	Br2R-MYB004	A01	Bn2R-MYB012	BnA01	Br2R-MYB014	A01	Bn2R-MYB162	BnA09	Bn2R-MYB370	BnC09
	Bn2R-MYB029	BnA02	Br2R-MYB042	A02	Bn2R-MYB216	BnC01	Br2R-MYB003	A01	Bn2R-MYB224	BnC01	Br2R-MYB014	A01	Bn2R-MYB261	BnC03	Bn2R-MYB052	BnA03
	Bn2R-MYB031	BnA02	Br2R-MYB044	A02	Bn2R-MYB214	BnC01	Br2R-MYB001	A01	Bn2R-MYB016	BnA01	Br2R-MYB022	A01	Bn2R-MYB373	BnC09	Bn2R-MYB164	BnA09
	Bn2R-MYB032	BnA02	Br2R-MYB045	A02	Bn2R-MYB240	BnC02	Br2R-MYB043	A02	Bn2R-MYB409	BnCnn	Br2R-MYB022	A01	Bn2R-MYB399	BnCnn	GSBRNA2T00000679001	BnA06
	Bn2R-MYB033	BnA02	Br2R-MYB047	A02	Bn2R-MYB236	BnC02	Br2R-MYB038	A02	Bn2R-MYB017	BnA02	Br2R-MYB023	A02	Bn2R-MYB391	BnC09	GSBRNA2T00000679001	BnA06
	Bn2R-MYB035	BnA02	Br2R-MYB051	A02	Bn2R-MYB235	BnC02	Br2R-MYB031	A02	Bn2R-MYB228	BnC02	Br2R-MYB023	A02	Bn2R-MYB132	BnA07	Bn2R-MYB143	BnA07
	Bn2R-MYB037	BnA02	Br2R-MYB033	A02	Bn2R-MYB247	BnC02	Br2R-MYB035	A02	Bn2R-MYB018	BnA02	Br2R-MYB024	A02	Bn2R-MYB314	BnC06	Bn2R-MYB132	BnA07
	Bn2R-MYB038	BnA03	Br2R-MYB053	A03	Bn2R-MYB287	BnC04	Br2R-MYB043	A02	Bn2R-MYB229	BnC02	Br2R-MYB024	A02	Bn2R-MYB212	BnAnn	GSBRNA2T00017594001	BnAnn
	Bn2R-MYB040	BnA03	Br2R-MYB055	A03	Bn2R-MYB227	BnC01	Br2R-MYB086	A03	Bn2R-MYB019	BnA02	Br2R-MYB025	A02	Bn2R-MYB222	BnC01	Bn2R-MYB010	BnA01
	Bn2R-MYB042	BnA03	Br2R-MYB057	A03	Bn2R-MYB294	BnC04	Br2R-MYB095	A04	Bn2R-MYB231	BnC02	Br2R-MYB025	A02	Bn2R-MYB223	BnC01	Bn2R-MYB011	BnA01
	Bn2R-MYB044	BnA03	Br2R-MYB059	A03	Bn2R-MYB225	BnC01	Brara.E02761.1.v1.3	A05	Bn2R-MYB020	BnA02	Br2R-MYB026	A02	Bn2R-MYB226	BnC01	Bn2R-MYB013	BnA01
	Bn2R-MYB045	BnA03	Br2R-MYB060	A03	Bn2R-MYB309	BnC05	Br2R-MYB110	A05	Bn2R-MYB232	BnC02	Br2R-MYB026	A02	Bn2R-MYB120	BnA06	Bn2R-MYB030	BnA02
	Bn2R-MYB046	BnA03	Br2R-MYB062	A03	Bn2R-MYB332	BnC07	Br2R-MYB130	A06	Bn2R-MYB021	BnA02	Br2R-MYB027	A02	Bn2R-MYB243	BnC02	Bn2R-MYB033	BnA02
	Bn2R-MYB047	BnA03	Br2R-MYB063	A03	Bn2R-MYB333	BnC07	Brara.F03145.1.v1.3	A06	Bn2R-MYB233	BnC02	Br2R-MYB027	A02	Bn2R-MYB307	BnC05	Bn2R-MYB033	BnA02
	Bn2R-MYB048	BnA03	Br2R-MYB064	A03	Bn2R-MYB318	BnC06	Brara.G03264.1.v1.3	A07	Bn2R-MYB198	BnAnn	Br2R-MYB046	A02	Bn2R-MYB009	BnA01	Bn2R-MYB069	BnA03
	Bn2R-MYB050	BnA03	Brara.C01436.1.v1.3	A03	Bn2R-MYB237	BnC02	Br2R-MYB155	A07	Bn2R-MYB241	BnC02	Br2R-MYB046	A02	Bn2R-MYB249	BnC03	Bn2R-MYB038	BnA03
	Bn2R-MYB052	BnA03	Brara.C01847.1.v1.3	A03	Bn2R-MYB322	BnC06	Br2R-MYB152	A07	Bn2R-MYB034	BnA02	Br2R-MYB048	A02	Bn2R-MYB255	BnC03	Bn2R-MYB045	BnA03
	Bn2R-MYB053	BnA03	Br2R-MYB070	A03	Bn2R-MYB374	BnC09	Br2R-MYB182	A09	Bn2R-MYB244	BnC02	Br2R-MYB048	A02	Bn2R-MYB262	BnC03	Bn2R-MYB053	BnA03
	Bn2R-MYB058	BnA03	Br2R-MYB076	A03	Bn2R-MYB400	BnCnn	Br2R-MYB195	A09	Bn2R-MYB039	BnA03	Br2R-MYB054	A03	Bn2R-MYB267	BnC03	Bn2R-MYB059	BnA03
	Bn2R-MYB059	BnA03	Br2R-MYB077	A03	Bn2R-MYB398	BnCnn	Brara.I03145.1.v1.3	A09	Bn2R-MYB250	BnC03	Br2R-MYB054	A03	Bn2R-MYB339	BnC07	Bn2R-MYB066	BnA03
	Bn2R-MYB060	BnA03	Br2R-MYB078	A03	Bn2R-MYB380	BnC09	Br2R-MYB202	A10	Bn2R-MYB041	BnA03	Br2R-MYB056	A03	Bn2R-MYB286	BnC04	Bn2R-MYB076	BnA04
	Bn2R-MYB061	BnA03	Br2R-MYB080	A03	Bn2R-MYB363	BnC08	Br2R-MYB198	A09	Bn2R-MYB251	BnC03	Br2R-MYB056	A03	Bn2R-MYB291	BnC04	Bn2R-MYB081	BnA04
	Bn2R-MYB063	BnA03	Br2R-MYB082	A03	Bn2R-MYB221	BnC01	Br2R-MYB215	Scaffold	Bn2R-MYB043	BnA03	Br2R-MYB058	A03	Bn2R-MYB269	BnC03	Bn2R-MYB107	BnA06
	Bn2R-MYB065	BnA03	Br2R-MYB084	A03	Bn2R-MYB003	BnA01	Bo2R-MYB034	C01	Bn2R-MYB253	BnC03	Br2R-MYB058	A03	Bn2R-MYB337	BnC07	Bn2R-MYB112	BnA06
	Bn2R-MYB066	BnA03	Br2R-MYB085	A03	Bn2R-MYB010	BnA01	Bo2R-MYB053	C01	Bn2R-MYB201	BnAnn	Br2R-MYB061	A03	Bn2R-MYB353	BnC08	Bn2R-MYB102	BnA06
	Bn2R-MYB075	BnA04	Br2R-MYB087	A04	Bn2R-MYB011	BnA01	Bo2R-MYB080	C01	Bn2R-MYB256	BnC03	Br2R-MYB061	A03	Bn2R-MYB403	BnCnn	Bn2R-MYB098	BnA06
	Bn2R-MYB077	BnA04	Br2R-MYB089	A04	Bn2R-MYB015	BnA01	Bo2R-MYB021	C01	Bn2R-MYB051	BnA03	Br2R-MYB067	A03	Bn2R-MYB142	BnA07	Bn2R-MYB133	BnA07
	Bn2R-MYB080	BnA04	Br2R-MYB091	A04	Bn2R-MYB006	BnA01	Bo2R-MYB078	C01	Bn2R-MYB260	BnC03	Br2R-MYB067	A03	Bn2R-MYB284	BnC04	Bn2R-MYB128	BnA07
	Bn2R-MYB081	BnA04	Br2R-MYB092	A04	Bn2R-MYB027	BnA02	Bo2R-MYB106	C02	Bn2R-MYB054	BnA03	Br2R-MYB071	A03	Bn2R-MYB313	BnC06	Bn2R-MYB131	BnA07
	Bn2R-MYB082	BnA04	Brara.D01963.1.v1.3	A04	Bn2R-MYB195	BnAnn	Bol008069	C02	Bn2R-MYB263	BnC03	Br2R-MYB071	A03	Bn2R-MYB316	BnC06	Bn2R-MYB137	BnA07
	Bn2R-MYB084	BnA05	Br2R-MYB098	A05	Bn2R-MYB143	BnA07	Bol039363	C02	Bn2R-MYB055	BnA03	Br2R-MYB072	A03	Bn2R-MYB317	BnC06	Bn2R-MYB134	BnA07
	Bn2R-MYB085	BnA05	Br2R-MYB099	A05	Bn2R-MYB049	BnA03	Bol028038	C03	Bn2R-MYB264	BnC03	Br2R-MYB072	A03	Bn2R-MYB325	BnC06	Bn2R-MYB134	BnA07
	Bn2R-MYB087	BnA05	Br2R-MYB101	A05	Bn2R-MYB025	BnA02	Bo2R-MYB076	C03	Bn2R-MYB056	BnA03	Br2R-MYB073	A03	Bn2R-MYB326	BnC07	Bn2R-MYB125	BnA07
	Bn2R-MYB088	BnA05	Br2R-MYB103	A05	Bn2R-MYB072	BnA03	Bo2R-MYB091	C03	Bn2R-MYB265	BnC03	Br2R-MYB073	A03	Bn2R-MYB329	BnC07	Bn2R-MYB126	BnA07
	Bn2R-MYB090	BnA05	Br2R-MYB106	A05	Bn2R-MYB076	BnA04	Bo2R-MYB027	C04	Bn2R-MYB057	BnA03	Br2R-MYB074	A03	Bn2R-MYB349	BnC08	Bn2R-MYB126	BnA07
	Bn2R-MYB093	BnA05	Br2R-MYB108	A05	Bn2R-MYB102	BnA06	Bo2R-MYB085	C05	Bn2R-MYB266	BnC03	Br2R-MYB074	A03	Bn2R-MYB273	BnC03	Bn2R-MYB150	BnA08
	Bn2R-MYB098	BnA06	Br2R-MYB112	A06	Bn2R-MYB118	BnA06	Bol042935	C06	Bn2R-MYB062	BnA03	Br2R-MYB081	A03	Bn2R-MYB275	BnC03	Bn2R-MYB148	BnA08
	Bn2R-MYB099	BnA06	Brara.F00631.1.v1.3	A06	Bn2R-MYB194	BnAnn	Bo2R-MYB019	C08	Bn2R-MYB268	BnC03	Br2R-MYB081	A03	Bn2R-MYB396	BnCnn	Bn2R-MYB158	BnA08
	Bn2R-MYB100	BnA06	Br2R-MYB113	A06	Bn2R-MYB105	BnA06	Bol037341	C08	Bn2R-MYB083	BnA04	Br2R-MYB093	A04	Bn2R-MYB361	BnC08	Bn2R-MYB174	BnA09
	Bn2R-MYB103	BnA06	Br2R-MYB115	A06	Bn2R-MYB174	BnA09	Bol045644	C08	Bn2R-MYB292	BnC04	Br2R-MYB093	A04	Bn2R-MYB375	BnC09	Bn2R-MYB165	BnA09
	Bn2R-MYB106	BnA06	Br2R-MYB118	A06	Bn2R-MYB176	BnA09	Bol009752	C08	Bn2R-MYB086	BnA05	Br2R-MYB100	A05	Bn2R-MYB230	BnC02	Bn2R-MYB190	BnA10
	Bn2R-MYB107	BnA06	Br2R-MYB120	A06	Bn2R-MYB161	BnA09	Bo2R-MYB089	C09	Bn2R-MYB282	BnC04	Br2R-MYB100	A05	Bn2R-MYB385	BnC09	Bn2R-MYB186	BnA10
	Bn2R-MYB108	BnA06	Br2R-MYB119	A06	Bn2R-MYB350	BnC08	Bo2R-MYB037	C01	Bn2R-MYB097	BnA05	Br2R-MYB104	A05	Bn2R-MYB386	BnC09	Bn2R-MYB187	BnA10
	Bn2R-MYB112	BnA06	Br2R-MYB124	A06	Bn2R-MYB393	BnCnn	Bol015820	C01	Bn2R-MYB303	BnC05	Br2R-MYB104	A05	Bn2R-MYB387	BnC09	Bn2R-MYB188	BnA10
	Bn2R-MYB114	BnA06	Br2R-MYB126	A06	Bn2R-MYB408	BnCnn	Bol040419	C05	Bn2R-MYB089	BnA05	Br2R-MYB105	A05	Bn2R-MYB367	BnC09	Bn2R-MYB194	BnAnn
	Bn2R-MYB117	BnA06	Brara.F03145.1.v1.3	A06	Bn2R-MYB411	BnCnn	Bo2R-MYB013	C05	Bn2R-MYB305	BnC05	Br2R-MYB105	A05	Bn2R-MYB078	BnA04	Bn2R-MYB287	BnC04
	Bn2R-MYB122	BnA06	Br2R-MYB133	A06	Bn2R-MYB330	BnC07	Bo2R-MYB073	C06	Bn2R-MYB092	BnA05	Br2R-MYB107	A05	Bn2R-MYB095	BnA05	Bn2R-MYB309	BnC05
	Bn2R-MYB123	BnA06	Br2R-MYB117	A06	Bn2R-MYB347	BnC07	Bo2R-MYB046	C06	Bn2R-MYB306	BnC05	Br2R-MYB107	A05	Bn2R-MYB071	BnA03	Bn2R-MYB345	BnC07
	Bn2R-MYB124	BnA07	Br2R-MYB135	A07	Bn2R-MYB335	BnC07	Bo2R-MYB116	C06	Bn2R-MYB094	BnA05	Br2R-MYB109	A05	Bn2R-MYB115	BnA06	Bn2R-MYB334	BnC07
	Bn2R-MYB125	BnA07	Br2R-MYB134	A07	Bn2R-MYB342	BnC07	Bo2R-MYB112	C06	Bn2R-MYB395	BnCnn	Br2R-MYB109	A05	Bn2R-MYB119	BnA06	Bn2R-MYB332	BnC07
	Bn2R-MYB127	BnA07	Br2R-MYB138	A07	Bn2R-MYB346	BnC07	Bo2R-MYB047	C06	Bn2R-MYB296	BnC05	Br2R-MYB111	A06	Bn2R-MYB160	BnA09	Bn2R-MYB332	BnC07
	Bn2R-MYB128	BnA07	Br2R-MYB139	A07	Bn2R-MYB348	BnC07	Bo2R-MYB063	C06	Bn2R-MYB109	BnA06	Br2R-MYB121	A06	Bn2R-MYB170	BnA09	Bn2R-MYB329	BnC07
	Bn2R-MYB130	BnA07	Br2R-MYB141	A07	Bn2R-MYB404	BnCnn	Bo2R-MYB043	C06	Bn2R-MYB407	BnCnn	Br2R-MYB121	A06	Bn2R-MYB368	BnC09	Bn2R-MYB332	BnC07
	Bn2R-MYB131	BnA07	Br2R-MYB157	A07	Bn2R-MYB319	BnC06	Bo2R-MYB071	C07	Bn2R-MYB111	BnA06	Br2R-MYB123	A06
	Bn2R-MYB134	BnA07	Br2R-MYB151	A07	Bn2R-MYB321	BnC06	Bo2R-MYB070	C07	Bn2R-MYB338	BnC07	Br2R-MYB123	A06
	Bn2R-MYB136	BnA07	Br2R-MYB149	A07	Bn2R-MYB315	BnC06	Bo2R-MYB109	C07	Bn2R-MYB113	BnA06	Br2R-MYB125	A06
	Bn2R-MYB137	BnA07	Br2R-MYB150	A07	Bn2R-MYB324	BnC06	Bo2R-MYB059	C07	Bn2R-MYB336	BnC07	Br2R-MYB125	A06
	Bn2R-MYB138	BnA07	Br2R-MYB146	A07	Bn2R-MYB401	BnCnn	Bol012531	C07	Bn2R-MYB356	BnC08	Br2R-MYB125	A06
	Bn2R-MYB140	BnA07	Br2R-MYB155	A07	Bn2R-MYB299	BnC03	Bo2R-MYB032	C08	Bn2R-MYB121	BnA06	Br2R-MYB132	A06
	Bn2R-MYB144	BnA07	Br2R-MYB143	A07	Bn2R-MYB310	BnC05	Bo2R-MYB023	C08	Bn2R-MYB331	BnC07	Br2R-MYB132	A06
	Bn2R-MYB145	BnA07	Br2R-MYB142	A07	Bn2R-MYB397	BnCnn	Bol022116	C08	Bn2R-MYB129	BnA07	Br2R-MYB140	A07
	Bn2R-MYB147	BnA08	Br2R-MYB160	A08	Bn2R-MYB394	BnCnn	Bol011423	C09	Bn2R-MYB312	BnC06	Br2R-MYB140	A07
	Bn2R-MYB148	BnA08	Br2R-MYB162	A08					Bn2R-MYB133	BnA07	Br2R-MYB145	A07
	Bn2R-MYB149	BnA08	Br2R-MYB163	A08					Bn2R-MYB238	BnC02	Br2R-MYB145	A07
	Bn2R-MYB150	BnA08	Br2R-MYB165	A08					Bn2R-MYB323	BnC06	Br2R-MYB157	A07
	Bn2R-MYB151	BnA08	Br2R-MYB166	A08					Bn2R-MYB146	BnA08	Br2R-MYB158	A08
	Bn2R-MYB152	BnA08	Br2R-MYB167	A08					Bn2R-MYB277	BnC03	Br2R-MYB158	A08
	Bn2R-MYB157	BnA08	Br2R-MYB172	A08					Bn2R-MYB153	BnA08	Br2R-MYB169	A08
	Bn2R-MYB158	BnA08	Br2R-MYB173	A08					Bn2R-MYB355	BnC08	Br2R-MYB169	A08
	Bn2R-MYB159	BnA08	Br2R-MYB159	A08					Bn2R-MYB155	BnA08	Br2R-MYB171	A08
	Bn2R-MYB163	BnA09	Br2R-MYB179	A09					Bn2R-MYB352	BnC08	Br2R-MYB171	A08
	Bn2R-MYB164	BnA09	Brara.I00635.1.v1.3	A09					Bn2R-MYB377	BnC09	Brara.I01264.1.v1.3	A09
	Bn2R-MYB165	BnA09	Br2R-MYB183	A09					Bn2R-MYB376	BnC09	Brara.I01264.1.v1.3	A09
	Bn2R-MYB166	BnA09	Br2R-MYB184	A09					Bn2R-MYB169	BnA09	Br2R-MYB189	A09
	Bn2R-MYB167	BnA09	Br2R-MYB185	A09					Bn2R-MYB301	BnC05	Br2R-MYB189	A09
	Bn2R-MYB168	BnA09	Brara.I01568.1.v1.3	A09					Bn2R-MYB328	BnC07	Br2R-MYB189	A09
	Bn2R-MYB172	BnA09	Br2R-MYB193	A09					Bn2R-MYB126	BnA07	Br2R-MYB190	A09
	Bn2R-MYB173	BnA09	Br2R-MYB194	A09					Bn2R-MYB300	BnC04	Br2R-MYB190	A09
	Bn2R-MYB175	BnA09	Brara.I04775.1.v1.3	A09					Bn2R-MYB171	BnA09	Br2R-MYB192	A09
	Bn2R-MYB179	BnA09	Br2R-MYB174	A09					Bn2R-MYB285	BnC04	Br2R-MYB192	A09
	Bn2R-MYB180	BnA09	Br2R-MYB199	A09					Bn2R-MYB178	BnA09	Br2R-MYB200	A09
	Bn2R-MYB181	BnA10	Br2R-MYB201	A10					Bn2R-MYB365	BnC08	Br2R-MYB200	A09
	Bn2R-MYB185	BnA10	Br2R-MYB206	A10					Bn2R-MYB182	BnA10	Br2R-MYB203	A10
	Bn2R-MYB186	BnA10	Br2R-MYB207	A10					Bn2R-MYB381	BnC09	Br2R-MYB203	A10
	Bn2R-MYB187	BnA10	Br2R-MYB208	A10					Bn2R-MYB412	BnCnn	Br2R-MYB203	A10
	Bn2R-MYB188	BnA10	Br2R-MYB209	A10					Bn2R-MYB183	BnA10	Br2R-MYB204	A10
	Bn2R-MYB189	BnA10	Br2R-MYB210	A10					Bn2R-MYB382	BnC09	Br2R-MYB204	A10
	Bn2R-MYB190	BnA10	Br2R-MYB211	A10					Bn2R-MYB184	BnA10	Br2R-MYB205	A10
	Bn2R-MYB191	BnA10	Br2R-MYB213	A10					Bn2R-MYB383	BnC09	Br2R-MYB205	A10
	Bn2R-MYB192	BnA10	Br2R-MYB212	A10					Bn2R-MYB002	BnA01	Bo2R-MYB035	C01
	Bn2R-MYB218	BnC01	Bo2R-MYB024	C01					Bn2R-MYB345	BnC07	Bo2R-MYB035	C01
	Bn2R-MYB219	BnC01	Bol028534	C01					Bn2R-MYB283	BnC04	Bo2R-MYB033	C04
	Bn2R-MYB220	BnC01	Bo2R-MYB107	C01					Bn2R-MYB293	BnC04	Bo2R-MYB033	C04
	Bn2R-MYB234	BnC02	Bo2R-MYB052	C02					Bn2R-MYB067	BnA03	Bo2R-MYB062	C06
	Bn2R-MYB239	BnC02	Bo2R-MYB038	C02					Bn2R-MYB341	BnC07	Bo2R-MYB062	C06
	Bn2R-MYB242	BnC02	Bol033054	C02					Bn2R-MYB070	BnA03	Bo2R-MYB095	C06
	Bn2R-MYB252	BnC03	Bo2R-MYB026	C03					Bn2R-MYB344	BnC07	Bo2R-MYB095	C06
	Bn2R-MYB254	BnC03	Bo2R-MYB100	C03					Bn2R-MYB068	BnA03	Bo2R-MYB113	C06
	Bn2R-MYB257	BnC03	Bol026026	C03					Bn2R-MYB343	BnC07	Bo2R-MYB113	C06
	Bn2R-MYB270	BnC03	Bo2R-MYB111	C03					Bn2R-MYB193	BnAnn	Bol015692	C07
	Bn2R-MYB274	BnC03	Bo2R-MYB083	C03					Bn2R-MYB311	BnC06	Bol015692	C07
	Bn2R-MYB276	BnC03	Bo2R-MYB045	C03					Bn2R-MYB389	BnC09	Bo2R-MYB118	C09
	Bn2R-MYB278	BnC03	Bo2R-MYB098	C03					Bn2R-MYB410	BnCnn	Bo2R-MYB118	C09
	Bn2R-MYB280	BnC04	Bo2R-MYB040	C04
	Bn2R-MYB281	BnC04	Bo2R-MYB067	C04
	Bn2R-MYB297	BnC05	Bo2R-MYB102	C05
	Bn2R-MYB298	BnC05	Bo2R-MYB103	C05
	Bn2R-MYB334	BnC07	Bol043044	C07
	Bn2R-MYB351	BnC08	Bo2R-MYB054	C08
	Bn2R-MYB357	BnC08	Bo2R-MYB066	C08
	Bn2R-MYB359	BnC08	Bo2R-MYB119	C08
	Bn2R-MYB364	BnC08	Bo2R-MYB025	C08
	Bn2R-MYB369	BnC09	Bol032264	C09
	Bn2R-MYB370	BnC09	Bol032289	C09
	Bn2R-MYB371	BnC09	Bol032351	C09
	Bn2R-MYB372	BnC09	Bol032450	C09
	Bn2R-MYB384	BnC09	Bo2R-MYB048	C09
	Bn2R-MYB388	BnC09	Bo2R-MYB084	C09
	Bn2R-MYB390	BnC09	Bol043680	C09
	Bn2R-MYB392	BnC09	Bol043366	C09
Bn3R-MYBs	Bn3R-MYB-like5	BnA01	Brara.A01060.1.v1.3	A01	Bn3R-MYB07	BnA10	Brara.C00465.1.v1.3	A03	Bn3R-MYB10	BnC01	Bol017873	C01	Bn3R-MYB-like4	BnC05	GSBRNA2T00048394001	BnA05
	Bn3R-MYB03	BnA03	Brara.C03273.1.v1.3	A03					Bn3R-MYB01	BnA01	Bol017873	C01	Bn3R-MYB13	BnC03	Bn3R-MYB06	BnA08
	Bn3R-MYB-like1	BnA04	Brara.D01112.1.v1.3	A04					Bn3R-MYB15	BnC07	Bol033781	C06	Bn3R-MYB17	BnCnn	Bn3R-MYB08	BnA10
	Bn3R-MYB05	BnA05	Brara.E03093.1.v1.3	A05					Bn3R-MYB04	BnA03	Bol033781	C06
	Bn3R-MYB06	BnA08	Brara.H01296.1.v1.3	A08					Bn3R-MYB02	BnA03	Brara.C00465.1.v1.3	A03
	Bn3R-MYB08	BnA10	Brara.J02886.1.v1.3	A10					Bn3R-MYB11	BnC03	Brara.C00465.1.v1.3	A03
	Bn3R-MYB16	BnC09	Bol043565	C09					Bn3R-MYB14	BnC05	Brara.E03093.1.v1.3	A05
Bn4R-MYBs	Bn4R-MYB1	BnA05	Brara.E02381.1.v1.3	A05	Bn4R-MYB2	BnC01	Brara.A01060.1.v1.3	A01
			Brara.J01401.1.v1.3	A10
