# Supplementary material for: MYB Superfamily in Brassica napus: Evidence for Hormone-Mediated Expression Profiles, Large Expansion, and Functions in Root Hair Development
Source: Biomolecules. 2020 Jun 7;10(6):875. doi: 10.3390/biom10060875 (PMC7356979; doi:10.3390/biom10060875)
Supplement: Supplementary file 1 [file biomolecules-10-00875-s001.zip › Supplementary Materials/Table S5.xlsx]

## Sheet: Table S5
Table S5. Expression values (FPKM) of the Brassica napus MYB genes under five hormone treatments in roots.
Type of MYB genes	Gene Name	Subfamily	0_h	IAA_1h	IAA_3h	IAA_6h	IAA_12h	IAA_24h	ACC_1h	ACC_3h	ACC_6h	ACC_12h	ACC_24h	ABA_1h	ABA_3h	ABA_6h	ABA_12h	ABA_24h	GA3_1h	GA3_3h	GA3_6h	GA3_12h	GA3_24h	6_BA_1h	6_BA_3h	6_BA_6h	6_BA_12h	6_BA_24h
BnMYBRs (1R-MYB/MYB-related genes)	BnMYBR001	I-box-like	1.06305	1.14592	0	1.01536	0	1.06821	0	4.33445	0	2.73961	0	0.91776	0	0	0	0	0	3.9771	1.99406	0	0	3.58533	0	5.88778	2.68009	0
	BnMYBR002	CPC-like	0	0	0	0	0	0	0	2.64414	0	0	0	0	0	0	0	0	0	0	0	0	0	0	0	0	0	0
	BnMYBR003	TBP-like	0.439962	0.792471	0.499448	0.704181	0.514532	0.411916	0.75752	0.524057	0.322912	0.573171	0.299752	0.339533	0.608128	0.301469	0.33351	0.368374	0.935686	0.497343	0.617055	0.221492	0.69162	0.391938	0.700079	0.292509	0.539643	0.614722
	BnMYBR004	TRF-like	0.565306	0.832093	0.787254	0.579722	0.741026	0.905245	0.702871	0.662901	1.07728	1.0709	0.96315	0.629243	0.620611	0.508318	1.11112	0.917919	0.869226	0.709466	1.06512	0.733751	0.473679	1.06516	0.62691	0.515236	0.700456	0.2437
	BnMYBR005	TBP-like	2.07435	4.36402	3.275	7.44263	7.38644	5.04584	3.28203	4.93929	6.50021	5.25421	5.73644	3.21628	4.19704	3.8094	4.04893	4.56942	4.21499	4.25374	5.29296	6.09634	5.73114	4.26609	2.72763	2.91692	3.23645	4.84407
	BnMYBR006	CCA1/R-R-like	#N/A	#N/A	#N/A	#N/A	#N/A	#N/A	#N/A	#N/A	#N/A	#N/A	#N/A	#N/A	#N/A	#N/A	#N/A	#N/A	#N/A	#N/A	#N/A	#N/A	#N/A	#N/A	#N/A	#N/A	#N/A	#N/A
	BnMYBR007	CCA1/R-R-like	1.07919	0.586674	0.665575	0.635444	0.708835	1.16707	0.263355	2.356	1.07795	1.29512	0.478212	0.387593	0.0854125	0.367598	0.353458	0.661243	0.811172	0.732529	1.08357	1.09546	1.07601	0.331402	1.31053	1.70978	1.59341	2.11555
	BnMYBR008	CCA1/R-R-like	4.18625	4.81214	4.93667	7.84566	8.10931	11.7743	5.71957	5.44351	6.98564	5.8757	5.18966	3.76618	5.95896	2.51045	6.14551	4.86243	2.3695	4.66469	6.35873	7.08094	6.39459	3.4642	4.62363	5.90398	4.18504	4.43852
	BnMYBR009	I-box-like	#N/A	#N/A	#N/A	#N/A	#N/A	#N/A	#N/A	#N/A	#N/A	#N/A	#N/A	#N/A	#N/A	#N/A	#N/A	#N/A	#N/A	#N/A	#N/A	#N/A	#N/A	#N/A	#N/A	#N/A	#N/A	#N/A
	BnMYBR010	TBP-like	1.2589	2.17767	2.42276	2.28128	2.82663	8.13919	1.21281	2.03907	2.46053	2.33099	1.69505	1.32038	3.45864	2.84814	2.61817	2.04026	2.63587	2.3101	2.23994	2.8671	2.43109	1.74787	1.85526	2.02825	1.53302	2.18071
	BnMYBR011	CCA1/R-R-like	1.77298	3.50099	3.35132	4.88489	5.72167	3.6112	1.63734	2.85488	3.85213	3.17958	2.24354	1.56905	3.35516	3.87567	4.48465	2.56176	1.84842	2.71833	3.78117	5.8563	3.63285	1.74097	3.43963	4.44162	4.02268	3.57325
	BnMYBR012	CPC-like	1.1636	2.90378	0.501815	2.50826	1.56312	4.00563	1.41144	2.72463	1.94154	1.39184	0.428563	0.588515	0.262475	1.68778	0.513117	0.479306	9.64604	1.03795	0.938611	1.51093	1.11677	1.62218	1.77974	2.44412	3.26	1.60476
	BnMYBR013	CCA1/R-R-like	0.075486	0.256232	0.31303	0	0.070035	0.477801	0.327408	0.300737	0.207627	0.120513	0.05335	0.257294	0	0.51926	0.126765	0.06045	0.184366	0.130167	0	0	0	0.557245	0.401261	0.39729	0.116647	0.408631
	BnMYBR014	CPC-like	6.67546	8.21886	11.5423	22.761	4.15496	0	19.8582	26.0825	12.2477	27.7752	8.10803	5.30645	9.28739	5.41918	3.736	0	0	18.0511	8.87087	7.30067	0	5.32475	2.9457	16.1705	6.64012	0.610095
	BnMYBR015	CCA1/R-R-like	3.21543	4.03311	4.39188	4.27672	5.75014	5.61855	4.6263	4.76799	6.26012	4.08844	5.7991	2.48294	4.45518	4.62993	6.22235	3.54636	3.83143	4.40987	5.41208	4.96814	4.92232	3.01582	3.73835	4.07216	2.83955	2.69956
	BnMYBR016	CCA1/R-R-like	#N/A	#N/A	#N/A	#N/A	#N/A	#N/A	#N/A	#N/A	#N/A	#N/A	#N/A	#N/A	#N/A	#N/A	#N/A	#N/A	#N/A	#N/A	#N/A	#N/A	#N/A	#N/A	#N/A	#N/A	#N/A	#N/A
	BnMYBR017	I-box-like	1.43411	0	0	0	0	11.2468	0	0	2.9068	0	2.10068	0	0.628725	0	0	0	0.68255	0	0	0	0.7318	0	0	0	0.545075	1.10092
	BnMYBR018	CCA1/R-R-like	9.48771	7.38096	10.1708	13.0407	15.466	6.39375	9.71717	9.88913	15.5375	10.6149	8.76607	7.69095	11.9657	10.1354	13.6119	10.9232	6.09729	8.13703	11.2569	14.6953	10.6025	8.46831	9.33311	11.5976	10.1637	9.71636
	BnMYBR019	CCA1/R-R-like	7.2091	5.21321	4.90653	4.64565	8.66315	9.4908	5.77928	5.25793	6.789	6.08116	7.54309	3.78333	7.22096	10.4228	6.63925	9.01751	6.36617	5.27265	4.46077	4.56291	8.01822	5.5006	3.83993	3.44488	2.68755	5.86456
	BnMYBR020	TBP-like	2.24036	1.74117	3.66321	3.33164	3.42441	3.31695	2.31315	3.65173	3.76624	3.49294	2.95326	2.24636	5.59052	4.68921	4.37017	3.9225	1.35453	2.81783	3.27613	3.71946	3.23884	2.28548	2.38027	3.29745	2.3354	2.11655
	BnMYBR021	CCA1/R-R-like	2.2059	2.6723	4.20318	4.23463	4.07799	7.45317	2.59696	5.12235	8.06212	4.66518	2.83364	2.42031	4.36605	4.03111	3.48336	2.79222	3.159	3.95986	5.76244	5.70021	4.34485	2.31355	3.93784	4.61336	3.28968	2.5788
	BnMYBR022	CCA1/R-R-like	1.53653	1.55282	1.62172	1.09761	2.40513	0.258337	1.07116	1.18875	1.50756	0.784742	1.23576	1.99105	1.36512	0.950319	1.48703	1.303	0.572489	1.23047	1.52002	1.84531	1.37933	1.46423	2.02434	1.33245	1.10028	0.82525
	BnMYBR023	CPC-like	#N/A	#N/A	#N/A	#N/A	#N/A	#N/A	#N/A	#N/A	#N/A	#N/A	#N/A	#N/A	#N/A	#N/A	#N/A	#N/A	#N/A	#N/A	#N/A	#N/A	#N/A	#N/A	#N/A	#N/A	#N/A	#N/A
	BnMYBR024	CCA1/R-R-like	15.0066	13.9719	14.4223	20.5719	18.6843	17.6101	16.482	15.279	16.4508	16.7788	13.4468	11.1789	16.9487	14.0677	17.1356	16.2516	11.6297	13.1253	17.5668	17.6461	18.002	13.5097	13.3504	16.0436	15.8125	18.1451
	BnMYBR025	CPC-like	9.20228	11.7124	12.0252	8.61653	2.11747	4.67641	11.4957	14.0032	2.7168	3.73966	4.90628	11.4956	6.31186	5.52923	1.92846	1.9658	9.72278	21.1524	4.45762	3.5903	2.05053	7.50128	4.71772	1.70947	20.0574	3.4078
	BnMYBR026	TBP-like	1.40817	1.11884	0.490194	0.23173	0.758007	0.963138	0.7159	0.769411	0.754699	0.778626	0.88186	1.15376	1.14035	1.35515	1.0608	1.65419	0.754229	1.84048	1.47702	1.45012	1.74216	0.817933	1.30073	1.66532	0.715615	1.96375
	BnMYBR027	CCA1/R-R-like	0.438466	1.34378	0.810595	1.94818	1.33681	0.708117	0.407683	1.43514	1.3238	1.47822	1.05767	0.954352	1.06555	0.690663	0.842788	1.26109	0.927049	0.751548	1.29558	1.98192	0.673568	1.38111	1.14652	1.7839	1.0571	2.04833
	BnMYBR028	CPC-like	0	2.80143	1.31716	0	0	2.63565	0	0	1.09212	2.17605	0	0	2.37053	2.43475	1.35476	0	1.34718	0	0	2.198	2.39325	0	1.17793	0	4.10028	0.92487
	BnMYBR029	I-box-like	#N/A	#N/A	#N/A	#N/A	#N/A	#N/A	#N/A	#N/A	#N/A	#N/A	#N/A	#N/A	#N/A	#N/A	#N/A	#N/A	#N/A	#N/A	#N/A	#N/A	#N/A	#N/A	#N/A	#N/A	#N/A	#N/A
	BnMYBR030	CPC-like	0	0	3.45424	6.83155	0	3.53874	0	0	0	5.8229	0	0	0	22.9543	3.64486	3.3672	3.43833	0	0	10.8289	14.4535	0	0	0	0	0
	BnMYBR031	CPC-like	1.20666	0.983125	0.15463	0.332944	0.517976	1.33581	0.792458	0.380339	0.383129	0.460978	0.480239	0.237503	0.286061	0.151477	0.349019	0.075604	0.870432	0.546463	0.152043	0.330626	0.376232	0.502646	0.411759	0.249177	0.216824	0.171246
	BnMYBR032	CCA1/R-R-like	0.093281	0	0.200533	0.285228	0.513682	0.169134	0.369227	0.0823425	0.162498	0.0763932	0.084603	0.197538	0.116994	0.709842	0.20806	0.147777	0.25219	0.0375154	0.158422	0.122467	0.454114	0.269416	0.502828	0	0.429926	0.289679
	BnMYBR033	CCA1/R-R-like	0.0776565	0.0330029	0.109051	0	0	0.200347	0	0.0839344	0.0377222	0	0	0.0368035	0	0.075096	0.0405134	0.0358723	0	0	0	0.157775	0	0	0.154973	0.232208	0	0.141201
	BnMYBR034	TBP-like	0	0	0	0	0	0	0	0	0	0	0	0	0	0	0	0	0	0	0.12902	0	0	0	0	0	0.242495	0
	BnMYBR035	CCA1/R-R-like	6.02708	5.06398	8.5115	9.24038	11.0898	8.35287	7.76135	8.11591	8.75068	11.0997	7.71186	6.16935	10.1845	7.25962	6.34576	7.73175	8.49903	9.49989	8.74578	8.61031	9.39793	7.25024	5.27675	8.18542	8.81283	6.29103
	BnMYBR036	CCA1/R-R-like	#N/A	#N/A	#N/A	#N/A	#N/A	#N/A	#N/A	#N/A	#N/A	#N/A	#N/A	#N/A	#N/A	#N/A	#N/A	#N/A	#N/A	#N/A	#N/A	#N/A	#N/A	#N/A	#N/A	#N/A	#N/A	#N/A
	BnMYBR037	I-box-like	0	0	2.71395	1.6502	0	0	0	6.68374	0.521735	2.77447	1.54521	0	6.03576	0	0	0	0	0	0	2.80685	0	0	0	1.5577	18.4251	10.6507
	BnMYBR038	CCA1/R-R-like	1.20321	2.82641	1.12625	1.55508	2.18012	1.39541	1.22797	1.30215	2.00005	3.62033	2.63154	1.91415	1.05198	2.00229	2.1846	1.77214	0.942075	1.80606	1.92346	2.42659	2.66808	1.03875	2.1048	1.24295	0.779627	1.89813
	BnMYBR039	CPC-like	3.85719	0	0	1.21362	0	0	0	0	4.19662	0	0	0	5.04685	0	6.4109	0	0	0	0	0	0	0	1.14034	0	0	2.77605
	BnMYBR040	CPC-like	0.210772	0.186707	0.452035	0.562805	0.187549	0.238313	0.438987	0.0432902	0.244577	0.386787	0.28509	0.21533	0.549869	0.896634	1.69986	0.895804	0.279789	0.476992	0.682475	0.251082	1.32659	0.243775	0.440858	0.336015	0.254229	0.451514
	BnMYBR041	CCA1/R-R-like	22.7233	22.6765	22.9608	30.3232	32.4516	46.6181	28.0307	25.2911	35.0814	24.6297	19.7739	14.6595	27.4991	19.3092	29.9596	24.1817	21.9215	17.9305	22.8477	34.4991	27.3005	16.0538	16.6188	26.8701	18.4747	14.6469
	BnMYBR042	CPC-like	0	0	0	0	0	0	0	0	0	0	0	0	0	0	0	0	0	0	0	0	0	0	1.97382	0	0	0
	BnMYBR043	CCA1/R-R-like	0.877113	1.47071	0.722843	0.814258	1.55985	1.06066	0.713601	0.777825	0.753676	0.639625	1.16485	0.582452	0.936702	0.898697	0.618606	0.897638	0.911153	0.802745	1.26035	1.58875	1.47687	1.16454	0.428042	0.906894	0.491653	0.35694
	BnMYBR044	CCA1/R-R-like	38.6736	39.457	34.0898	54.8962	48.7378	48.6763	28.5467	65.4404	89.4706	54.5605	42.7182	31.4164	50.9712	50.8215	74.0887	53.9004	47.2476	57.5769	71.8115	61.2836	40.8728	36.6369	42.8842	55.1853	34.0826	45.9263
	BnMYBR045	TBP-like	8.21281	7.82127	9.82907	12.0473	13.9094	3.91329	8.39512	10.464	13.3767	10.6827	8.99373	7.75367	9.74056	11.3643	12.7714	9.96331	5.59498	9.89135	11.6739	13.0203	11.1937	8.39999	9.57665	9.25546	8.36709	11.092
	BnMYBR046	CCA1/R-R-like	2.89227	4.83664	3.74501	4.12693	2.28181	4.1495	9.4107	3.92504	6.21668	4.78515	4.39033	3.3319	1.81875	1.8129	1.13895	1.81837	3.82898	4.07723	5.05851	5.20936	1.72493	3.59977	8.3233	5.98074	6.31782	4.82076
	BnMYBR047	CCA1/R-R-like	0	0	0	0	0	0	0	0	0.331367	0.151079	0	0	0	0	0	0	0.308935	0	0	0.189445	0	0	0	0	0	0
	BnMYBR048	CCA1/R-R-like	11.3603	13.4728	15.0672	20.3136	20.3964	13.5754	14.46	18.9881	26.0095	15.4511	13.2634	8.49397	16.3853	13.9152	18.7042	17.5346	10.0529	11.8534	17.3969	20.1348	17.4946	9.34286	10.5043	18.4463	14.9642	10.6513
	BnMYBR049	TBP-like	3.25395	1.49179	2.06489	1.64341	2.33765	2.58928	2.32005	1.8371	1.45853	1.68201	2.19187	2.02438	2.27612	1.83963	1.31024	1.84783	2.25521	1.82152	1.00364	1.60278	2.38124	1.41516	1.97095	2.02174	1.92116	2.07711
	BnMYBR050	TBP-like	4.85285	4.58052	4.17916	3.70633	3.87661	3.72027	3.25109	4.3396	3.6665	4.2774	3.83653	3.69403	2.98273	3.28037	2.84512	5.39601	4.16813	5.38251	4.00283	3.90878	3.5082	3.82904	4.21189	4.6401	4.75327	4.97238
	BnMYBR051	CCA1/R-R-like	3.89898	3.58294	7.84565	4.73823	5.14528	1.92414	6.05776	4.60266	6.98368	8.22737	4.56142	4.43348	5.34616	2.47067	3.15257	5.21034	2.98077	4.53853	5.49451	4.80187	5.03815	3.81707	4.16383	5.97451	6.36431	1.24164
	BnMYBR052	TRF-like	1.17386	2.06196	1.77906	1.38428	1.24743	2.67424	0.927359	1.8037	2.0129	1.46286	1.71281	0.913251	1.48702	1.3605	1.65072	1.52229	2.81619	1.2968	1.14814	1.75782	1.17699	1.48381	1.16123	1.63884	1.27702	1.2352
	BnMYBR053	TBP-like	0.652397	0.732459	0.782077	0.97635	0.608938	0.251795	0.9785	0.792296	0.533916	1.41926	0.586685	1.21449	1.79588	0.48238	0.753175	0.802549	0.509321	1.23104	1.22419	0.986227	2.11221	1.44408	0.549782	1.37573	0.960922	1.17929
	BnMYBR054	TBP-like	#N/A	#N/A	#N/A	#N/A	#N/A	#N/A	#N/A	#N/A	#N/A	#N/A	#N/A	#N/A	#N/A	#N/A	#N/A	#N/A	#N/A	#N/A	#N/A	#N/A	#N/A	#N/A	#N/A	#N/A	#N/A	#N/A
	BnMYBR055	TBP-like	4.0306	4.75202	3.54883	2.20608	3.35821	8.06783	4.93982	3.35964	5.10371	3.99991	4.11107	4.80545	3.5115	3.63693	3.99313	3.09034	7.73408	4.17847	3.4138	3.06526	3.98404	3.50797	3.53047	4.72805	4.32966	3.66174
	BnMYBR056	CCA1/R-R-like	1.69633	2.23185	2.18117	2.02815	3.2224	3.24747	2.77916	3.27049	3.40906	3.11385	1.42127	3.19804	1.49439	1.82214	1.50584	2.86822	1.74946	2.39133	2.69377	3.27428	2.46463	2.89666	1.55236	2.91853	2.73393	2.19916
	BnMYBR057	I-box-like	6.1617	2.05942	1.42734	2.56235	0.896925	6.01168	4.45513	3.50752	9.96669	10.3933	3.78539	0.76973	0.81026	4.92221	0.8975	1.60661	0	1.7581	4.9562	5.62777	3.58648	0.72167	0.84045	4.77781	0	0.63506
	BnMYBR058	TBP-like	6.08461	5.95222	7.32782	9.41521	7.95523	6.61764	5.32812	8.63563	7.88097	8.033	7.62722	4.84871	6.51459	7.21766	7.76918	6.54057	7.35807	6.58372	7.64919	8.38445	7.05773	5.555	6.0969	6.00433	7.39555	10.1217
	BnMYBR059	I-box-like	2.9146	0.933968	1.03496	2.23982	0.99916	4.41221	1.02121	0.712738	0.445941	0.660575	1.01319	1.24792	0.993902	0.676953	0.7442	1.69234	0.727988	0.868046	0.727586	0.761135	0.827512	0.670295	5.61546	0.987136	6.37427	10.6773
	BnMYBR060	CCA1/R-R-like	#N/A	#N/A	#N/A	#N/A	#N/A	#N/A	#N/A	#N/A	#N/A	#N/A	#N/A	#N/A	#N/A	#N/A	#N/A	#N/A	#N/A	#N/A	#N/A	#N/A	#N/A	#N/A	#N/A	#N/A	#N/A	#N/A
	BnMYBR061	TBP-like	0.661983	1.72781	0.566955	0.852224	1.24631	2.85878	0.565645	0.712105	0.802799	0.375546	0.91852	0.605862	0.722103	0.875761	0.763059	0.992115	2.00096	0.770324	0.799061	0.871319	0.887814	0.723449	0.613063	1.10781	1.02162	0.516971
	BnMYBR062	TBP-like	6.24509	6.96146	6.31972	6.69827	8.38865	7.73694	6.79077	6.0858	5.74318	6.60344	6.75773	4.99967	6.55173	7.07288	6.62516	8.20193	7.3384	6.76384	5.73619	5.73924	5.69054	5.75735	7.18306	7.0553	6.30939	7.35198
	BnMYBR063	I-box-like	0	0	0	0	0	0	5.8682	0	0	0	0	1.79954	0	0	0	1.82488	0	2.43511	0	0	0	0	0	3.84563	0	0
	BnMYBR064	I-box-like	10.1966	5.86228	3.6669	5.91623	15.6696	11.8214	7.41524	13.6367	3.67544	8.58922	6.52225	7.00488	6.89243	1.88348	3.08901	2.56998	2.98763	6.13078	5.7332	3.1013	1.11189	4.18904	6.68976	0.928745	2.4394	1.55898
	BnMYBR065	TBP-like	5.89957	3.36525	4.40818	4.75538	3.98162	1.18581	4.23538	4.06055	3.80974	4.95057	4.23747	3.74932	4.68096	3.82495	4.17697	4.05843	1.4068	4.40607	4.51108	4.83205	4.18347	4.63376	4.84758	4.85681	5.47089	4.49889
	BnMYBR066	CCA1/R-R-like	4.24532	3.73633	1.76178	2.15395	2.17695	3.72853	6.17917	2.96507	2.52621	0.62838	1.98971	2.42079	0.405853	1.79673	1.34669	2.61654	6.23834	2.05593	1.09726	1.13689	2.91791	3.59424	1.94603	2.57719	2.30147	3.47421
	BnMYBR067	CPC-like	3.42043	2.23864	2.24186	5.79885	3.98066	16.4479	5.7444	13.153	12.0496	6.68363	11.2831	1.79421	5.82741	5.22917	2.45104	1.37045	6.12917	8.43295	6.34064	7.09518	2.11891	5.18394	1.5465	2.38724	3.21218	1.10487
	BnMYBR068	TBP-like	#N/A	#N/A	#N/A	#N/A	#N/A	#N/A	#N/A	#N/A	#N/A	#N/A	#N/A	#N/A	#N/A	#N/A	#N/A	#N/A	#N/A	#N/A	#N/A	#N/A	#N/A	#N/A	#N/A	#N/A	#N/A	#N/A
	BnMYBR069	CCA1/R-R-like	1.76528	4.18695	3.08286	3.23686	4.14565	2.33201	1.36353	4.28369	2.97306	3.48982	2.64344	1.95579	4.93356	4.68775	4.34028	2.96154	1.90469	3.35134	5.86277	2.24052	3.99478	2.8069	1.58712	2.10594	2.18333	1.50919
	BnMYBR070	I-box-like	9.17576	15.0212	6.69262	41.114	40.3276	8.06556	2.79603	24.151	15.4185	13.3224	9.55679	7.33379	39.7787	12.1213	10.108	16.0791	12.1765	30.3606	30.4188	36.605	30.0569	7.46464	39.8289	50.5489	57.6281	73.4856
	BnMYBR071	TBP-like	7.51284	8.28314	6.9222	7.06881	7.40654	7.81495	6.50486	8.44085	7.39351	7.72054	8.8343	6.83526	6.90018	5.82895	5.30399	7.46951	7.33387	8.52229	6.91689	6.75776	7.50895	8.84521	7.11622	9.3656	6.32292	7.13942
	BnMYBR072	TBP-like	#N/A	#N/A	#N/A	#N/A	#N/A	#N/A	#N/A	#N/A	#N/A	#N/A	#N/A	#N/A	#N/A	#N/A	#N/A	#N/A	#N/A	#N/A	#N/A	#N/A	#N/A	#N/A	#N/A	#N/A	#N/A	#N/A
	BnMYBR073	CPC-like	0.467166	0.384402	0.205172	0	0.537787	6.57032	0.358609	0.0462386	0.0451652	0.405405	0.181771	0.506822	0.0881245	0.337507	0.480329	0.69375	12.047	0.22513	0.13214	0.138278	0	14.7438	0.200014	0.371022	0.0799419	0.034793
	BnMYBR074	I-box-like	2.06235	1.42009	3.99835	8.9385e-07	0	9.7631	3.47859	4.96066e-05	7.73185	2.87464e-06	0.000125341	4.24102	0	0	0	0	0	0.000354711	9.35585e-05	1.29325e-06	4.05471	1.28818	0.843184	9.13817e-06	7.13595	0.0025486
	BnMYBR075	CCA1/R-R-like	109.486	129.741	159.383	189.675	216.746	170.632	142.081	199.274	226.212	191.196	171.828	102.671	202.137	177.654	214.606	192.353	128.141	163.911	187.866	199.216	165.67	141.192	160.853	206.353	185.783	178.294
	BnMYBR076	CPC-like	0	0	0.13501	0	0	0	0	0	0	0	0	0	0	0	0	0	0	0	0	0	0	0	0	0	0.0413784	0
	BnMYBR077	TBP-like	7.66976	5.86631	5.06231	6.0182	6.64012	7.20187	5.53018	6.74481	5.85389	7.23973	8.01009	7.26808	6.61659	6.28462	6.50553	6.93078	6.02127	7.00423	5.51646	5.85769	6.34596	6.68151	6.01894	6.57676	6.53238	5.78523
	BnMYBR078	TBP-like	0	0.020968	0.0650975	0	0	0	0	0	0	0	0	0	0	0	0	0	0	0	0	0	0	0	0	0	0.0172668	0
	BnMYBR079	TBP-like	7.38037	7.11166	6.32568	5.27399	7.4337	8.19157	7.15917	5.89912	6.82754	6.84377	6.95152	6.6005	5.91229	6.01622	6.78181	7.12182	8.28333	6.48042	5.54795	6.82377	6.52952	8.09506	7.24074	7.20933	8.2251	8.83122
	BnMYBR080	CCA1/R-R-like	2.55646	2.84451	4.76185	5.05659	4.47464	2.20745	3.74518	5.45366	5.46092	5.11046	3.78732	4.57768	3.90869	3.6306	3.40505	2.60051	2.93565	4.42908	4.11517	4.12407	2.61157	2.95165	4.49147	4.80593	4.29638	1.52069
	BnMYBR081	CCA1/R-R-like	21.8481	21.3015	18.5408	21.4115	31.047	7.05862	20.0228	22.7845	24.2805	21.8116	19.9353	17.3308	26.3559	24.483	28.5502	29.1948	6.4874	19.7702	19.5618	24.0871	22.7668	17.8897	16.6808	19.0909	14.1721	22.8076
	BnMYBR082	CPC-like	#N/A	#N/A	#N/A	#N/A	#N/A	#N/A	#N/A	#N/A	#N/A	#N/A	#N/A	#N/A	#N/A	#N/A	#N/A	#N/A	#N/A	#N/A	#N/A	#N/A	#N/A	#N/A	#N/A	#N/A	#N/A	#N/A
	BnMYBR083	TBP-like	1.11788	1.463	1.39268	0.578164	0.622549	0.900811	0.830111	0.670023	0.77798	0.561738	1.06757	0.563542	0.744413	1.26161	1.16286	0.788252	1.36822	0.867071	0.389031	1.0702	0.883759	0.500582	0.985114	0.792582	1.12693	0.7169
	BnMYBR084	TBP-like	0.422408	0.682299	0.461926	0.291682	0.643121	2.09122	0.307816	0.537204	0.324573	0.804599	0.711432	0.291601	0.330595	0.484256	0.545927	0.260903	1.41673	0.546203	0.396446	0.667667	0.732759	0.527218	0.376293	0.352315	0.339894	0.713113
	BnMYBR085	CPC-like	0	0	0	0	0	0	0	0	0	0	0	0	0	0	0	0.0471433	0	0.0467917	0	0	0	0	0	0.100936	0.089532	0
	BnMYBR086	TRF-like	4.49187	4.49625	4.3228	3.30399	3.94112	5.21355	4.10724	4.64593	3.74711	4.35977	4.54357	3.78599	4.34489	3.78897	4.34436	4.05664	4.86481	3.6329	3.89508	4.2772	3.98796	3.90973	3.77867	3.77802	3.62045	3.32526
	BnMYBR087	CCA1/R-R-like	0.0838595	0	0	0	0.216227	0.0418787	0	0	0.0431536	0.112283	0.086042	0	0.0848825	0.117706	0.193775	0.385186	0	0.0376012	0.0379273	0	0.0687005	0.076996	0	0	0.358555	0
	BnMYBR088	I-box-like	0	0	1.02703	3.99407e-07	6.98027e-06	3.80775e-05	0.666395	0	0.05026	1.80131	2.43495e-05	1.28106	0.338189	2.096	0.00012592	0	0	1.07934e-06	0	0	0	0	1.03062	0.0522955	0.000161746	3.74675e-05
	BnMYBR089	CCA1/R-R-like	5.06091	8.49591	4.51853	7.28442	8.76825	15.8263	5.60968	5.97039	8.01046	7.69895	6.91315	5.35848	8.63113	5.53239	5.33967	6.03339	11.7891	6.30664	6.48456	7.18836	7.26795	5.57905	4.97696	7.14907	7.29664	6.50208
	BnMYBR090	TBP-like	1.89934	1.37322	1.79641	1.9275	1.77852	1.91674	1.71349	1.98803	2.13921	1.5713	1.31017	1.53865	1.29748	1.91034	1.26846	1.27941	2.93569	1.78492	1.22556	2.10922	2.27425	1.62816	1.24711	1.41282	1.56512	1.8831
	BnMYBR091	CCA1/R-R-like	4.28413	3.97485	6.06255	6.61298	7.40572	5.50805	3.47882	3.68044	4.41985	7.34978	2.42139	2.2598	11.3017	4.33036	7.26215	5.47614	3.71301	3.83117	4.81527	6.19951	7.36638	3.75271	4.78343	7.57464	4.18903	6.67426
	BnMYBR092	CCA1/R-R-like	#N/A	#N/A	#N/A	#N/A	#N/A	#N/A	#N/A	#N/A	#N/A	#N/A	#N/A	#N/A	#N/A	#N/A	#N/A	#N/A	#N/A	#N/A	#N/A	#N/A	#N/A	#N/A	#N/A	#N/A	#N/A	#N/A
	BnMYBR093	TBP-like	0.0388103	0.164913	0.194987	0.14113	0.116716	0.0812586	0.0186529	0.181593	0.035491	0.0714431	0.0271961	0.117548	0.265229	0.413684	0.260439	0.337655	0.142463	0.0783845	0.0909394	0.0572579	0.0584599	0.161339	0.105528	0.0192662	0.215775	0.193849
	BnMYBR094	TBP-like	3.81623	2.02749	3.11506	2.5854	3.44797	1.53789	3.43477	3.09424	3.87688	2.84234	2.8736	3.02287	3.06588	2.71622	3.79589	3.40956	0.935278	3.20082	2.41759	2.42975	2.5386	3.04718	3.543	4.83455	3.46228	2.81657
	BnMYBR095	TBP-like	8.77269	10.6283	18.0199	16.3318	15.989	16.6264	13.7312	21.6748	23.2896	19.4169	17.8427	10.309	19.7276	15.9888	14.2038	14.2192	13.3165	15.6452	17.0135	18.0984	16.0488	13.5777	12.0174	14.5628	12.6245	9.84021
	BnMYBR096	CCA1/R-R-like	28.5904	31.9939	32.3488	48.9155	46.7343	35.9571	26.5025	33.7982	49.8368	40.9896	19.8856	29.6247	40.0784	35.6351	36.5126	24.372	14.442	32.4191	40.6861	41.4901	32.735	27.7481	38.5401	49.2591	38.7857	27.8924
	BnMYBR097	TBP-like	0.307452	0.525013	0.462568	0.337296	0.16614	0.70416	0.281107	0.224029	0.252883	0.302883	0.543412	0.305711	0.448158	0.291469	0.270996	0.501519	0.315646	0.314463	0.270671	0.30064	0.342777	0.319066	0.46936	0.152806	0.331962	0.274913
	BnMYBR098	CCA1/R-R-like	3.98333	2.75045	3.16464	4.19475	3.17323	4.81953	4.56592	6.00656	4.64303	2.99707	3.55171	2.30045	4.17277	2.54054	3.67598	2.93863	3.94952	4.24878	4.60968	3.50561	3.20891	4.63423	3.67462	4.2549	1.91534	2.01058
	BnMYBR099	CCA1/R-R-like	7.47608	6.35034	5.79669	5.56481	7.43969	4.87801	7.21655	7.69192	5.52868	6.29845	7.91611	6.65478	4.93907	6.83835	4.8916	7.34497	4.12974	6.60148	6.30935	5.35869	7.55671	8.19684	3.6877	5.4056	4.61372	4.58181
	BnMYBR100	CCA1/R-R-like	#N/A	#N/A	#N/A	#N/A	#N/A	#N/A	#N/A	#N/A	#N/A	#N/A	#N/A	#N/A	#N/A	#N/A	#N/A	#N/A	#N/A	#N/A	#N/A	#N/A	#N/A	#N/A	#N/A	#N/A	#N/A	#N/A
	BnMYBR101	CCA1/R-R-like	11.3873	9.98895	12.5465	13.8842	13.3623	12.4824	10.4662	11.0512	17.1234	11.2098	9.87329	8.68722	13.7522	12.2673	13.0307	9.55027	9.24831	11.4593	12.5113	13.0296	10.8111	8.75315	8.70707	11.7828	9.90816	9.26996
	BnMYBR102	CCA1/R-R-like	7.60729	6.01244	4.06704	7.71822	7.84205	5.97539	7.06049	4.99029	5.22519	6.42171	5.08419	5.36107	6.02977	3.79178	6.06198	5.73294	5.89974	3.49367	7.25971	6.51999	6.57857	6.08485	5.82675	4.96423	6.94808	5.79588
	BnMYBR103	CCA1/R-R-like	5.50771	7.74586	2.54079	1.76054	2.33996	1.3194	7.27349	3.20635	1.73329	2.83184	3.90554	6.46327	2.04024	2.56631	1.15105	1.88563	2.82426	2.99018	3.12241	2.08704	1.15944	3.71682	2.81743	3.31964	3.4926	2.7127
	BnMYBR104	CCA1/R-R-like	0.166083	0.963358	0.139239	0.410477	0.946633	1.07097	0.075036	0.460782	0.527518	0.200647	0.117824	0.423158	0.528835	4.34215	0.462672	1.72603	0.989626	0.346654	0.292996	0.34525	0.347503	0.546669	0.627108	0.076672	0.592545	0.248883
	BnMYBR105	TBP-like	#N/A	#N/A	#N/A	#N/A	#N/A	#N/A	#N/A	#N/A	#N/A	#N/A	#N/A	#N/A	#N/A	#N/A	#N/A	#N/A	#N/A	#N/A	#N/A	#N/A	#N/A	#N/A	#N/A	#N/A	#N/A	#N/A
	BnMYBR106	CCA1/R-R-like	0.685379	0.855608	1.61277	1.22825	0.122245	1.85998	1.39182	1.39732	1.21856	1.26816	1.1245	0.985712	0.677168	0.896453	0.701439	0.825672	2.10743	0.875006	1.16818	0.76974	0.423071	0.959677	1.06939	1.08554	1.12832	0.904681
	BnMYBR107	CCA1/R-R-like	0	0	0	0	0	0	0.0398796	0	0	0	0.0333345	0.08007	0	0	0	0	0.0423895	0	0.038692	0.0945115	0.0433383	0.0386177	0.0726165	0	0	0.1941
	BnMYBR108	CCA1/R-R-like	1.63426	1.6264	0.983141	1.25257	1.5088	2.48279	2.07226	1.27601	1.52253	1.94172	1.60477	1.08225	0.885655	1.49193	1.01512	1.42355	1.20977	1.78075	0.985088	1.44677	1.48233	1.38075	1.69754	1.07019	1.15265	1.82207
	BnMYBR109	CCA1/R-R-like	1.10768	3.95409	1.31352	0.505231	0.67094	10.9413	0.627435	0.986173	0.805099	1.07156	1.31269	1.3451	1.40345	1.06419	1.02654	0.950188	10.1325	1.17335	1.52934	1.51323	1.12589	0.709498	0.796996	0.950898	0.498771	1.23265
	BnMYBR110	CCA1/R-R-like	19.8622	13.7756	23.7235	34.1705	35.7312	8.25486	23.5793	19.4021	31.4041	20.9532	15.8063	16.0154	27.8322	27.6448	42.8229	26.7072	8.57813	17.1123	24.1445	30.1464	22.6965	17.9042	20.7923	26.6266	20.8476	16.3246
	BnMYBR111	TBP-like	0.295118	0.731555	0.506143	0.471483	0.307643	0.690653	0.424976	0.554309	0.294408	0.693061	0.273818	0.586754	0.550817	0.562303	0.692142	0.412039	0.304452	0.402205	0.370629	0.35623	0.574321	0.448001	0.429162	0.518511	0.333707	0.226266
	BnMYBR112	CCA1/R-R-like	#N/A	#N/A	#N/A	#N/A	#N/A	#N/A	#N/A	#N/A	#N/A	#N/A	#N/A	#N/A	#N/A	#N/A	#N/A	#N/A	#N/A	#N/A	#N/A	#N/A	#N/A	#N/A	#N/A	#N/A	#N/A	#N/A
	BnMYBR113	CCA1/R-R-like	4.64718	5.82686	3.73624	5.03909	5.13788	4.18172	6.24125	6.37331	4.70674	4.65025	6.25908	6.79587	6.70614	6.4259	5.12018	5.81015	5.6152	5.26603	4.94268	4.24177	5.5284	5.0435	4.86158	2.37061	3.67372	4.76181
	BnMYBR114	CCA1/R-R-like	2.50934	6.62167	0.990498	1.93231	2.64775	9.35158	3.81306	1.44111	3.00765	2.51673	3.09572	2.81919	1.59753	1.90476	1.77005	2.02766	9.38187	1.38133	2.32054	1.20465	2.39902	3.73838	1.63427	0.975834	1.64349	1.98296
	BnMYBR115	I-box-like	10.7322	18.3032	4.20486	4.04387	5.2617	8.17005	15.4598	3.97552	10.2853	8.77419	5.34561	8.95929	12.8031	8.70806	5.35425	4.50548	9.21001	26.1004	10.7712	4.65264	0	9.41939	9.73982	8.46203	11.4861	9.9243
	BnMYBR116	I-box-like	0	0	0	0	0	0	2.60555	0	0	0	0	0	0	0	0	0	0	0	0	0	0	0	0	0	0	0
	BnMYBR117	CCA1/R-R-like	23.4987	17.0186	22.6753	24.3435	23.1651	21.199	22.9689	32.2045	36.492	29.9051	24.8092	24.2693	27.442	24.2231	27.548	22.2339	20.2703	26.2891	27.8001	29.7237	28.2424	23.6145	22.0697	26.101	19.9398	19.3853
	BnMYBR118	TBP-like	0.692744	0.520192	0.663973	0.572457	0.580322	0.712095	0.764032	0.763064	0.254754	0.916028	1.24974	0.497853	0.332332	0.641609	0.595551	0.686699	0.586272	0.551675	0.344242	0.950665	1.22821	0.878434	0.490766	0.721474	0.537477	0.785772
	BnMYBR119	TRF-like	3.70291	2.89844	3.14144	2.63135	2.99233	2.52517	3.77415	2.97695	3.1083	3.38566	3.14465	2.54918	2.75293	2.13668	3.16593	3.45503	2.55487	2.72193	2.73394	2.79706	2.1872	2.96192	2.87379	2.86505	2.04478	2.14056
	BnMYBR120	CCA1/R-R-like	#N/A	#N/A	#N/A	#N/A	#N/A	#N/A	#N/A	#N/A	#N/A	#N/A	#N/A	#N/A	#N/A	#N/A	#N/A	#N/A	#N/A	#N/A	#N/A	#N/A	#N/A	#N/A	#N/A	#N/A	#N/A	#N/A
	BnMYBR121	TBP-like	14.0674	19.1086	19.4518	28.7744	26.8182	18.6541	18.7955	28.5617	33.3409	23.867	24.1594	17.205	23.0452	24.9013	31.6264	22.7071	17.4009	23.6367	27.0562	30.3869	22.2631	19.2302	16.9794	22.7665	21.4521	22.2059
	BnMYBR122	CCA1/R-R-like	8.94421	7.29331	10.15	10.5059	8.50983	3.7078	10.779	15.79	15.9037	12.4126	11.1392	10.7941	9.66769	9.50042	8.99769	9.39075	4.00272	12.2329	11.8547	12.6387	9.27779	11.9052	11.5862	14.5515	10.6991	9.62938
	BnMYBR123	CCA1/R-R-like	0.846078	1.09214	1.09606	0.815223	1.77259	1.33017	0.48899	0.848609	3.05211	0.771966	1.36999	0.891045	2.14588	6.9642	2.01323	2.40742	0.144097	1.44941	0.696663	0.168579	0.657208	0.727948	1.33967	0.498267	1.01884	1.362
	BnMYBR124	CCA1/R-R-like	1.52714	1.5748	1.12228	1.1481	3.22794	2.42434	1.30195	2.68891	0.834789	1.65544	1.99365	1.08299	1.36838	2.00122	2.24367	1.9647	0.743515	0.807413	1.164	2.40031	5.87709	1.4939	1.28738	1.25205	0.783935	7.06784
	BnMYBR125	TBP-like	3.55999	3.02066	6.21081	8.57984	9.43656	1.45618	4.42207	8.42359	8.51522	6.86196	5.93093	3.93124	11.9222	8.5574	10.4216	7.03358	1.18111	5.58569	4.97828	7.8181	7.24804	4.29839	4.90328	6.17903	5.52287	5.6123
	BnMYBR126	CCA1/R-R-like	0.442779	0.935884	0.715446	1.51848	1.47445	0.220348	0.644962	1.04285	1.98772	1.19422	0.592187	0.469043	1.62005	1.28542	1.53885	1.32197	0.28059	1.45054	1.99045	2.09546	0.966681	0.713646	0.958832	2.40847	1.33856	0.402875
	BnMYBR127	CPC-like	3.31413	0	3.28067	3.10475	0	9.4838	0	6.3033	0	5.48275	0	8.65695	0	0	0	0	0	3.12329	3.07523	0	0	0	0	6.2537	0	0
	BnMYBR128	CCA1/R-R-like	7.88753	8.5563	5.75054	5.99475	6.03714	7.83695	6.84214	9.5856	5.58639	5.99712	7.3339	4.9672	6.69646	6.68791	5.89517	5.82285	5.12351	6.20057	5.84583	5.81266	6.52513	7.63287	3.23569	4.8013	6.02841	5.84289
	BnMYBR129	CCA1/R-R-like	21.5794	21.0985	30.1247	32.0042	36.2712	31.2383	25.269	22.146	28.8971	20.904	20.5504	15.6799	29.6202	24.1938	44.0807	29.2059	22.0132	17.8388	28.1725	33.5119	25.1221	20.1552	23.8695	28.5469	25.5903	17.5594
	BnMYBR130	CCA1/R-R-like	16.6388	15.7095	15.8552	21.3105	23.1749	21.5024	18.757	17.1535	23.9737	17.6063	15.2025	11.7493	17.3388	16.2251	19.6208	17.8248	11.8494	14.9432	16.8834	22.6411	17.0541	13.2854	14.0159	20.7763	14.1452	14.4271
	BnMYBR131	TBP-like	4.41054	3.57088	1.32822	2.01585	1.49595	1.86246	2.14408	2.90984	3.03629	2.95771	2.02469	4.20399	2.40836	1.75084	1.59372	2.3497	2.53829	2.13012	2.59586	1.43116	1.58472	4.13637	1.79472	1.26921	1.25783	2.68716
	BnMYBR132	CCA1/R-R-like	7.90122	4.46197	3.02928	3.47715	7.31827	8.97038	3.25786	3.73544	4.47902	4.91134	6.56681	4.19476	4.48989	4.88805	4.22458	5.41531	9.09835	3.06726	3.72418	4.78304	5.52856	3.5454	3.00984	4.2985	2.99961	4.15604
	BnMYBR133	CCA1/R-R-like	6.29871	6.17318	5.94018	5.13268	6.88597	9.17305	9.74303	12.0145	13.7164	9.29551	13.6796	6.57869	7.923	7.33608	6.93567	5.61268	9.7602	9.95356	10.5491	9.32876	7.03905	7.51253	5.25243	4.80516	4.67879	4.69409
	BnMYBR134	TBP-like	2.25067	2.08208	3.52045	4.58637	4.73218	3.72317	2.49205	4.18584	4.63124	4.24979	2.88918	1.99594	6.29054	5.69381	5.10299	4.62974	1.55039	2.99179	2.92476	4.5328	2.85568	1.98811	2.66561	3.44705	2.78336	2.81752
	BnMYBR135	CCA1/R-R-like	6.51346	6.50613	6.01634	8.78683	7.61075	12.7582	8.49293	12.2153	16.9043	10.9537	9.574	4.80562	13.0522	10.9458	6.04631	8.70219	4.50045	8.60984	11.8631	10.18	11.5804	6.22029	5.16826	7.58866	6.8673	5.19883
	BnMYBR136	CCA1/R-R-like	9.17815	16.4684	6.45259	7.55177	8.75913	9.20112	13.2604	8.45078	9.48841	11.1384	12.2666	11.019	9.07732	9.03083	12.1349	11.8111	8.11858	8.95968	10.6418	7.37582	10.5294	12.4881	7.71903	6.71758	6.63866	10.1509
	BnMYBR137	CCA1/R-R-like	#N/A	#N/A	#N/A	#N/A	#N/A	#N/A	#N/A	#N/A	#N/A	#N/A	#N/A	#N/A	#N/A	#N/A	#N/A	#N/A	#N/A	#N/A	#N/A	#N/A	#N/A	#N/A	#N/A	#N/A	#N/A	#N/A
	BnMYBR138	CPC-like	0	0	0	0.556835	1.13377	1.11636	0	0	0	0.937494	0	0	0	0.511505	0	0	0	0	0.531155	0	0	0	0	0	2.39837	0
	BnMYBR139	CCA1/R-R-like	8.07773	10.1127	10.7154	13.5046	14.7336	18.672	7.15465	11.1496	11.7359	9.73284	10.1192	8.74678	12.7209	9.86457	13.2864	12.1696	12.1071	8.24266	10.7466	9.30129	10.9168	8.08214	7.95466	11.3357	10.5808	9.33353
	BnMYBR140	CPC-like	20.2572	13.0562	1.70003	4.66902	0	8.25754	5.85872	0.312091	0.5638	6.02973	2.13816	23.5791	5.62249	24.6833	8.91942	1.29306	7.9939	15.4586	6.62001	0	0.92724	0.760479	11.9534	4.96927	11.1043	0
	BnMYBR141	TBP-like	1.34813	1.13433	0.657953	1.36686	1.19055	2.16401	0.969505	1.7456	2.85303	1.84454	2.13329	0.902447	1.21134	1.65161	3.27837	1.73443	1.01186	1.85515	1.90961	1.03329	2.22285	1.34511	0.654921	0.916423	1.33449	0.819571
	BnMYBR142	CCA1/R-R-like	1.01334	1.01072	1.61022	3.0855	2.14319	1.00869	1.25561	2.66603	2.96103	1.96698	1.57764	1.52911	1.26573	1.30512	1.26778	0.68404	0.856928	2.12496	2.36407	2.23895	2.21339	1.35326	1.41042	1.32021	2.49123	4.15681
	BnMYBR143	CPC-like	1.39356	0	0	0	0	3.73299	0	0	0	0	0	1.14016	0	0	0	0	0	0	0	0	0	0	0	0	0	0
	BnMYBR144	I-box-like	#N/A	#N/A	#N/A	#N/A	#N/A	#N/A	#N/A	#N/A	#N/A	#N/A	#N/A	#N/A	#N/A	#N/A	#N/A	#N/A	#N/A	#N/A	#N/A	#N/A	#N/A	#N/A	#N/A	#N/A	#N/A	#N/A
	BnMYBR145	CPC-like	#N/A	#N/A	#N/A	#N/A	#N/A	#N/A	#N/A	#N/A	#N/A	#N/A	#N/A	#N/A	#N/A	#N/A	#N/A	#N/A	#N/A	#N/A	#N/A	#N/A	#N/A	#N/A	#N/A	#N/A	#N/A	#N/A
	BnMYBR146	I-box-like	0	11.6081	0	0	0	16.1036	0	0	0	0	0	0	0	0	0	0	64.8204	0	0	0	0	0	0	0	0	8.2483
	BnMYBR147	TBP-like	6.46074	7.09029	5.13902	7.49843	7.33512	9.27997	7.00934	6.64084	5.73916	5.80757	9.10584	5.50956	6.61794	5.25296	7.62988	5.88174	6.22709	6.43009	6.68239	7.36443	7.56564	5.67581	5.56996	6.73479	8.43446	7.2974
	BnMYBR148	TBP-like	3.42249	3.47097	2.95089	2.16914	2.74277	1.76961	3.71363	2.41941	3.69167	2.67795	3.52105	3.17394	3.0918	2.9013	3.09011	3.19603	1.54695	3.11245	3.05931	2.66835	3.50683	2.62713	2.24864	3.13072	3.06266	2.95095
	BnMYBR149	TBP-like	#N/A	#N/A	#N/A	#N/A	#N/A	#N/A	#N/A	#N/A	#N/A	#N/A	#N/A	#N/A	#N/A	#N/A	#N/A	#N/A	#N/A	#N/A	#N/A	#N/A	#N/A	#N/A	#N/A	#N/A	#N/A	#N/A
	BnMYBR150	I-box-like	0.975525	6.87592	1.40002	1.18778	0.0742275	18.5738	3.01448	0	0.66382	2.28191	1.2191	0.112124	6.61331e-06	2.35354	0.86457	1.97864e-06	2.2713e-05	0	2.40612	9.98897e-07	1.18949e-05	1.85591	3.26473	8.6966	11.2217	1.19184
	BnMYBR151	CCA1/R-R-like	13.1395	10.4041	13.4315	20.5518	19.7713	17.1117	14.4225	13.4195	19.4624	14.4499	8.94967	7.90876	14.9622	12.9331	18.9718	13.7536	9.74762	10.3512	13.2216	19.2922	14.6581	8.85827	9.63431	19.3535	11.9144	8.24854
	BnMYBR152	CPC-like	0	0	0	0	0	0	0	0	0	0	0	0	0	0	0	0	0	2.03427	0	0	0	0	0	0	0	0
	BnMYBR153	TBP-like	#N/A	#N/A	#N/A	#N/A	#N/A	#N/A	#N/A	#N/A	#N/A	#N/A	#N/A	#N/A	#N/A	#N/A	#N/A	#N/A	#N/A	#N/A	#N/A	#N/A	#N/A	#N/A	#N/A	#N/A	#N/A	#N/A
	BnMYBR154	I-box-like	0.00681125	0.000196868	1.75268	2.44508	5.06385e-07	3.484	1.1384	5.91866	1.02641	0.342064	0.000361106	0	1.79734	0	0	0	0	0	1.29367	0.791415	0	0	2.76706	1.46212	1.52751	2.04137e-05
	BnMYBR155	CCA1/R-R-like	1.29824	1.69003	1.52584	2.45834	2.09833	2.24439	2.41677	1.50351	2.58601	2.2608	2.53643	2.13033	2.03957	1.41381	1.36721	1.81092	2.39295	2.2028	1.87554	1.67542	2.35862	2.23249	1.28694	1.86843	1.13849	2.52669
	BnMYBR156	CPC-like	0	0	3.79938	2.3744	1.3125	0	0	0	0	0	0	0	0	0	0	0	0	0	1.19471	0	0	0	0	4.47491	1.97199	0
	BnMYBR157	CPC-like	0.522996	0.537369	0.682736	0.213872	0.42645	0.234721	0.0438506	0.167941	0.488861	0.3386	0.281242	0.435017	0.819613	1.85741	1.68594	0.955752	0.955587	0.562208	0.400544	0.24899	0.849221	0.27524	0.855217	0.483967	0.497652	0.367986
	BnMYBR158	CPC-like	#N/A	#N/A	#N/A	#N/A	#N/A	#N/A	#N/A	#N/A	#N/A	#N/A	#N/A	#N/A	#N/A	#N/A	#N/A	#N/A	#N/A	#N/A	#N/A	#N/A	#N/A	#N/A	#N/A	#N/A	#N/A	#N/A
	BnMYBR159	CCA1/R-R-like	0.631942	0.962011	0.9284	1.14572	1.30647	1.25057	1.08186	0.814325	1.51742	1.06287	0.605301	0.39679	2.77321	0.629457	3.6052	1.51629	0.793573	0.795803	0.696906	1.39257	0.823734	0.917018	0.755409	1.34834	0.946115	1.21729
	BnMYBR160	CCA1/R-R-like	#N/A	#N/A	#N/A	#N/A	#N/A	#N/A	#N/A	#N/A	#N/A	#N/A	#N/A	#N/A	#N/A	#N/A	#N/A	#N/A	#N/A	#N/A	#N/A	#N/A	#N/A	#N/A	#N/A	#N/A	#N/A	#N/A
	BnMYBR161	TBP-like	0.0927523	0.102821	0.141258	0.259391	0.171673	0.364908	0.049457	0.27322	0.226963	0.14464	0.136116	0.0717046	0.393718	0.664917	0.159503	0.180086	0.408625	0.244844	0.235246	0.143808	0.422658	0.116066	0.164625	0.246105	0.0822261	0.0871842
	BnMYBR162	TRF-like	1.41545	1.91272	1.51633	1.87246	0.947178	1.93078	1.19393	1.99905	2.05214	1.70734	1.97436	1.14343	1.85491	1.82224	1.97654	1.81426	2.0226	1.98336	2.12703	1.89095	1.60033	1.29535	1.66767	1.84858	1.28141	1.82051
	BnMYBR163	TBP-like	2.07843	1.22155	0.866478	1.37911	1.66331	1.44095	0.913512	1.84332	1.59797	1.23313	0.871997	2.05003	1.37763	2.10307	0.851285	1.23876	1.12197	1.3622	1.59185	1.89434	1.44676	1.31076	1.8528	1.42197	2.09478	1.54493
	BnMYBR164	TBP-like	1.82952	1.15128	1.79023	1.24536	1.31415	1.51483	1.51878	1.74835	1.46746	1.4773	1.87043	1.80668	2.03053	1.75334	1.86613	2.05049	1.31318	2.12067	1.60615	1.66059	2.82695	1.56485	1.70258	1.6206	1.74368	2.04552
	BnMYBR165	TBP-like	3.13907	3.2478	3.62007	2.75027	3.18516	3.92184	2.7524	3.90893	4.01821	4.20723	3.94385	2.93924	4.02026	4.05325	3.28218	2.86204	4.03897	2.79058	2.9809	3.38536	4.1802	3.92178	2.71823	2.97285	3.50788	3.21309
	BnMYBR166	CCA1/R-R-like	10.4093	17.1968	22.4533	29.6646	25.2727	27.4202	20.0582	28.016	30.324	24.5763	13.4512	12.1814	24.1195	18.6454	18.7747	15.8024	8.92112	18.8141	26.6841	32.9372	13.1224	12.33	15.8412	32.9216	26.3004	14.0611
	BnMYBR167	I-box-like	2.08351	1.75501	1.64006	5.00037	1.67939	3.52152	3.37415	1.74241	3.55108	1.68004	2.0055	0.876478	3.12874	2.12238	2.78369	4.6419	1.31717	1.14562	2.15025	1.34347	1.34908	1.04484	3.28627	2.62856	1.35069	1.37716
	BnMYBR168	CCA1/R-R-like	4.29356	5.54889	5.80209	5.79074	4.59894	6.02163	5.96914	4.81429	3.9461	2.70599	3.3777	8.11571	8.72654	9.06883	6.32962	7.14099	4.0566	5.50847	7.86795	5.46688	5.19209	5.93689	8.39172	3.62521	6.35686	6.50727
	BnMYBR169	TBP-like	4.32242	6.38348	6.96431	8.19357	7.0852	5.39829	5.62202	7.20448	7.86134	6.69777	7.20132	4.53861	6.59934	6.96762	7.87346	7.13711	6.92042	5.62583	6.28653	7.47963	7.92921	5.68426	5.17936	6.06533	5.67188	7.3133
	BnMYBR170	CCA1/R-R-like	2.55514	3.75823	2.71326	3.76644	2.44929	4.07189	3.95397	4.40275	3.21674	3.29567	4.64079	1.24805	3.28663	2.42086	2.42506	1.51933	2.44606	2.74775	3.24283	2.80832	3.3128	2.52388	2.64188	3.64092	4.96127	3.95875
	BnMYBR171	CCA1/R-R-like	0.10124	0	0	0	0	0	0.091518	0	0.091549	0	0	0	0.092307	0.166361	0	0	0	0	0	0	0.070632	0	0	0	0	0.30615
	BnMYBR172	CCA1/R-R-like	13.7808	16.2789	19.4674	23.9169	22.7418	25.2013	14.8862	20.1367	28.2167	20.9273	16.3019	12.0151	21.306	13.6619	19.8442	21.3093	12.2905	15.1307	21.0005	23.125	20.5139	14.1817	16.745	23.4167	18.3182	15.0425
	BnMYBR173	TBP-like	6.09328	3.95225	7.03619	5.73343	3.28424	4.09009	5.19043	5.18372	5.52215	5.58703	5.52946	6.03532	5.74811	7.62734	5.8529	5.12959	3.79371	7.3724	6.51488	5.64551	6.29693	6.27568	6.75293	7.06076	12.2423	7.34337
	BnMYBR174	TBP-like	4.47385	7.59853	5.59873	6.19305	5.11603	6.90052	5.09907	5.93104	6.41756	6.50411	6.80377	5.49447	5.92434	5.28952	5.42067	5.90866	5.43214	6.47589	5.98199	5.33676	5.36502	6.1558	5.36311	5.20191	5.4274	6.14949
	BnMYBR175	TBP-like	#N/A	#N/A	#N/A	#N/A	#N/A	#N/A	#N/A	#N/A	#N/A	#N/A	#N/A	#N/A	#N/A	#N/A	#N/A	#N/A	#N/A	#N/A	#N/A	#N/A	#N/A	#N/A	#N/A	#N/A	#N/A	#N/A
	BnMYBR176	TBP-like	3.73673	4.5541	5.09447	3.53253	3.76605	3.97169	3.93503	3.37923	3.40629	3.63	3.54893	4.90847	4.89902	5.11848	4.59044	5.29224	4.27702	3.80345	2.98656	3.95474	4.17047	2.25508	5.19457	3.81887	4.43029	4.32003
	BnMYBR177	CCA1/R-R-like	27.7121	31.1657	25.48	38.5319	39.9301	36.6648	24.8615	44.7261	60.3198	37.007	30.447	23.6482	33.6308	30.2814	53.6978	35.1211	26.4817	38.0272	48.5582	42.6475	32.3042	25.11	34.2836	41.4755	30.5818	30.6646
	BnMYBR178	TBP-like	6.22325	5.71989	5.31826	6.60393	4.15635	3.53666	5.34549	6.08668	8.70767	5.96246	6.31009	5.94612	5.70629	4.24749	6.75927	5.69831	6.71357	7.09535	6.22526	6.05574	5.22799	5.26527	5.86287	6.45764	4.75158	5.21126
	BnMYBR179	CCA1/R-R-like	8.41681	4.45409	4.10484	4.08689	8.04345	7.33972	6.14588	4.05264	4.69873	4.29147	4.18821	5.38209	4.95511	3.20247	4.67931	4.33038	7.27622	3.46154	4.08798	6.51791	7.54228	6.13373	2.73918	5.54731	3.92741	9.31007
	BnMYBR180	CPC-like	5.04505	4.76956	6.47533	9.61574	6.8385	6.78903	15.1207	20.4988	15.2303	14.0593	11.0133	5.16465	9.30292	15.4987	9.72845	4.74983	5.61363	15.8102	11.4544	11.1965	5.01723	10.6475	2.67134	4.48514	11.1795	1.67123
	BnMYBR181	TBP-like	#N/A	#N/A	#N/A	#N/A	#N/A	#N/A	#N/A	#N/A	#N/A	#N/A	#N/A	#N/A	#N/A	#N/A	#N/A	#N/A	#N/A	#N/A	#N/A	#N/A	#N/A	#N/A	#N/A	#N/A	#N/A	#N/A
	BnMYBR182	TBP-like	3.80912	4.32994	4.32533	3.20177	3.73637	5.79524	4.27623	4.53986	3.96121	4.40062	5.02518	3.58659	4.70588	4.69066	2.43913	3.6921	3.65225	4.58202	2.97697	3.83737	2.99787	4.88569	4.03757	3.61453	3.28286	3.08135
	BnMYBR183	I-box-like	14.7991	10.0269	8.92669	38.8332	39.7538	12.7096	10.2603	12.0604	4.00821	12.5844	7.70551	12.0963	30.7661	11.3375	8.7013	6.73178	4.58934	20.8544	23.6428	34.5418	24.3526	19.3794	27.5455	23.8457	34.7627	43.879
	BnMYBR184	I-box-like	17.3353	19.7385	16.9987	13.5543	4.68173	15.6144	23.7946	5.46828	21.0523	9.26931	19.2622	38.2428	17.0741	7.17148	3.51692e-05	4.6237	22.1276	7.81339	21.7383	13.8759	12.014	21.3159	30.8977	12.4965	9.54841	10.3214
	BnMYBR185	CCA1/R-R-like	0	0	0	0	0	0	0.123359	0	0	0	0	0	0	0	0	0	0	0	0	0	0	0	0	0	0	0
	BnMYBR186	CCA1/R-R-like	0.213583	0	0	0	0	0	0	0	0	0	0	0	0	0	0	0	0.0407446	0	0	0	0	0	0	0	0	0
	BnMYBR187	TBP-like	0.058438	2.44181e-18	1.99727e-11	0.068788	1.89027e-18	0.072862	0.119555	2.08808e-11	0.0710318	0.0871556	0.096658	2.69316e-11	0.0461254	0.109882	0.0743848	0.0438064	0.0243971	0.0218077	0.067314	1.64049e-09	0.0234183	0.0412023	0.0231842	2.60394e-15	0.0211643	0.0199041
	BnMYBR188	CCA1/R-R-like	6.03719	6.14649	8.43988	7.81195	6.06973	7.53898	8.52393	8.86061	8.47122	8.94994	7.79029	7.89138	8.14042	8.39408	5.12688	4.90005	9.92202	8.84267	8.45789	6.79544	7.35412	6.54688	6.63687	8.70828	8.66807	6.18782
	BnMYBR189	I-box-like	35.4659	32.7781	14.7289	25.8105	35.8087	33.2132	31.8287	38.9866	47.8817	31.6573	40.3077	15.757	27.0102	10.4719	17.6779	16.7182	8.177	16.9767	35.7685	41.8554	13.8967	22.2383	29.5436	27.0112	21.9268	15.9977
	BnMYBR190	TBP-like	8.55671	5.97882	5.64067	7.1275	7.87012	7.64609	6.11134	6.51941	7.37447	6.28411	6.46001	5.78714	6.93789	8.7849	7.29756	7.85962	6.88849	7.27013	6.82693	5.52273	6.88611	6.99754	6.97443	5.61	7.23943	7.46016
	BnMYBR191	CPC-like	0	0.282434	0.471968	0.340066	0.309163	0.155054	0	0.106572	0.146238	0.185053	0.0777145	0.0932905	0	0.0445955	0.227629	0.136496	0.0895605	0.089338	0	0.090038	0.0989295	0.0454026	0.084221	0.0491108	0.0854175	0
	BnMYBR192	CCA1/R-R-like	103.592	130.541	184.09	200.45	199.441	195.029	141.24	221.38	263.605	206.844	184.639	87.1197	206.648	170.48	205.841	171.319	119.369	161.594	183.387	208.372	170.714	135.061	166.9	208.039	176.411	172.881
	BnMYBR193	TBP-like	#N/A	#N/A	#N/A	#N/A	#N/A	#N/A	#N/A	#N/A	#N/A	#N/A	#N/A	#N/A	#N/A	#N/A	#N/A	#N/A	#N/A	#N/A	#N/A	#N/A	#N/A	#N/A	#N/A	#N/A	#N/A	#N/A
	BnMYBR194	CCA1/R-R-like	10.0784	10.4022	12.0386	14.4938	15.1164	12.4995	9.41598	11.3789	13.484	15.7189	11.4314	8.61902	14.6101	13.084	15.9727	15.9917	10.3733	10.7651	11.315	13.7864	15.0136	12.8958	10.7733	10.7313	10.8194	11.3699
	BnMYBR195	TBP-like	1.29773	2.35627	1.61817	1.55894	1.63182	1.51384	1.6616	1.48795	1.41155	1.78783	2.06783	1.08825	1.27139	0.91436	2.24558	1.93602	1.82113	1.4651	0.753078	1.83242	1.95212	1.37146	1.55234	1.21798	2.01574	1.32631
	BnMYBR196	I-box-like	0	0	0	1.0242e-06	7.58288e-07	3.69356e-06	1.30196	0	1.88586	0	0	0	0	1.08646	0	0	0	0	0	0	0	1.72086	0.61535	0	3.1143	3.19246
	BnMYBR197	TBP-like	1.07801	1.4002	1.60972	1.39774	1.61737	0.760116	1.7289	1.10911	1.20768	1.2868	1.47388	1.13383	1.00243	1.21366	1.66509	1.04334	0.482853	1.53605	1.41237	0.97725	1.27107	1.61574	1.16224	1.01703	1.18665	0.835953
	BnMYBR198	TBP-like	7.58755	5.74352	5.84496	6.46551	5.97913	7.0075	6.69028	6.46097	5.75814	6.3679	6.32886	7.45206	6.49016	3.91095	6.56013	8.36628	4.64283	8.36504	6.05382	7.33516	6.36911	3.79437	5.44712	6.64408	7.49767	7.49659
	BnMYBR199	TRF-like	7.56707	7.29661	6.21423	6.63752	6.77207	8.26062	8.46979	8.09967	8.06365	7.69319	9.62264	7.12604	5.58663	4.394	6.47027	7.49826	7.62562	5.51743	6.30458	7.42949	7.92118	7.1727	5.54591	6.22978	6.19737	6.20908
	BnMYBR200	CCA1/R-R-like	7.05019	4.77137	5.63808	6.26597	6.7527	7.52116	5.36886	6.37497	7.45179	5.14044	6.03058	7.87364	4.95711	5.52067	6.30867	8.6498	6.0656	5.20194	6.25267	7.90549	6.80906	5.13242	6.15246	6.21808	4.61001	6.15054
	BnMYBR201	CPC-like	#N/A	#N/A	#N/A	#N/A	#N/A	#N/A	#N/A	#N/A	#N/A	#N/A	#N/A	#N/A	#N/A	#N/A	#N/A	#N/A	#N/A	#N/A	#N/A	#N/A	#N/A	#N/A	#N/A	#N/A	#N/A	#N/A
	BnMYBR202	CPC-like	0.609953	0.536757	0	0.165399	0.083729	2.22113	0	0.655355	0.247001	1.05674	0.564149	0.308066	0.491178	0.595145	0.155837	0.0743875	0	0.308224	1.55233	1.53737	0.0846045	0.222619	0.588182	0.160731	0.49508	0.478984
	BnMYBR203	TBP-like	#N/A	#N/A	#N/A	#N/A	#N/A	#N/A	#N/A	#N/A	#N/A	#N/A	#N/A	#N/A	#N/A	#N/A	#N/A	#N/A	#N/A	#N/A	#N/A	#N/A	#N/A	#N/A	#N/A	#N/A	#N/A	#N/A
	BnMYBR204	CCA1/R-R-like	3.54629	7.46929	1.92542	2.71784	2.90284	2.71239	4.71246	3.40015	2.81019	2.1801	3.69137	3.51328	2.29	1.03868	1.26505	2.40014	3.64095	3.03836	3.48386	1.94141	3.03605	3.04531	4.54296	4.76604	3.5143	3.97257
	BnMYBR205	TBP-like	9.72333	9.47169	14.6849	15.1426	13.3964	13.1965	12.9465	19.8754	20.0244	14.9622	13.665	10.636	15.3548	8.64172	11.9496	12.4231	13.0799	13.2456	15.2874	17.0459	13.1304	11.9351	11.9655	13.3521	11.5005	9.95962
	BnMYBR206	CCA1/R-R-like	#N/A	#N/A	#N/A	#N/A	#N/A	#N/A	#N/A	#N/A	#N/A	#N/A	#N/A	#N/A	#N/A	#N/A	#N/A	#N/A	#N/A	#N/A	#N/A	#N/A	#N/A	#N/A	#N/A	#N/A	#N/A	#N/A
	BnMYBR207	CCA1/R-R-like	8.69318	7.09002	8.51565	7.02273	6.41179	9.89969	9.92465	10.6798	12.8595	13.6611	10.2554	7.99474	8.3501	6.16298	6.89374	6.13494	10.6082	10.8101	9.36815	8.29873	10.1749	10.0446	5.60642	9.33209	5.27448	6.30762
	BnMYBR208	CCA1/R-R-like	4.21461	8.56722	3.74228	5.02362	4.24527	12.5598	6.23375	4.3487	2.74233	4.0812	5.9902	5.53233	2.48932	4.21362	3.40912	3.38052	8.15227	2.18422	4.25858	5.12054	4.06297	5.05218	4.39066	4.25977	4.78846	3.76802
	BnMYBR209	CCA1/R-R-like	0.657151	0.367507	0.559674	0.323596	0.221541	0.326602	0.603479	0.456645	0.290114	0.171444	0.300821	0.253769	0.206213	0.168293	0.386054	0.481672	0.356484	0.213462	0.406381	0.182509	0.661513	0.713558	0.27686	0.238582	0.390197	0.236478
	BnMYBR210	CPC-like	0	4.20548	0	0	0	0	0	0	0	0	0	0	0	0	0	0	0	0	0	0	0	0	0	0	0	0
	BnMYBR211	CCA1/R-R-like	0	1.11112	0	0.052122	0	20.925	0	0	0.051316	0	0.0422411	0	0	0	0	0	3.86178	0	0	0	0	0	0	0	0	0
	BnMYBR212	CCA1/R-R-like	11.0272	9.42612	10.8642	11.4741	11.3315	12.4549	10.6247	10.4003	13.8393	10.8762	8.98022	8.56996	10.5866	8.21305	10.0587	9.30801	8.48125	11.2467	10.5719	11.7149	9.20565	9.73024	9.06464	10.9942	8.56917	8.99955
	BnMYBR213	CPC-like	5.68496	12.8192	7.78694	15.6116	8.8579	8.48222	2.28184	4.27548	0.67383	4.40268	2.1445	13.7142	0.135531	3.70074	0.52109	7.89108	10.9254	9.17897	13.7211	10.4272	19.6205	4.053	8.43424	1.1934	2.32668	8.45923
	BnMYBR214	CCA1/R-R-like	5.27506	7.64712	7.27449	5.95191	6.74901	3.03836	5.87698	7.66305	7.73635	8.64261	6.1881	5.80553	5.32988	4.92989	3.77848	6.54117	8.31798	7.24843	5.29482	6.4089	3.30516	5.58863	8.31625	8.61475	7.97124	4.24336
	BnMYBR215	CCA1/R-R-like	2.2169	2.77244	0.485672	1.86236	2.86596	2.21762	2.80405	2.17885	1.36649	1.31131	1.75731	1.6286	2.00761	1.14087	1.82492	2.37426	1.77602	1.07565	1.21251	2.51625	4.934	1.51342	0.952743	1.48727	1.23485	3.24579
	BnMYBR216	CPC-like	#N/A	#N/A	#N/A	#N/A	#N/A	#N/A	#N/A	#N/A	#N/A	#N/A	#N/A	#N/A	#N/A	#N/A	#N/A	#N/A	#N/A	#N/A	#N/A	#N/A	#N/A	#N/A	#N/A	#N/A	#N/A	#N/A
	BnMYBR217	CPC-like	#N/A	#N/A	#N/A	#N/A	#N/A	#N/A	#N/A	#N/A	#N/A	#N/A	#N/A	#N/A	#N/A	#N/A	#N/A	#N/A	#N/A	#N/A	#N/A	#N/A	#N/A	#N/A	#N/A	#N/A	#N/A	#N/A
	BnMYBR218	CPC-like	#N/A	#N/A	#N/A	#N/A	#N/A	#N/A	#N/A	#N/A	#N/A	#N/A	#N/A	#N/A	#N/A	#N/A	#N/A	#N/A	#N/A	#N/A	#N/A	#N/A	#N/A	#N/A	#N/A	#N/A	#N/A	#N/A
	BnMYBR219	CCA1/R-R-like	0.878961	0.735452	0.576213	0.918618	1.3646	1.07526	0.636381	0.826502	0.819238	1.62466	1.05816	0.734184	0.68182	0.868729	0.80326	0.444703	0.625722	0.888894	1.18599	0.979762	1.43199	0.713083	1.16028	0.918852	1.36484	1.18514
	BnMYBR220	CCA1/R-R-like	3.50958	3.52792	9.02172	7.76017	5.95451	3.20138	4.41055	7.54293	9.71318	8.03392	5.19477	5.44336	7.06545	4.85238	5.2028	4.29448	4.36006	6.57944	8.02782	7.211	4.06085	4.76588	5.57726	7.77455	6.13738	3.26896
	BnMYBR221	CCA1/R-R-like	0.418547	0.760215	1.19128	0.443214	0.701188	1.01044	0.671781	0.90955	1.09772	0.448181	0.480427	0.880245	1.14194	0.274693	1.5987	0.788176	2.42756	0.454887	1.52109	0.862035	0.300279	0.850619	2.20223	0.378055	0.493297	0.332552
	BnMYBR222	CCA1/R-R-like	#N/A	#N/A	#N/A	#N/A	#N/A	#N/A	#N/A	#N/A	#N/A	#N/A	#N/A	#N/A	#N/A	#N/A	#N/A	#N/A	#N/A	#N/A	#N/A	#N/A	#N/A	#N/A	#N/A	#N/A	#N/A	#N/A
	BnMYBR223	TBP-like	3.09103	3.96264	3.3869	3.07347	2.61945	3.29658	2.69677	3.23206	2.4238	3.42931	3.55148	2.45472	2.81241	2.58715	3.03048	3.22674	2.80448	2.98597	2.38212	3.06452	3.83207	3.24873	2.44191	3.26592	3.79342	3.13028
	BnMYBR224	CCA1/R-R-like	0	0.0355106	0.0400749	0	0	0.172102	0.081865	0	0	0	0	0	0	0	0	0	0	0.0386463	0	0	0	0	0	0.0422445	0	0
	BnMYBR225	CCA1/R-R-like	0	0	0	0	0	0	0	0	0.094658	0	0	0	0	0	0	0	0	0	0	0	0	0	0	0	0	0
	BnMYBR226	TBP-like	5.89551	6.78186	4.71905	4.29752	3.15922	3.04678	5.4852	4.57768	3.48011	4.10576	4.80484	5.59548	3.43268	2.63645	3.7307	3.86695	5.10041	3.76996	3.49171	3.57028	5.13936	4.22024	3.58042	2.54727	3.95581	2.91413
	BnMYBR227	CCA1/R-R-like	4.40219	3.24987	4.32949	3.8356	3.65526	4.46727	4.22276	3.06723	4.22279	3.70429	2.65992	3.65539	9.68244	5.6621	5.00254	2.62923	4.24206	5.08381	4.34457	3.19977	3.46715	4.05844	1.3833	2.66343	1.71835	1.30242
Bn2R-MYBs (R2R3-MYB genes)	Bn2R-MYB001	S22	26.956	6.07026	11.6009	8.69873	14.3502	29.9552	19.702	16.8952	22.2189	25.4553	19.9702	14.7681	29.1284	37.8457	32.5684	28.5783	17.1494	21.6121	17.0311	16.627	13.3132	11.1524	7.98209	5.76554	5.26423	5.1151
	Bn2R-MYB002	S4	0.608984	2.82724	1.45183	2.12418	2.89508	5.5446	0.710407	1.09122	1.46445	1.10218	1.01019	0.9109	2.18917	5.43457	2.92403	2.5366	3.15357	1.80856	1.36179	1.69417	1.84137	1.34532	2.99317	0.76433	1.55539	3.11964
	Bn2R-MYB003	S21	#N/A	#N/A	#N/A	#N/A	#N/A	#N/A	#N/A	#N/A	#N/A	#N/A	#N/A	#N/A	#N/A	#N/A	#N/A	#N/A	#N/A	#N/A	#N/A	#N/A	#N/A	#N/A	#N/A	#N/A	#N/A	#N/A
	Bn2R-MYB004	S76	0.085469	0	0	0	0	0	0	0	0	0	0	0	0	0.144176	0	0	0	0	0	0	0	0	0	0	0	0
	Bn2R-MYB005	S25	0	0	0	0	0	0	0	0	0	0	0	0	0	0	0	0	0	0	0.077397	0	0	0	0	0	0	0
	Bn2R-MYB006	S11	1.80059	1.69502	1.54084	3.50881	3.18194	2.12068	1.33471	2.48081	2.14363	2.12827	2.32494	0.818688	3.84345	5.76281	7.57266	2.59226	1.20107	2.92967	2.77107	3.20155	3.11281	0.791775	2.43734	1.41159	2.61144	2.40403
	Bn2R-MYB007	S8	0.280824	0	0.266141	0	0	0.106413	0.20766	0.154539	0.108009	0.0980985	0	0.199109	0.528145	0.247893	0.462319	0.466371	0.052114	0.106812	0.102944	0.105962	0.106888	0.238908	0	0.307708	0	0
	Bn2R-MYB008	S16	0	0.061362	0	0	0	0	0	0	0	0.0518165	0.236101	0	0	0	0	0.474017	0	0	0	0	0	0	0	0	0	0
	Bn2R-MYB009	S11	0	0	0	0	0	0	0	0	0	0	0	0	0	0.148633	0	0	0	0	0	0	0	0	0	0	0	0
	Bn2R-MYB010	S22	4.77943	2.10853	1.62867	0.273537	0.7236	0.28454	2.17582	0.76232	0.40412	1.01268	1.1421	2.47938	0.407966	1.16745	0.831087	0.76563	1.84013	2.01734	1.43598	2.33802	0.821493	2.14242	1.0367	0.135601	0.598223	0
	Bn2R-MYB011	S2	0	0	0	0	0	0	0.0951045	0	0	0	0	0	0	0	0	0	0.093924	0	0	0	0	0	0	0	0	0
	Bn2R-MYB012	S30	0	0	0	0	0	0	0.131644	0	0.095394	0	0	0.220983	0	0	0	0	0	0	0	0	0	0	0	0	0	0
	Bn2R-MYB013	S3	#N/A	#N/A	#N/A	#N/A	#N/A	#N/A	#N/A	#N/A	#N/A	#N/A	#N/A	#N/A	#N/A	#N/A	#N/A	#N/A	#N/A	#N/A	#N/A	#N/A	#N/A	#N/A	#N/A	#N/A	#N/A	#N/A
	Bn2R-MYB014	S30	0	0	0.0906715	0	0.100488	0	0.191428	0	0	0	0.151155	0	0	0.133446	0	0	0	0.175558	0	0	0.0483722	0	0	0	0.169185	0
	Bn2R-MYB015	S20	#N/A	#N/A	#N/A	#N/A	#N/A	#N/A	#N/A	#N/A	#N/A	#N/A	#N/A	#N/A	#N/A	#N/A	#N/A	#N/A	#N/A	#N/A	#N/A	#N/A	#N/A	#N/A	#N/A	#N/A	#N/A	#N/A
	Bn2R-MYB016	S9	6.80711	4.90901	7.48741	9.322	8.21094	4.44784	6.46833	8.68246	8.5273	9.73004	6.87456	4.46675	9.54594	7.7688	11.372	8.35432	5.53562	9.4633	8.36605	9.42078	8.91145	6.92156	6.5229	8.60857	9.07955	8.92345
	Bn2R-MYB017	S24	0.13736	0.115242	0.047562	0.208463	0.14742	0.145333	0	0	0.0831861	0.0408668	0	0	0	0.164878	0.0513765	0.230653	0.0785472	0.11221	0.492989	0	0.0438235	0.160018	0.260412	0.109988	0	0.63266
	Bn2R-MYB018	S32	0.122323	0.403002	0.425822	0.325222	0.284068	0.845926	0.0544978	0.498116	0.563944	0.0507979	0.070977	0.339063	0.322296	0.602462	0.381168	0.657382	0.477029	0.456146	0.445466	0.10905	0.353321	0.461459	0.0915859	0.353085	0.294621	0.614646
	Bn2R-MYB019	S15	0	0	0	0	0	0	0	0	0	0	0	0	0	0	0	0	0.390821	0	0	0	0	0	0	0	0	0
	Bn2R-MYB020	S9	15.4962	15.0003	16.2842	11.9012	9.93351	16.2368	13.0425	14.0746	13.7358	12.264	13.728	15.9204	16.896	11.5981	11.8788	12.8292	20.7687	15.4605	12.3084	10.9693	8.21331	13.2622	13.7791	11.7768	11.6944	11.7823
	Bn2R-MYB021	S8	0.301169	1.1357	1.34974	1.73577	0.614414	2.4889	1.0303	0.862467	0.932924	1.54742	0.71827	1.057	0.904929	1.47314	2.02289	0.947104	1.14283	0.939866	0.802698	1.05124	0.9363	0.751316	0.305744	0.77723	0.696512	1.09792
	Bn2R-MYB022	S21	0.187284	0.0725135	0.0938465	0.0874088	0.0903145	0.535297	0	0.128049	0.263583	0.435409	0.0875495	0	0.0436596	0.370477	0	0.079059	0	0.0387705	0.24467	0.143897	0.206985	0	0	0.21014	0.217129	0.0771865
	Bn2R-MYB023	S14	0.09801	0.0467059	0.0950535	0.094981	0.0457101	0	0	0	0	0.0391621	0.0342128	0.041319	0	0	0.0405317	0.275679	0	0	0.0422563	0.283766	0.0876315	0.119766	0	0.0433014	0.298509	0
	Bn2R-MYB024	S18	0	0	0	0	0	0	0	0.0433474	0	0	0	0.144816	0	0	0	0	0	0	0	0	0	0	0	0	0	0.0620006
	Bn2R-MYB025	S37	0.0741385	0	0.244133	0	0	0.0773455	0	0	0.07628	0	0	0.208482	0	0	0.207585	0.0664505	0.219978	0	0	0	0	0	0.0636675	0.147533	0.127852	0.19561
	Bn2R-MYB026	S20	0	0	0	0	0	0	0	0	0	0	0	0.0449123	0	0	0	0	0	0	0	0	0.0478507	0.085567	0	0	0	0.0361231
	Bn2R-MYB027	S21	0	0.063554	0	0	0	0	0.076539	0	0	0	0	0	0	0	0	0	0	0	0.205346	0.068822	0	0	0	0	0	0.386968
	Bn2R-MYB028	S12	0	0	0	0	0	0	0	0	0	0	0	0	0	0	0	0	0.0447141	0	0	0	0	0	0	0	0	0
	Bn2R-MYB029	S28	0.879703	0.951005	2.08921	1.96635	1.60054	0.524756	1.70781	2.10919	1.8079	1.34175	1.1397	1.37283	1.62327	1.27555	1.61872	1.00065	1.10925	1.57546	2.26695	1.55606	0.917963	0.906732	1.56035	1.19168	1.25289	0.858477
	Bn2R-MYB030	S25	#N/A	#N/A	#N/A	#N/A	#N/A	#N/A	#N/A	#N/A	#N/A	#N/A	#N/A	#N/A	#N/A	#N/A	#N/A	#N/A	#N/A	#N/A	#N/A	#N/A	#N/A	#N/A	#N/A	#N/A	#N/A	#N/A
	Bn2R-MYB031	S1	5.73041	2.41525	3.11192	3.73375	2.55545	1.95159	4.63718	3.41786	5.35601	3.86205	3.05019	4.58851	4.2386	3.49737	1.98807	1.23754	4.33796	4.94786	5.64304	3.45644	2.01109	2.28913	3.86437	5.0358	3.62229	2.65483
	Bn2R-MYB032	S21	0	0	0.0563815	0	0	0	0	0	0.0525805	0	0	0	0	0	0	0	0	0.0467892	0	0	0	0	0.0447231	0	0	0
	Bn2R-MYB033	S20	0	0.203651	0.267113	0.0856453	0.301868	0.129368	0.125965	0.190064	0	0.076259	0.0325638	0.196568	0	0.075425	0	0.460164	0.0754135	0.0379027	0	0	0.0419767	0.191128	0	0	0.217599	0
	Bn2R-MYB034	S13	0	0	0	0.219327	0	0.231097	0	0	0	0	0	0	1.03668	0.415644	0	1.23896	0.415544	0	0	0.50907	0	0	0	0	0	0.198689
	Bn2R-MYB035	S1	3.55608	3.06451	2.20054	2.27072	1.89033	3.3587	2.8839	3.04463	2.34989	2.4239	2.3987	2.51049	3.57495	11.9417	4.71435	8.01809	2.53751	3.85975	3.60816	1.94825	1.69207	2.75457	1.65224	1.30837	2.56932	2.10903
	Bn2R-MYB036	S46	0	0	0	0	0	0.123216	0	0	0	0	0	0	0	0	0	0	0	0.165259	0	0	0	0	0.059846	0	0.0526475	0
	Bn2R-MYB037	S6	0	0	0	0	0	0	0	0	0	0	0	0	0	0	0	0	0	0	0	0	0.058634	0	0	0	0	0
	Bn2R-MYB038	S12	0	0.08776	0	0	0	0.168751	0	0	0	0	0	0	0	0	0	0	0.156525	0	0	0	0	0	0	0	0	0
	Bn2R-MYB039	S24	0	0	0	0	0	0	0	0	0	0	0	0	0	0.12098	0	0	0.0425332	0	0	0	0	0	0	0	0	0
	Bn2R-MYB040	S32	0.597027	0.155938	0.542824	0.418288	0.273095	0.27168	0.25112	0.28484	0.359859	0.14327	0.553248	0.297906	0.423164	0.538034	1.1079	0.189022	0.248549	1.03543	0.287044	0.20125	0.598392	0.575001	0.942953	0.415067	0.672988	0.576577
	Bn2R-MYB041	S8	#N/A	#N/A	#N/A	#N/A	#N/A	#N/A	#N/A	#N/A	#N/A	#N/A	#N/A	#N/A	#N/A	#N/A	#N/A	#N/A	#N/A	#N/A	#N/A	#N/A	#N/A	#N/A	#N/A	#N/A	#N/A	#N/A
	Bn2R-MYB042	S9	1.50418	1.10832	1.79191	1.33988	0.907821	1.40524	0.619625	1.15874	2.44656	2.1553	1.82284	1.14635	3.596	2.1949	1.64112	1.6126	0.993018	3.12495	3.73057	1.80776	1.77469	0.634547	2.70015	1.75359	1.93915	2.34954
	Bn2R-MYB043	S10	0	0.0693455	0	0	0	0	0	0	0	0	0	0	0	0	0	0.111638	0.0414308	0	0	0.231406	0	0	0	0	0	0
	Bn2R-MYB044	S21	0	0	0.0379372	0.0898285	0.0420237	0	0	0	0	0	0.0421704	0	0.0420247	0.0395774	0.0777975	0.0754515	0	0	0.0400754	0	0.0665805	0	0	0	0	0.105021
	Bn2R-MYB045	S78	7.23406	15.0005	7.38233	9.62041	8.66997	11.5119	9.07519	11.0378	11.1599	9.62444	9.0836	5.93358	8.67377	8.33993	6.56683	6.86306	5.77758	8.07281	10.1587	5.20771	3.0508	7.95834	3.5454	5.22302	4.10661	1.44177
	Bn2R-MYB046	S14	#N/A	#N/A	#N/A	#N/A	#N/A	#N/A	#N/A	#N/A	#N/A	#N/A	#N/A	#N/A	#N/A	#N/A	#N/A	#N/A	#N/A	#N/A	#N/A	#N/A	#N/A	#N/A	#N/A	#N/A	#N/A	#N/A
	Bn2R-MYB047	S18	0	0	0	0	0	0	0	0	0	0	0.0244444	0.0301249	0	0.056632	0	0	0	0	0	0	0	0	0	0	0.0273577	0
	Bn2R-MYB048	S75	0.108372	0	0	0	0.050704	0	0	0	0	0	0.0378403	0	0	0	0	0.0434477	0	0	0	0.258958	0	0	0	0	0	0
	Bn2R-MYB049	S37	#N/A	#N/A	#N/A	#N/A	#N/A	#N/A	#N/A	#N/A	#N/A	#N/A	#N/A	#N/A	#N/A	#N/A	#N/A	#N/A	#N/A	#N/A	#N/A	#N/A	#N/A	#N/A	#N/A	#N/A	#N/A	#N/A
	Bn2R-MYB050	S16	0	0	0	0	0	0	0	0	0	0	0	0	0	0	0	0	0	0	0.0488097	0	0.101006	0	0	0	0	0
	Bn2R-MYB051	S2	0	0	0	0.0502185	0	0	0	0	0.162749	0.0471243	0	0.147669	0	0.187449	1.00625	0.18902	0	0.142073	0	0	0	0	0.0443832	0	0	0
	Bn2R-MYB052	S14	0	0	0.0489663	0.255429	0.054511	0.373665	0	0	0.05412	0.0488417	0.12386	0.100091	0.156058	0	0	0	0.144459	0	0.094942	0	0	0	0	0	0.090576	0
	Bn2R-MYB053	S27	1.20568	2.14955	4.3908	1.56378	2.4122	1.91146	0.975711	2.45669	1.96428	1.81921	0.687388	0.293933	1.6033	6.29811	0.784675	0.0621038	1.85758	0.000552976	0.995087	2.7608	1.23518	1.83788	1.97697	1.95924	4.36475	5.89335
	Bn2R-MYB054	S7	0.0750013	0.0851846	0.282562	0.243302	0.170201	0.303779	0.537575	0.0330269	3.9575e-06	0.453432	0.210514	0.372335	0.125013	0.437558	0.188313	0.599382	0.494038	0.305133	0.195475	0.189104	0.259214	0.12249	4.43019e-06	0.0327492	0.49161	0.337098
	Bn2R-MYB055	S77	0.74078	0.616603	0.712872	1.03649	0.794138	0.536617	0.436127	1.22346	0.462904	0.887726	1.26106	0.746074	0.141134	0.522173	0.682157	0.619013	0.324993	0.828378	0.570415	0.780414	0.742995	0.202624	0.291679	0.513504	0.394256	0.751862
	Bn2R-MYB056	S4	5.85937	2.06474	2.77343	3.43215	2.35122	5.48358	3.18187	2.70057	3.42539	3.92779	3.95837	5.27914	4.30954	4.48465	0.674265	2.73276	4.14432	3.90827	4.8624	3.26666	2.85394	4.05696	2.20035	2.20857	6.76595	2.68775
	Bn2R-MYB057	S19	0.277196	0.40615	0.0569485	0	0.388537	0.572251	0.412906	0.141901	0.245763	0.279529	0.111895	0.058753	0.121296	0.0564235	0	0	0.307533	0.063423	0.356573	0	0.063131	0	0	0.122295	0.053214	0
	Bn2R-MYB058	S32	0.148316	0.0615235	0.239139	0	0	0.153296	0.070544	0.11134	0.0359526	0.234876	0.114654	0.173678	0.25108	0.39148	0.177225	0.267689	0.388745	0.279242	0.282951	0.0676075	0.171948	0.473685	0.221985	0.329595	0.318963	0.224048
	Bn2R-MYB059	S23	1.36937	2.16549	1.44627	1.63477	1.91357	2.50048	1.15541	2.49175	1.01902	1.35308	1.37773	1.42274	1.10767	1.27496	1.32238	2.16894	1.71497	1.22799	1.23654	1.43271	1.77944	2.12538	1.0388	1.55438	0.952711	1.50513
	Bn2R-MYB060	S3	0	0	0	0	0.728771	10.2819	0	0	0.0813361	0	0.200793	0	0	1.35733	0	0	0	0	0.0780455	3.41069	3.18012	0	0	0.0401876	0	34.0572
	Bn2R-MYB061	S2	0.506856	0.388314	0.208548	0.0924444	0.0463966	0.0915865	0.716592	0.134663	0	0	0	0	0	0.129681	0	0	1.21023	0	0	0	0	0.330749	0	0.179261	0.0770765	0
	Bn2R-MYB062	S17	0	0	0	0.205459	0.387039	0	0	0	0	0.114927	0.0854545	0	0	0	0	0	0	0.168439	0.0754065	0.121712	0.124316	0	0	0	0	0.072592
	Bn2R-MYB063	S4	1.6743	2.859	2.47093	4.15476	6.58773	4.55643	2.64684	2.4289	2.17152	3.04612	3.18334	3.344	2.07594	2.6741	3.798	4.54563	2.44171	1.8987	2.28184	2.72854	4.41446	2.95053	2.07366	1.99064	2.88683	3.74767
	Bn2R-MYB064	S12	0	0.470058	0.302786	0.141361	0.090628	0	0.085797	0.0924525	0.090319	0	0.0440533	2.20996	0.330042	1.37299	0.253214	0.376454	0.491135	0.442729	0.364476	0.0779875	0.186321	0.240655	0.950764	0.0426218	0.335424	0
	Bn2R-MYB065	S12	0.89019	1.20216	2.08523	1.80389	2.61104	1.81863	1.2107	0.358941	0.707677	1.08079	1.03531	1.43237	0.994188	1.92142	2.52219	0.851087	2.22634	1.34631	1.03552	2.10349	1.19062	1.13051	0.481868	0.727553	0.416414	0.985435
	Bn2R-MYB066	S22	23.9464	1.89596	1.97709	3.20101	3.62406	2.79054	5.73269	3.14581	5.5606	4.33415	3.54367	9.36836	7.80821	9.04712	9.06809	5.29479	8.03607	5.54683	4.99304	3.5797	3.58436	3.96628	2.6932	2.71493	2.84955	3.98835
	Bn2R-MYB067	S11	0.243329	0	0	0	0.175207	0.352213	0	0	0.257538	0.0388865	0.0776966	0.082461	0.161699	0.683165	0.455218	0.11557	0.416858	0.193795	0	0	0	0.118904	0	0	0	0.0381378
	Bn2R-MYB068	S16	#N/A	#N/A	#N/A	#N/A	#N/A	#N/A	#N/A	#N/A	#N/A	#N/A	#N/A	#N/A	#N/A	#N/A	#N/A	#N/A	#N/A	#N/A	#N/A	#N/A	#N/A	#N/A	#N/A	#N/A	#N/A	#N/A
	Bn2R-MYB069	S11	0	0	0	0	0	0	0	0	0	0	0	0	0	0	0	0.187986	0	0	0	0.119117	0	0	0	0	0.0452273	0.0930405
	Bn2R-MYB070	S21	#N/A	#N/A	#N/A	#N/A	#N/A	#N/A	#N/A	#N/A	#N/A	#N/A	#N/A	#N/A	#N/A	#N/A	#N/A	#N/A	#N/A	#N/A	#N/A	#N/A	#N/A	#N/A	#N/A	#N/A	#N/A	#N/A
	Bn2R-MYB071	S4	2.39423	3.61582	2.39452	3.03525	5.60798	6.08286	1.89705	2.60015	2.34566	3.41711	2.82144	2.18304	2.05754	3.68943	2.48942	5.70112	1.73601	1.98655	3.93959	3.00004	5.15685	1.74331	2.32489	2.04108	2.47062	2.94836
	Bn2R-MYB072	S22	0.588489	0.184733	0.113725	0.200449	0.105563	0.103747	0.506759	0.313203	0.564067	0.51129	0.238307	1.0946	0.148289	0.821178	0.510981	0.731054	0.874501	1.05419	0.387616	0.717163	0.475296	1.04732	0.190885	0.258503	0.132757	0.0392805
	Bn2R-MYB073	S25	0.0352427	0	0	0	0	0	0.0298897	0	0	0	0	0.0291114	0.095723	0	0	0	0.027752	0	0	0	0	0	0	0.0306538	0	0.0477572
	Bn2R-MYB074	S8	0.157943	0.39358	0.211544	0.152204	0.108627	0.431266	0.150517	0.060555	0.150797	0.39311	0	0.099945	0.258528	0.383508	0.364513	0.482215	0.19512	0.0539875	0.100003	0.236596	0.269289	0.0481251	0	0.207094	0.227027	0.15894
	Bn2R-MYB075	S36	0	0.0387363	0	0.0509985	0	0.0474094	0	0	0.0450373	0.255243	0.0371607	0.261001	0.141955	0	0	0	0	0	0	0	0.265973	0.042585	0.0398437	0	0.399363	0.0700165
	Bn2R-MYB076	S21	#N/A	#N/A	#N/A	#N/A	#N/A	#N/A	#N/A	#N/A	#N/A	#N/A	#N/A	#N/A	#N/A	#N/A	#N/A	#N/A	#N/A	#N/A	#N/A	#N/A	#N/A	#N/A	#N/A	#N/A	#N/A	#N/A
	Bn2R-MYB077	S15	0.239218	0.062305	0.191215	0.189104	0	0.179633	0.407935	0.192003	0.060394	0.105211	0.150994	0.722198	0.328466	0.326328	0.114965	0	0	0.288342	0.69673	0.511792	0.413642	0	0	0.0579445	0.555589	0.13294
	Bn2R-MYB078	S25	#N/A	#N/A	#N/A	#N/A	#N/A	#N/A	#N/A	#N/A	#N/A	#N/A	#N/A	#N/A	#N/A	#N/A	#N/A	#N/A	#N/A	#N/A	#N/A	#N/A	#N/A	#N/A	#N/A	#N/A	#N/A	#N/A
	Bn2R-MYB079	S25	#N/A	#N/A	#N/A	#N/A	#N/A	#N/A	#N/A	#N/A	#N/A	#N/A	#N/A	#N/A	#N/A	#N/A	#N/A	#N/A	#N/A	#N/A	#N/A	#N/A	#N/A	#N/A	#N/A	#N/A	#N/A	#N/A
	Bn2R-MYB080	S25	#N/A	#N/A	#N/A	#N/A	#N/A	#N/A	#N/A	#N/A	#N/A	#N/A	#N/A	#N/A	#N/A	#N/A	#N/A	#N/A	#N/A	#N/A	#N/A	#N/A	#N/A	#N/A	#N/A	#N/A	#N/A	#N/A
	Bn2R-MYB081	S22	1.53659	0.591286	0.160505	0.044954	0.304216	0.421276	0.284928	0.127492	0.198632	0.332469	0.479766	0.313105	0.312692	0.631714	0.199307	0.786156	0.92484	0.317915	0.443063	0.330817	0.11791	0.53058	0.0732245	0.0405762	0.247388	0.099054
	Bn2R-MYB082	S18	#N/A	#N/A	#N/A	#N/A	#N/A	#N/A	#N/A	#N/A	#N/A	#N/A	#N/A	#N/A	#N/A	#N/A	#N/A	#N/A	#N/A	#N/A	#N/A	#N/A	#N/A	#N/A	#N/A	#N/A	#N/A	#N/A
	Bn2R-MYB083	S2	0	0.211634	0	0.14435	0	0	0	0	0	0.090729	0	0	0	0.096597	0.1047	0	0	0	0	0	0.20421	0	0.134941	0.245482	0	0.037941
	Bn2R-MYB084	S23	0.930578	0.911819	0.501777	0.912409	0.734326	1.96115	0.559701	0.712844	0.62037	0.814845	0.852881	0.449697	0.245133	0.519283	0.645909	1.09965	1.22409	0.463505	0.729768	0.573001	0.825798	0.487523	0.690304	0.78166	0.618307	1.05613
	Bn2R-MYB085	S27	8.03617e-06	0.000105484	6.3176e-05	0.00021207	0.0823367	0.000517955	6.1301e-06	3.78044e-05	0.000799542	0.00082317	0.0610378	0.000383372	0.726065	4.00625e-05	6.41647e-05	0.000102891	5.16378e-05	3.7261e-05	2.92585e-05	0.00018858	2.70335e-05	1.62338e-06	2.03333e-05	5.00846e-06	0.0411781	0.000176716
	Bn2R-MYB086	S14	0.322699	0.0472799	0	0.125113	0.473706	0.523247	0.173999	0.065573	0.116849	0.053468	0.10354	0	0.0537295	0.37741	0.85149	0.630858	0.441079	0.110472	0.315241	0	0	0.264665	0	0	0.0496398	0.0428306
	Bn2R-MYB087	S18	0	0.0214404	0	0	0.0269323	0	0	0	0	0	0	0	0	0	0	0	0.069881	0	0	0.023515	0	0	0	0	0	0.0228252
	Bn2R-MYB088	S30	0	0	0	0	0	0	0	0	0	0	0	0.0460862	0	0	0	0	0	0	0	0	0	0	0	0	0	0
	Bn2R-MYB089	S30	#N/A	#N/A	#N/A	#N/A	#N/A	#N/A	#N/A	#N/A	#N/A	#N/A	#N/A	#N/A	#N/A	#N/A	#N/A	#N/A	#N/A	#N/A	#N/A	#N/A	#N/A	#N/A	#N/A	#N/A	#N/A	#N/A
	Bn2R-MYB090	S18	1.9734	2.43961	1.83841	1.50246	1.70691	2.41177	2.6743	2.44985	1.84981	2.66585	1.70374	1.75257	1.65731	1.38668	2.31548	2.28569	2.3439	1.64538	1.68537	1.93395	2.56729	1.72809	1.70416	2.03004	1.59413	1.89413
	Bn2R-MYB091	S21	#N/A	#N/A	#N/A	#N/A	#N/A	#N/A	#N/A	#N/A	#N/A	#N/A	#N/A	#N/A	#N/A	#N/A	#N/A	#N/A	#N/A	#N/A	#N/A	#N/A	#N/A	#N/A	#N/A	#N/A	#N/A	#N/A
	Bn2R-MYB092	S32	0.042672	0	0.225668	0.161746	0.118435	0.271209	0.253433	0.17025	0.1103	0.070893	0.198752	0.143142	0.18236	0.316451	0.106462	0.135768	0.303009	0.385846	0.107486	0.333585	0.062034	0.104414	0.205013	0.149558	0.196575	0.414113
	Bn2R-MYB093	S20	0.0402547	0.0338148	0.04433	0	0.123945	0.123583	0.0411133	0	0	0	0.165852	0.0382452	0.0413176	0.0730095	0	0	0.121199	0	0	0	0	0	0	0	0	0
	Bn2R-MYB094	S10	0.096936	0	0	0	0.0449263	0	0.086791	0	0	0	0	0	0	0	0	0.192263	0	0	0	0	0	0	0	0	0.0725675	0
	Bn2R-MYB095	S19	0.156616	0	0.0764465	0	0.221559	0.214567	0	0	0.0723825	0.125449	0	0.200198	0	0.1337	0	0	0	0	0	0	0.0720935	0	0	0.068906	0.241956	0.0531015
	Bn2R-MYB096	S9	1.24408	0.47162	1.1843	2.36665	1.01017	0.784177	1.03964	1.09622	2.12274	0.810995	0.900257	0.566985	1.70349	3.76563	4.1548	0.591462	0.485142	1.98129	2.88743	2.31593	1.11117	0.673813	0.453515	1.95639	1.55241	0.635319
	Bn2R-MYB097	S44	0.064223	0	0.188417	0.166262	0.0582455	0.0590955	0	0	0	0.104107	0	0	0.057965	0.318976	0	0	0	0	0.103179	0	0.193013	0	0	0.229082	0.147304	0.30149
	Bn2R-MYB098	S13	0.251109	0.25364	0.044926	0.529214	0.4538	0.206165	0.592351	0.70311	0.251421	0.499921	0.453587	0.235235	0.372844	0.088734	0.515395	0.175229	0.499953	0.328522	0.0896225	0.242091	0.318275	0.446438	0.0418248	0.338219	0.21598	0.640969
	Bn2R-MYB099	S29	21.1216	20.4213	21.471	21.4075	19.6868	20.0568	19.4326	25.4408	26.2883	22.8053	26.7199	17.6002	21.6387	23.8911	22.8982	21.2137	20.3097	22.5775	22.525	24.4263	23.1221	19.8216	18.6648	21.1014	23.1621	24.1505
	Bn2R-MYB100	S28	10.8955	7.0987	6.55139	6.23091	4.58634	2.56466	6.81382	5.8353	5.86245	5.45878	3.73391	7.63939	6.18245	7.03204	6.67552	5.25738	7.73063	8.61218	8.22938	4.57203	3.38976	7.18891	4.64199	5.14192	3.75327	2.73848
	Bn2R-MYB101	S3	#N/A	#N/A	#N/A	#N/A	#N/A	#N/A	#N/A	#N/A	#N/A	#N/A	#N/A	#N/A	#N/A	#N/A	#N/A	#N/A	#N/A	#N/A	#N/A	#N/A	#N/A	#N/A	#N/A	#N/A	#N/A	#N/A
	Bn2R-MYB102	S12	0	0.252553	0	0	0.368463	0.484985	0	0	0	0	0.118225	0	0.117373	0.321572	0	0.425922	0	0.123672	0	0.133918	0	0	0.350984	0	0	0.102262
	Bn2R-MYB103	S74	1.91655	2.68471	1.3192	2.47228	2.52598	3.39456	1.91598	2.79304	3.14428	2.82241	1.76122	2.05988	2.09442	1.4983	1.79134	3.51091	2.77111	1.16066	1.87921	2.26629	1.11428	1.67809	3.03218	1.86525	1.2408	2.58836
	Bn2R-MYB104	S74	11.5288	7.22335	7.22552	8.92963	9.02357	8.57973	7.95025	9.53269	14.5234	6.47179	9.49699	11.7393	11.8441	16.7647	16.8855	13.3909	9.04292	8.97504	14.2715	10.3821	4.50638	9.5919	13.2904	6.2442	7.70871	11.214
	Bn2R-MYB105	S14	0	0.0338922	0.0374093	0	0	0.0425142	0.194605	0	0.12598	0.072918	0	0.114749	0	0.0371022	0	0	0.0778958	0	0	0.073816	0	0.074271	0.0349363	0.0403336	0	0.348882
	Bn2R-MYB106	S78	#N/A	#N/A	#N/A	#N/A	#N/A	#N/A	#N/A	#N/A	#N/A	#N/A	#N/A	#N/A	#N/A	#N/A	#N/A	#N/A	#N/A	#N/A	#N/A	#N/A	#N/A	#N/A	#N/A	#N/A	#N/A	#N/A
	Bn2R-MYB107	S8	0	0.155416	0	0	0	0	0.0483688	0	0.0489873	0	0	0.136163	0	0	0	0	0	0	0	0	0	0.0442661	0	0	0	0
	Bn2R-MYB108	S1	0.969435	0.675434	0.55658	0.643148	1.40007	0.406911	1.32744	0.354891	0.389989	1.02387	0.55903	0.31903	0.999034	0.936708	0.860677	0.513651	0.536325	1.1713	0.638721	0.669032	0.745874	0.309986	0.631219	0.443945	0.630715	0.752461
	Bn2R-MYB109	S24	0	0	0	0.093951	0	0.102155	0	0	0	0	0	0.045891	0.092296	0	0	0.135574	0	0	0	0.0443084	0	0	0	0	0	0
	Bn2R-MYB110	S14	0.079362	0	0.0327016	0	0.073299	0	0	0.0352163	0	0.0329301	0	0	0	0	0	0	0	0	0	0.0392701	0	0	0	0	0.091141	0
	Bn2R-MYB111	S13	0	0.0403766	0.0348017	0	0.319618	0.0393454	0	0	0	0.0355932	0.077108	0.25099	0.10999	0.0341893	0.079506	0.10385	0.037832	0.110253	0.110888	0.0847385	0.0383289	0.0697165	0.0379227	0.07382	0	0.0288337
	Bn2R-MYB112	S20	#N/A	#N/A	#N/A	#N/A	#N/A	#N/A	#N/A	#N/A	#N/A	#N/A	#N/A	#N/A	#N/A	#N/A	#N/A	#N/A	#N/A	#N/A	#N/A	#N/A	#N/A	#N/A	#N/A	#N/A	#N/A	#N/A
	Bn2R-MYB113	S7	14.0661	12.9221	11.2778	12.7231	10.9332	4.1991	11.7113	14.0183	10.664	10.291	8.75912	16.6757	9.83837	9.42186	10.1888	7.85433	11.4962	18.6985	19.7375	9.48901	6.42033	15.2303	18.0464	10.4764	10.6532	9.17514
	Bn2R-MYB114	S17	#N/A	#N/A	#N/A	#N/A	#N/A	#N/A	#N/A	#N/A	#N/A	#N/A	#N/A	#N/A	#N/A	#N/A	#N/A	#N/A	#N/A	#N/A	#N/A	#N/A	#N/A	#N/A	#N/A	#N/A	#N/A	#N/A
	Bn2R-MYB115	S1	0.099186	0	0	0	0	0.137569	0	0.0874735	0.0839525	0	0	0.0415136	0.0860418	0	0	0.080687	0	0.044497	0.085136	0	0.072202	0	0.0376669	0.39314	0.0374186	0
	Bn2R-MYB116	S1	#N/A	#N/A	#N/A	#N/A	#N/A	#N/A	#N/A	#N/A	#N/A	#N/A	#N/A	#N/A	#N/A	#N/A	#N/A	#N/A	#N/A	#N/A	#N/A	#N/A	#N/A	#N/A	#N/A	#N/A	#N/A	#N/A
	Bn2R-MYB117	S33	11.7667	12.1567	9.35994	7.47339	10.4674	10.7538	11.1607	10.4602	10.3171	9.52469	10.7784	11.2822	9.27424	14.975	11.1543	12.4197	10.3144	8.90749	8.56843	8.54411	9.66966	10.2005	10.3856	8.0445	12.8633	11.5962
	Bn2R-MYB118	S15	0	0	0	0	0	0	0	0	0	0	0	0	0	0.280677	0	0	0	0	0	0	0	0	0	0	0	0
	Bn2R-MYB119	S19	#N/A	#N/A	#N/A	#N/A	#N/A	#N/A	#N/A	#N/A	#N/A	#N/A	#N/A	#N/A	#N/A	#N/A	#N/A	#N/A	#N/A	#N/A	#N/A	#N/A	#N/A	#N/A	#N/A	#N/A	#N/A	#N/A
	Bn2R-MYB120	S25	#N/A	#N/A	#N/A	#N/A	#N/A	#N/A	#N/A	#N/A	#N/A	#N/A	#N/A	#N/A	#N/A	#N/A	#N/A	#N/A	#N/A	#N/A	#N/A	#N/A	#N/A	#N/A	#N/A	#N/A	#N/A	#N/A
	Bn2R-MYB121	S28	#N/A	#N/A	#N/A	#N/A	#N/A	#N/A	#N/A	#N/A	#N/A	#N/A	#N/A	#N/A	#N/A	#N/A	#N/A	#N/A	#N/A	#N/A	#N/A	#N/A	#N/A	#N/A	#N/A	#N/A	#N/A	#N/A
	Bn2R-MYB122	S4	2.47376	3.35095	4.97335	2.71949	4.30667	4.02493	2.90308	2.3948	3.24245	3.69233	2.73723	4.38057	2.58312	3.08481	4.85916	3.99095	4.88987	3.73942	3.89829	3.5373	3.96788	5.75011	5.06033	5.81288	5.14782	5.71788
	Bn2R-MYB123	S16	0	0	0	0	0	0.213628	0	0	0.100315	0	0	0	0	0	0	0.140414	0.0470346	0	0.246231	0.0470652	0	0	0	0	0	0
	Bn2R-MYB124	S17	0	0	0	0	0	0	0.0437261	0	0.0448047	0	0	0	0	0	0	0.0817765	0	0.039414	0	0	0	0.0796655	0	0	0	0
	Bn2R-MYB125	S2	0	0.323075	0	0.0416837	0.0900219	0.178057	0.205507	0.0424725	0.08265	0	0	0	0.426639	1.14905	0.312179	0.395155	1.18009	0.271498	0.0393728	0	0	0	0	0	0.147331	0.0324993
	Bn2R-MYB126	S4	3.73703	3.81801	5.05923	7.45081	7.48666	8.07471	4.71158	9.08448	15.6297	11.114	8.39175	4.82334	17.5877	17.498	11.594	10.4252	2.34691	7.49946	9.75303	10.7586	7.25239	7.09003	2.79567	5.04307	4.51833	6.55723
	Bn2R-MYB127	S22	13.8365	2.77161	3.54584	4.59414	3.58298	5.60691	5.93876	3.89997	5.22677	5.10803	3.34901	7.29883	13.837	16.336	9.72209	7.25396	5.74418	7.2516	4.75403	3.87677	3.53761	5.01733	5.72098	4.29985	2.46537	2.56198
	Bn2R-MYB128	S77	0	0	0	0	0	0	0	0	0	0.030408	0	0	0.0685225	0	0.0947765	0	0.0671955	0	0	0	0	0	0	0	0	0
	Bn2R-MYB129	S38	#N/A	#N/A	#N/A	#N/A	#N/A	#N/A	#N/A	#N/A	#N/A	#N/A	#N/A	#N/A	#N/A	#N/A	#N/A	#N/A	#N/A	#N/A	#N/A	#N/A	#N/A	#N/A	#N/A	#N/A	#N/A	#N/A
	Bn2R-MYB130	S26	#N/A	#N/A	#N/A	#N/A	#N/A	#N/A	#N/A	#N/A	#N/A	#N/A	#N/A	#N/A	#N/A	#N/A	#N/A	#N/A	#N/A	#N/A	#N/A	#N/A	#N/A	#N/A	#N/A	#N/A	#N/A	#N/A
	Bn2R-MYB131	S3	0	0	0	0	0	0	0	0	0	0	0	0	0	0	0.097904	0	0	0	0	0	0	0	0	0	0	0
	Bn2R-MYB132	S1	1.13098	1.22408	1.27116	2.22623	1.49923	0.825125	1.02194	1.14688	1.96024	1.14964	0.705573	0.425812	2.70186	3.44374	3.5174	1.43705	0.958772	1.90227	2.5201	1.7741	1.24254	1.17767	0.959369	2.57712	2.41295	1.30045
	Bn2R-MYB133	S74	2.32002	2.72716	2.03787	2.67952	3.80233	3.04844	2.27657	2.86032	2.73516	2.51287	3.15701	3.34552	4.1718	6.76604	4.59461	3.93761	2.37773	2.68915	2.39495	3.21515	3.14846	3.31538	4.20089	1.4968	4.35471	4.22517
	Bn2R-MYB134	S21	#N/A	#N/A	#N/A	#N/A	#N/A	#N/A	#N/A	#N/A	#N/A	#N/A	#N/A	#N/A	#N/A	#N/A	#N/A	#N/A	#N/A	#N/A	#N/A	#N/A	#N/A	#N/A	#N/A	#N/A	#N/A	#N/A
	Bn2R-MYB135	S8	0.519713	0.709463	0.537656	0.210683	0.613818	0.361047	0.572433	0.453843	0.244298	0.363839	0.204797	0.701003	2.10434	1.79718	2.07908	0.538137	0.278637	0.620408	0.424359	0.555982	0.570439	0.960184	0.555266	0.441674	0.638864	2.0263
	Bn2R-MYB136	S6	0.114188	0.142864	0.217722	0.0551455	0.0602245	0.40867	0	0.056501	0.054451	0	0.0448274	0	0.0534575	0	0.495865	1.32352	0.324841	0	0.055759	0.320186	0.275907	0.051657	0.0973215	0.280412	0.294083	0.0860205
	Bn2R-MYB137	S20	0.0556965	0	0	0	0	0	0	0.057208	0	0	0	0	0	0.178562	0	0	0	0	0	0	0.0403896	0	0	0	0	0
	Bn2R-MYB138	S21	0	0	0	0	0	0	0	0	0	0	0.0410951	0	0	0	0	0.0358725	0	0	0	0	0.033036	0	0	0	0	0
	Bn2R-MYB139	S21	0.675186	0.0846625	0.147122	0	0.2491	0.414996	0.0756895	0	0.658785	0	0.162247	0.15146	0.07536	0.286218	0.250225	0.350117	0.144204	0.0717635	0.154077	0.215944	0.127874	0.365495	0.14701	0.234193	0.069293	0.071172
	Bn2R-MYB140	S12	0	0	0	0.0402527	0	0.0431664	0	0	0	0.0376676	0.0328017	0	0	0.039822	0	0.110437	0.149869	0	0	0	0	0.115255	0	0	0	0.0313937
	Bn2R-MYB141	S74	#N/A	#N/A	#N/A	#N/A	#N/A	#N/A	#N/A	#N/A	#N/A	#N/A	#N/A	#N/A	#N/A	#N/A	#N/A	#N/A	#N/A	#N/A	#N/A	#N/A	#N/A	#N/A	#N/A	#N/A	#N/A	#N/A
	Bn2R-MYB142	S74	48.042	23.11	28.1775	27.8075	38.6929	20.4898	42.5735	26.0452	24.8986	28.6342	20.8185	28.7103	34.5217	50.1861	29.6765	27.4967	30.1249	26.5252	22.6028	28.3341	17.1746	27.4581	27.3696	23.4875	21.963	13.7692
	Bn2R-MYB143	S1	1.23176	1.40097	3.46009	3.93675	5.21936	1.58582	1.05368	2.40419	3.34644	3.00082	2.73598	0.593372	5.03992	7.32182	14.8421	6.43499	0.714521	2.55851	2.7679	4.70284	2.5115	1.49269	1.64274	2.12868	2.23819	4.46997
	Bn2R-MYB144	S3	0.101795	0.296594	0.295039	0.0985865	0.530614	0.0532915	0	0.159651	0.250113	0.229741	0.105225	0.0476688	0	0.968222	0.349684	0.094081	0.0464213	0.574359	0.046518	0.160625	0.0402822	0.41501	0.043814	0.200328	0	0.333166
	Bn2R-MYB145	S36	0.050448	0.0540045	0.0461683	0	0.105833	0	0	0	0	0.231527	0	0.236306	0	0	0	0.090327	0	0.045518	0.294083	0.056375	0	0.320923	0	0	0	0
	Bn2R-MYB146	S3	#N/A	#N/A	#N/A	#N/A	#N/A	#N/A	#N/A	#N/A	#N/A	#N/A	#N/A	#N/A	#N/A	#N/A	#N/A	#N/A	#N/A	#N/A	#N/A	#N/A	#N/A	#N/A	#N/A	#N/A	#N/A	#N/A
	Bn2R-MYB147	S76	#N/A	#N/A	#N/A	#N/A	#N/A	#N/A	#N/A	#N/A	#N/A	#N/A	#N/A	#N/A	#N/A	#N/A	#N/A	#N/A	#N/A	#N/A	#N/A	#N/A	#N/A	#N/A	#N/A	#N/A	#N/A	#N/A
	Bn2R-MYB148	S11	0.0889029	0.0478485	0.0435545	0.551158	0.908972	0.170027	0.215484	0.133582	0.175555	0.330004	0.694198	0.0858255	0.936504	1.76252	2.94567	0.891677	0.175201	0.0812865	0.299981	0.566223	1.03242	0.291867	0.160508	0.0883324	0.367181	0.511614
	Bn2R-MYB149	S8	0.212457	0.113098	0.289816	0.224698	0.494743	0	0.32271	0	0.10188	0.0961845	0	0.301019	0	0.0508695	0.14947	0.144164	0	0.162177	0.246219	0	0.0970413	0.14589	0	0	0.0450415	0.0946885
	Bn2R-MYB150	S22	3.00035	0.826497	1.73976	1.13559	1.35996	2.52299	1.52916	2.33517	3.5368	4.19878	1.62471	1.89192	3.15644	4.37613	3.86008	3.17807	2.08513	3.07309	2.54472	2.28548	0.637652	1.91276	0.571513	0.654467	0.561727	0.40366
	Bn2R-MYB151	S4	9.03393	10.6016	8.11313	8.49392	9.01659	16.5422	12.9009	8.99019	8.83846	11.6549	10.5367	10.3386	9.09648	12.3759	11.1486	13.7911	13.1952	9.22431	8.33451	8.1825	14.2128	8.19631	7.07707	7.03852	10.748	11.1583
	Bn2R-MYB152	S21	#N/A	#N/A	#N/A	#N/A	#N/A	#N/A	#N/A	#N/A	#N/A	#N/A	#N/A	#N/A	#N/A	#N/A	#N/A	#N/A	#N/A	#N/A	#N/A	#N/A	#N/A	#N/A	#N/A	#N/A	#N/A	#N/A
	Bn2R-MYB153	S74	0.298092	0	0	0.511358	0.411982	0.299477	0	0	0	0.267555	0.381416	0	0.289102	0	0	0.088428	0	0.269397	0.458222	0	0	0	0	0.383022	0	0.29231
	Bn2R-MYB154	S12	11.1949	6.83042	3.00498	4.95397	7.63411	7.79128	5.85622	4.96671	3.87599	4.64041	5.42697	3.88049	4.44517	3.52074	6.10707	5.23039	10.2605	3.22576	3.82019	5.26085	5.67102	5.0939	3.11007	2.9473	3.16881	3.27814
	Bn2R-MYB155	S21	0	0.0525975	0.058822	0.130688	0.263331	0.0659815	0	0.0631985	0	0.294069	0	0.119944	0	0.47769	0.297024	0.295323	0.115207	0.365426	0	0.285818	0	0.115741	0	0.312609	0.545445	0.240835
	Bn2R-MYB156	S29	6.96871	6.15018	5.57876	6.78837	5.73577	6.47444	6.36341	7.50139	7.60723	6.48371	7.92846	5.34893	5.72744	6.19223	6.72435	6.88929	6.97227	6.34545	6.30633	7.08253	7.21901	6.31178	5.02132	6.11894	5.79471	6.62766
	Bn2R-MYB157	S13	0	0	0.0352987	0	0.0390437	0.0788365	0	0.0379695	0	0.0359233	0.0905	0	0	0	0	0	0.0343651	0.069089	0	0	0	0	0	0	0.160123	0
	Bn2R-MYB158	S1	17.3079	18.2932	13.8498	22.45	21.8315	19.9767	16.9242	17.2024	23.8199	16.9146	19.5685	14.4115	13.3544	17.6386	19.1215	19.022	12.5002	16.225	15.7317	17.9121	16.9328	13.8971	14.3459	13.3014	15.0798	17.106
	Bn2R-MYB159	S5	0	0	0	0	0	0	0	0	0	0	0	0	0	0	0.0847485	0	0	0	0	0	0	0	0	0	0.0396565	0
	Bn2R-MYB160	S19	0.126231	0.367648	0	0.054175	0	0	0.436958	0.330769	0.28688	0	0.171856	0	0	0.304754	0.219944	0	0	0.0510425	0.519129	0	0	0.360271	0.0478833	0.167119	0	0
	Bn2R-MYB161	S21	#N/A	#N/A	#N/A	#N/A	#N/A	#N/A	#N/A	#N/A	#N/A	#N/A	#N/A	#N/A	#N/A	#N/A	#N/A	#N/A	#N/A	#N/A	#N/A	#N/A	#N/A	#N/A	#N/A	#N/A	#N/A	#N/A
	Bn2R-MYB162	S17	#N/A	#N/A	#N/A	#N/A	#N/A	#N/A	#N/A	#N/A	#N/A	#N/A	#N/A	#N/A	#N/A	#N/A	#N/A	#N/A	#N/A	#N/A	#N/A	#N/A	#N/A	#N/A	#N/A	#N/A	#N/A	#N/A
	Bn2R-MYB163	S7	0.0392756	0	0.395176	0.246632	0.182154	0.18012	0.0665845	0.162659	0	0.252809	0.0280386	0.131879	0.386348	0.261834	0.098824	0.0653565	0	0.269628	0.0977886	0.103517	0.239472	0.0967215	0.0645859	0.0686485	0.242738	0.0309866
	Bn2R-MYB164	S12	0.0413762	0	0	0.12092	0.0854445	0.043231	0.32234	0.0479945	0	0.038004	0	0.0402892	0.0424199	0.075102	0	0.0727395	0.27945	0.198196	0.0409791	0	0	0.0388307	0.106339	0.208388	0.430804	0.101557
	Bn2R-MYB165	S1	3.37021	3.38558	2.62092	2.26443	2.99111	3.45838	2.67594	3.41947	3.79545	3.63999	3.7168	1.79685	3.11361	10.1858	7.95557	7.028	3.73238	3.60587	2.11108	2.8106	2.03165	1.37643	2.14116	1.43973	1.74209	2.05325
	Bn2R-MYB166	S14	0.0384451	0.122734	0	0	0.0397793	0.0387574	0	0	0	0	0.030245	0	0	0	0	0.143844	0.115458	0.103263	0	0	0.0384953	0	0.182693	0.0749391	0	0.0289517
	Bn2R-MYB167	S31	#N/A	#N/A	#N/A	#N/A	#N/A	#N/A	#N/A	#N/A	#N/A	#N/A	#N/A	#N/A	#N/A	#N/A	#N/A	#N/A	#N/A	#N/A	#N/A	#N/A	#N/A	#N/A	#N/A	#N/A	#N/A	#N/A
	Bn2R-MYB168	S29	0.072007	0	0	0	0	0	0	0	0	0	0	0	0	0	0	0	0	0	0	0	0.2588	0	0	0	0	0
	Bn2R-MYB169	S20	0	0	0	0.0520605	0	0.148488	0.097049	0	0.0501745	0	0.114017	0	0	0	0.0441855	0.523929	0.0479744	0	0.0432659	0	0.316908	0	0	0	0.250276	0.195621
	Bn2R-MYB170	S4	6.28265	5.08811	5.46487	6.63004	8.80205	10.0226	6.51701	7.12631	9.13366	9.62589	7.39947	4.93122	8.33838	10.8317	9.32081	9.73925	5.63957	6.32662	6.94453	5.7497	7.28083	7.07386	5.14623	4.02351	5.68541	5.57865
	Bn2R-MYB171	S38	#N/A	#N/A	#N/A	#N/A	#N/A	#N/A	#N/A	#N/A	#N/A	#N/A	#N/A	#N/A	#N/A	#N/A	#N/A	#N/A	#N/A	#N/A	#N/A	#N/A	#N/A	#N/A	#N/A	#N/A	#N/A	#N/A
	Bn2R-MYB172	S23	1.96416	2.77645	2.87318	2.51278	2.11727	2.35355	2.6887	2.39012	3.08613	2.42927	2.17635	2.76391	3.01582	1.84702	2.79483	2.40701	2.07018	2.38686	1.72881	3.24018	2.84606	2.401	2.94319	3.01503	2.07101	2.09755
	Bn2R-MYB173	S26	#N/A	#N/A	#N/A	#N/A	#N/A	#N/A	#N/A	#N/A	#N/A	#N/A	#N/A	#N/A	#N/A	#N/A	#N/A	#N/A	#N/A	#N/A	#N/A	#N/A	#N/A	#N/A	#N/A	#N/A	#N/A	#N/A
	Bn2R-MYB174	S36	0.509046	0.519212	0.247398	0.380705	0.283212	0.0380161	0.411734	0.130526	0.37692	0.158355	0.155413	0.613142	0.198705	1.25741	0.500722	0.371819	0.301717	0.443499	0.806604	0.389545	0.211232	0.294987	0.277816	0.33296	0.904488	0.26319
	Bn2R-MYB175	S12	0.193467	0.304399	0.112119	0	0.15728	0.352047	0.332263	0.0440373	0.0395187	0.0697733	0.287882	0.0355152	0.0384568	0	0	0.0690249	0.452697	0.0756975	0.0342903	0	0.151434	0.0696475	0	0	0.129171	0.0912147
	Bn2R-MYB176	S21	0.254931	0	0	0	0	0	0	0	0	0	0	0	0	0	0	0.059309	0	0	0	0	0	0	0	0	0	0
	Bn2R-MYB177	S21	0.160429	0.154246	0	0	0	0	0.27855	0	0	0	0	0.135577	0	0.132272	0.278923	0.791708	0.133741	0.300297	0	0	0	0	0	0.99421	0	0.108175
	Bn2R-MYB178	S13	0	0	0.214064	0.226	0.0921535	0	0	0.0442389	0	0.0419076	0	0	0	0	0	0	0.0448747	0.0408589	0	0	0	0.163508	0.46555	0.087218	0.038748	0.067218
	Bn2R-MYB179	S13	0.418514	0.353562	1.12881	0.980413	0.980675	0.301297	0.803015	1.5757	2.05239	1.09338	0.930203	0.481073	1.01558	1.40648	1.28736	1.7684	0.528064	1.07581	1.38075	0.697188	0.713912	0.99923	0.921778	1.17049	1.01569	0.970689
	Bn2R-MYB180	S3	0.339039	0.0372495	0.354856	0.146048	0	0.0468125	0.084426	0.103329	0.0921495	0.162247	0.0354665	0.627104	0.0844	0.257105	0	0.123777	0	0.162693	0.128463	0.100577	0.181483	0.0406447	0	0	0.115717	0.377526
	Bn2R-MYB181	S2	1.38774	1.78668	2.71979	1.71346	0.968817	4.42983	1.49225	3.52472	2.41892	2.16246	1.17851	2.09762	4.29667	3.7072	1.86371	2.07541	3.09443	2.51996	2.23853	2.12524	3.56696	1.46969	3.68818	2.7073	2.10718	2.92566
	Bn2R-MYB182	S46	#N/A	#N/A	#N/A	#N/A	#N/A	#N/A	#N/A	#N/A	#N/A	#N/A	#N/A	#N/A	#N/A	#N/A	#N/A	#N/A	#N/A	#N/A	#N/A	#N/A	#N/A	#N/A	#N/A	#N/A	#N/A	#N/A
	Bn2R-MYB183	S78	6.60639	7.90755	6.5681	8.13513	10.4987	6.08329	7.75346	9.28822	6.55019	8.66832	5.215	4.84929	6.56271	5.66138	6.32534	5.46888	4.94162	7.74425	6.38305	4.50745	4.24175	5.95753	4.52543	5.08545	3.73656	3.12402
	Bn2R-MYB184	S14	0	0	0	0	0.044978	0	0	0	0	0	0	0	0	0	0	0	0.0435341	0	0	0	0.0430769	0	0	0	0	0
	Bn2R-MYB185	S21	0	0	0	0.0444561	0.212554	0.296365	0	0.0471082	0	0.0384181	0.0323489	0	0.0803915	0	0.243396	0.294247	0.0370292	0	0	0.0366745	0.107782	0	0	0	0	0.0366703
	Bn2R-MYB186	S10	#N/A	#N/A	#N/A	#N/A	#N/A	#N/A	#N/A	#N/A	#N/A	#N/A	#N/A	#N/A	#N/A	#N/A	#N/A	#N/A	#N/A	#N/A	#N/A	#N/A	#N/A	#N/A	#N/A	#N/A	#N/A	#N/A
	Bn2R-MYB187	S8	5.21682	15.0362	8.05163	8.9388	9.45627	11.5596	8.94166	6.85276	11.4308	11.8272	10.2447	8.59768	5.46098	4.73475	6.90775	9.52046	9.43007	6.13768	7.95275	10.3991	12.5268	6.9978	5.35862	8.97601	7.22456	9.41136
	Bn2R-MYB188	S9	10.1503	8.55695	12.0274	12.2374	11.1667	11.6421	8.47812	13.1822	12.6125	10.5593	14.0724	8.43044	21.291	12.9718	19.0792	16.9088	6.80216	13.5195	11.3867	12.0985	12.553	9.05167	13.1059	12.4976	10.4926	14.6005
	Bn2R-MYB189	S15	0	0	0	0	0	0	0	0	0	0	0	0	0	0	0	0	0	0	0.070381	0	0	0	0	0.14881	0	0
	Bn2R-MYB190	S8	#N/A	#N/A	#N/A	#N/A	#N/A	#N/A	#N/A	#N/A	#N/A	#N/A	#N/A	#N/A	#N/A	#N/A	#N/A	#N/A	#N/A	#N/A	#N/A	#N/A	#N/A	#N/A	#N/A	#N/A	#N/A	#N/A
	Bn2R-MYB191	S24	0	0	0	0.0913345	0.137125	0.137776	0	0	0	0	0.0912815	0	0	0.12688	0	0.0394873	0	0.0902405	0.124677	0.148542	0.0902795	0.082246	0.0444425	0	0	0
	Bn2R-MYB192	S32	0.093008	0.0883605	0.41211	0.204237	0.834511	0.112335	0.446989	0.312964	0.368388	0.200904	0.256391	0.591746	0.905493	0.238749	0.464405	0.669184	0.154473	0.377312	0.106985	0.730111	0.622362	0.329424	1.08488	0.317971	0.50223	0.636352
	Bn2R-MYB193	S24	0	0	0	0.150923	0	0	0	0	0	0	0	0	0	0	0	0	0	0	0	0	0	0	0	0	0	0
	Bn2R-MYB194	S22	59.3103	9.80898	13.9861	13.1092	13.5358	8.11269	21.9562	14.3476	11.1571	13.9319	11.2802	27.1811	34.29	36.983	33.6051	20.6641	12.7093	22.984	16.9042	14.2756	10.1229	16.2139	10.0954	8.72391	10.4729	5.90271
	Bn2R-MYB195	S14	#N/A	#N/A	#N/A	#N/A	#N/A	#N/A	#N/A	#N/A	#N/A	#N/A	#N/A	#N/A	#N/A	#N/A	#N/A	#N/A	#N/A	#N/A	#N/A	#N/A	#N/A	#N/A	#N/A	#N/A	#N/A	#N/A
	Bn2R-MYB196	S12	#N/A	#N/A	#N/A	#N/A	#N/A	#N/A	#N/A	#N/A	#N/A	#N/A	#N/A	#N/A	#N/A	#N/A	#N/A	#N/A	#N/A	#N/A	#N/A	#N/A	#N/A	#N/A	#N/A	#N/A	#N/A	#N/A
	Bn2R-MYB197	S12	7.12151	7.42057	6.67229	7.62492	6.61517	26.904	4.87034	5.55156	6.05803	4.26778	4.06171	9.70684	8.76619	7.50466	5.43639	5.63597	9.67152	7.68411	10.4362	7.80036	4.78889	5.10183	8.14457	7.25765	5.80564	7.92924
	Bn2R-MYB198	S17	0	0	0	0.048896	0	0	0.051207	0	0	0	0.052265	0	0	0	0.160224	0	0.101845	0	0.139308	0.056596	0	0.13986	0	0.149792	0.0435376	0.172262
	Bn2R-MYB199	S76	0	0	0	0	0	0	0	0	0	0.0759365	0	0	0	0	0	0	0	0	0	0	0	0	0	0	0	0
	Bn2R-MYB200	S10	0	0	0.0394058	0.0410002	0	0.0438648	0	0	0	0	0	0	0	0	0	0.343033	0	0	0	0	0.0354473	0	0	0	0	0
	Bn2R-MYB201	S25	#N/A	#N/A	#N/A	#N/A	#N/A	#N/A	#N/A	#N/A	#N/A	#N/A	#N/A	#N/A	#N/A	#N/A	#N/A	#N/A	#N/A	#N/A	#N/A	#N/A	#N/A	#N/A	#N/A	#N/A	#N/A	#N/A
	Bn2R-MYB202	S17	0	0	0.139331	0	0.0438284	0	0	0	0	0	0.087245	0	0	0	0	0	0	0	0	0	0	0	0	0	0	0
	Bn2R-MYB203	S74	#N/A	#N/A	#N/A	#N/A	#N/A	#N/A	#N/A	#N/A	#N/A	#N/A	#N/A	#N/A	#N/A	#N/A	#N/A	#N/A	#N/A	#N/A	#N/A	#N/A	#N/A	#N/A	#N/A	#N/A	#N/A	#N/A
	Bn2R-MYB204	S18	0	0	0	0	0	0	0	0	0.10709	0	0	0	0	0	0	0	0	0.0311306	0	0	0	0	0	0	0	0.0306679
	Bn2R-MYB205	S13	0.0828275	0.12443	0.0843046	0.120641	0	0.305379	0.121845	0.0479651	0	0.0774882	0.085486	0.318463	0	0	0.043838	0.113665	0.228221	0.151044	0.114156	0.0465274	0.205904	0.0380405	0.084333	0.0407501	0.249114	0
	Bn2R-MYB206	S18	0.0320363	0	0.10737	0	0	0.059694	0	0.0285161	0.0852129	0	0	0	0.0270246	0	0.0300286	0.0254929	0	0.0513965	0	0	0.0475527	0	0	0	0	0.0433088
	Bn2R-MYB207	S18	1.90702	1.88189	1.37151	1.57649	2.02769	1.88636	2.16678	1.75365	2.48027	1.55845	1.38117	1.6212	1.731	1.55663	1.93252	1.97385	1.1434	2.25731	1.83196	1.46934	0.936366	1.3805	1.49291	1.00172	0.625642	1.40062
	Bn2R-MYB208	S20	#N/A	#N/A	#N/A	#N/A	#N/A	#N/A	#N/A	#N/A	#N/A	#N/A	#N/A	#N/A	#N/A	#N/A	#N/A	#N/A	#N/A	#N/A	#N/A	#N/A	#N/A	#N/A	#N/A	#N/A	#N/A	#N/A
	Bn2R-MYB209	S78	1.51779	2.03766	1.4568	3.72959	5.61524	8.19775	2.86541	2.7232	1.82169	3.29299	3.0948	1.17396	2.39733	1.8096	1.79647	3.27127	2.40184	1.44193	2.19331	2.96524	2.72825	1.35756	1.45931	1.04357	1.01582	1.30382
	Bn2R-MYB210	S2	#N/A	#N/A	#N/A	#N/A	#N/A	#N/A	#N/A	#N/A	#N/A	#N/A	#N/A	#N/A	#N/A	#N/A	#N/A	#N/A	#N/A	#N/A	#N/A	#N/A	#N/A	#N/A	#N/A	#N/A	#N/A	#N/A
	Bn2R-MYB211	S21	#N/A	#N/A	#N/A	#N/A	#N/A	#N/A	#N/A	#N/A	#N/A	#N/A	#N/A	#N/A	#N/A	#N/A	#N/A	#N/A	#N/A	#N/A	#N/A	#N/A	#N/A	#N/A	#N/A	#N/A	#N/A	#N/A
	Bn2R-MYB212	S18	0.64726	1.73711	0.932351	1.59151	0.756243	0.822653	1.46964	1.29949	1.3358	0.729882	1.87111	0.755866	0.901901	1.11099	2.41342	0.550011	0.965472	1.46845	0.955279	0.488891	0.628086	0.890407	0.672188	0.507428	0.789637	1.04763
	Bn2R-MYB213	S6	0.0456434	4.90088	12.3175	26.6245	34.9558	18.9028	0.198942	5.6776	9.54199	5.46674	2.93348	10.7148	6.18143	24.9998	70.783	62.4678	11.5492	7.76722	5.98502	31.8199	17.9058	13.8323	22.0458	9.89656	12.3292	9.93724
	Bn2R-MYB214	S14	0	0	0	0.0415953	0.090926	0	0	0	0	0.116689	0	0	0	0.0409778	0	0	0	0	0.041961	0	0	0.119114	0	0	0	0
	Bn2R-MYB215	S22	34.3226	9.18932	11.6358	9.50535	19.7083	29.8665	21.6317	20.9772	25.3505	23.5972	24.8633	18.8112	38.6361	45.6554	42.5755	39.3383	21.2454	23.2554	22.3142	13.9779	14.9821	12.9502	8.36146	5.85938	4.22439	5.18905
	Bn2R-MYB216	S4	5.2809	6.63791	7.91495	9.65118	10.9541	1.78833	5.68345	8.62833	9.74959	6.86492	5.90745	8.3036	12.3649	14.699	15.9853	10.2532	4.28619	9.26273	10.6593	8.76464	8.01933	7.19681	9.02797	7.09395	8.69782	6.05456
	Bn2R-MYB217	S21	0	0.066636	0	0	0	0	0	0	0	0	0	0	0	0	0	0	0	0	0	0	0	0	0	0	0	0
	Bn2R-MYB218	S25	0	0	0	0	0	0	0	0	0	0	0	0	0	0.0259084	0	0	0	0	0	0	0	0	0.057078	0	0	0
	Bn2R-MYB219	S8	0.277562	0.23401	0.269861	0.267567	0.163381	0.43029	0	0.321309	0.427917	0.142552	0.136748	0.149131	0.308771	0.149123	0.504569	1.04721	0.143243	0.150773	0	0.179344	0.258087	0.291044	0.090962	0	0.0902605	0.213954
	Bn2R-MYB220	S16	0	0	0	0.053854	0	0	0	0	0	0.0520225	0	0	0	0.207927	0	0	0	0	0	0	0	0	0	0	0	0
	Bn2R-MYB221	S11	0	0	0	0	0	0	0	0	0	0	0	0	0	0	0	0.306611	0	0	0	0	0.0499454	0	0	0	0	0
	Bn2R-MYB222	S22	1.35323	0.0494819	0.18833	0.292437	0.0476359	0	0.398541	0.183302	0.0476104	0.374631	0.09344	0.973468	0.485143	0.691728	0.22511	0.0420528	0.528539	0.25284	0.0420585	0.0421451	0.289025	0.0428132	0.0401693	0	0.158834	0
	Bn2R-MYB223	S2	0.458867	0	0	0	0	0	0.182646	0	0	0	0	0	0	0	0	0	0.21695	0	0	0	0	0.085606	0	0	0.0401729	0
	Bn2R-MYB224	S30	#N/A	#N/A	#N/A	#N/A	#N/A	#N/A	#N/A	#N/A	#N/A	#N/A	#N/A	#N/A	#N/A	#N/A	#N/A	#N/A	#N/A	#N/A	#N/A	#N/A	#N/A	#N/A	#N/A	#N/A	#N/A	#N/A
	Bn2R-MYB225	S44	0	0	0	0.288416	0	0	0	0	0.111953	0	0.059483	0	0	0	0	0	0.163288	0.160973	0.161468	0.202361	0	0.0534455	0	0	0	0
	Bn2R-MYB226	S3	0	0	0	0	0	0	0.058962	0	0	0	0	0	0	0	0	0	0.117095	0	0	0.223718	0.0484844	0	0	0	0	0
	Bn2R-MYB227	S11	1.42625	1.04432	1.79674	2.26443	4.0044	2.08028	0.754138	2.62938	2.22811	2.58632	3.74081	0.901973	3.36922	7.02858	8.2737	4.63342	1.30853	1.59647	1.79787	4.01281	2.04207	0.834448	1.74193	1.49915	2.84633	2.7898
	Bn2R-MYB228	S24	0	0.0720405	0.0862117	0	0.0438079	0.0443526	0	0	0	0.115965	0	0.0810375	0	0	0	0	0	0	0.121327	0	0.0345139	0	0.170652	0	0.0359189	0
	Bn2R-MYB229	S32	0.600834	0	0.703342	0.499866	0.702457	0	0.258151	0.517662	0.100732	0.098655	0.0538835	0.59713	0.518714	0.428414	0.873924	0.380908	0	0.283567	0.34404	0.200116	0.560325	0.573523	0.157852	0.977034	0.132052	0.605766
	Bn2R-MYB230	S8	0	0	0	0	0	0.104149	0.213363	0.204989	0.093187	0.0462527	0.245059	0	0.169511	0.403104	0.161245	0.138286	0.0453851	0.0405209	0.123251	0.115566	0.0363652	0	0.0444589	0	0	0.123641
	Bn2R-MYB231	S15	0.172818	0	0	0.0838085	0	0	0	0	0.079388	0	0.181217	0.0720615	0	0.280656	0	0	0	0	0	0	0	0	0.0768895	0.0760495	0	0
	Bn2R-MYB232	S9	10.7586	6.48193	16.5556	18.0539	12.3508	2.15383	9.84823	14.9301	13.5404	15.4983	9.74187	10.4418	13.4146	10.7668	12.7357	8.01206	2.5002	19.2468	15.727	16.1812	11.6025	10.6817	15.4992	20.251	17.293	14.3718
	Bn2R-MYB233	S8	0.951535	1.14768	1.51004	1.63704	1.06733	0.0418735	1.77778	1.09275	1.66938	2.00771	1.66255	1.20302	0.712482	1.38009	1.447	0.865592	0.324241	1.71545	1.00778	2.03057	1.28048	1.55368	0.557641	1.01428	0.495664	1.97701
	Bn2R-MYB234	S21	0	0	0	0.0410088	0	0	0	0	0	0.120559	0	0	0	0	0	0	0	0	0	0	0	0	0	0.166968	0	0.0326036
	Bn2R-MYB235	S25	#N/A	#N/A	#N/A	#N/A	#N/A	#N/A	#N/A	#N/A	#N/A	#N/A	#N/A	#N/A	#N/A	#N/A	#N/A	#N/A	#N/A	#N/A	#N/A	#N/A	#N/A	#N/A	#N/A	#N/A	#N/A	#N/A
	Bn2R-MYB236	S21	0.390346	0	0.0842015	0	0.0801085	0	0.150517	0	0.156905	0	0	0	0.157507	0.284501	0.0711355	0.559905	0.139282	0	0.074272	0	0	0.421363	0.141873	0	0.130326	0.0582065
	Bn2R-MYB237	S12	0	0.0834742	0	0	0.136677	0.359143	0.0420147	0	0	0	0.0350943	0.0416752	0	0.0845315	0.121947	0.163279	0.168222	0	0	0.040307	0	0	0	0	0.302849	0.210548
	Bn2R-MYB238	S74	0.202625	0	0	0.115575	0	0	0	0	0	0	0	0.0567385	0.056344	0	0	0	0.060562	0	0	0	0	0.165607	0	0	0	0.211055
	Bn2R-MYB239	S28	0.866161	0.732069	1.05974	1.40793	1.02982	1.15597	0.887401	1.2148	0.99627	0.803028	0.780528	0.836772	1.03385	0.718265	0.893071	0.788763	0.553157	1.18589	1.39475	0.813762	0.568514	0.825619	0.940616	0.870316	1.05813	0.82464
	Bn2R-MYB240	S25	0	0.0279922	0	0	0	0	0	0	0	0	0	0	0	0	0	0	0	0	0	0	0	0	0	0	0	0
	Bn2R-MYB241	S1	7.95725	3.15771	2.48336	3.77224	3.22661	1.4402	4.13573	3.74051	4.6115	2.88409	4.25182	3.75695	4.01557	2.81048	3.19	2.72021	4.14018	3.89198	4.02218	3.15633	2.99218	2.76283	3.62266	3.26698	2.91945	2.55045
	Bn2R-MYB242	S7	#N/A	#N/A	#N/A	#N/A	#N/A	#N/A	#N/A	#N/A	#N/A	#N/A	#N/A	#N/A	#N/A	#N/A	#N/A	#N/A	#N/A	#N/A	#N/A	#N/A	#N/A	#N/A	#N/A	#N/A	#N/A	#N/A
	Bn2R-MYB243	S20	0	0	0	0	0	0.0849295	0	0	0	0.0763635	0	0	0	0	0	0	0	0	0	0	0	0	0	0	0	0
	Bn2R-MYB244	S13	#N/A	#N/A	#N/A	#N/A	#N/A	#N/A	#N/A	#N/A	#N/A	#N/A	#N/A	#N/A	#N/A	#N/A	#N/A	#N/A	#N/A	#N/A	#N/A	#N/A	#N/A	#N/A	#N/A	#N/A	#N/A	#N/A
	Bn2R-MYB245	S12	10.8111	7.83559	12.3774	12.5439	9.06433	9.0087	10.2019	7.96755	10.0338	7.80417	5.34405	12.1019	13.573	12.1916	9.23772	8.23891	5.05548	11.4395	16.2984	10.9522	8.62931	8.25513	13.6246	12.8165	9.77861	12.9487
	Bn2R-MYB246	S14	0	0	0	0	0	0	0	0.068482	0	0	0.0355369	0	0	0	0	0	0.0309757	0	0	0.219559	0	0	0	0.0681285	0	0.051785
	Bn2R-MYB247	S37	0	0	0.0792545	0.0698305	0.600469	0.0752435	0.068392	0	0.34852	0.198816	0.17024	0.068605	0.073994	0.411686	0.218879	0.064923	0.131883	0.197407	0	0.328006	0.712699	0.330182	0.277505	0.142955	0.437925	0.163387
	Bn2R-MYB248	S20	#N/A	#N/A	#N/A	#N/A	#N/A	#N/A	#N/A	#N/A	#N/A	#N/A	#N/A	#N/A	#N/A	#N/A	#N/A	#N/A	#N/A	#N/A	#N/A	#N/A	#N/A	#N/A	#N/A	#N/A	#N/A	#N/A
	Bn2R-MYB249	S12	0	0	0	0.318479	0	0.0839345	0.12594	0	0	0	0	0	0	0	0	0	0	0	0	0	0.0413954	0	0	0	0	0.0730965
	Bn2R-MYB250	S24	#N/A	#N/A	#N/A	#N/A	#N/A	#N/A	#N/A	#N/A	#N/A	#N/A	#N/A	#N/A	#N/A	#N/A	#N/A	#N/A	#N/A	#N/A	#N/A	#N/A	#N/A	#N/A	#N/A	#N/A	#N/A	#N/A
	Bn2R-MYB251	S8	#N/A	#N/A	#N/A	#N/A	#N/A	#N/A	#N/A	#N/A	#N/A	#N/A	#N/A	#N/A	#N/A	#N/A	#N/A	#N/A	#N/A	#N/A	#N/A	#N/A	#N/A	#N/A	#N/A	#N/A	#N/A	#N/A
	Bn2R-MYB252	S9	9.56796	3.56288	8.0732	4.81076	2.2823	6.40208	7.96448	9.9051	6.89375	5.78809	5.69194	9.16939	16.7866	12.3462	12.2081	10.0336	5.17464	11.4725	9.79697	6.67045	4.94074	7.3725	11.4458	10.8058	6.09383	10.0459
	Bn2R-MYB253	S10	0	0.0342469	0	0.0786	0	0.0422389	0.0388952	0.140655	0.084288	0	0.0640845	0.0765875	0	0	0	0.945941	0	0.0368556	0.079298	0.0367977	0	0	0	0	0.103784	0
	Bn2R-MYB254	S21	0.132207	0.068838	0.0374669	0	0.255452	0	0.206254	0.0808315	0	0.0765225	0.222135	0	0	0	0.076975	0.0730118	0.0767727	0	0	0.0451642	0.125715	0.11117	0.0344682	0.120876	0	0.0928435
	Bn2R-MYB255	S78	3.95647	7.88975	2.60745	3.92885	4.99373	5.51095	4.87672	5.0687	6.61773	5.65166	2.68216	4.99118	4.88733	2.73228	3.99835	5.02808	3.35816	3.48753	4.56029	2.22605	1.93813	3.77221	2.75299	2.52185	1.77088	0.838272
	Bn2R-MYB256	S25	#N/A	#N/A	#N/A	#N/A	#N/A	#N/A	#N/A	#N/A	#N/A	#N/A	#N/A	#N/A	#N/A	#N/A	#N/A	#N/A	#N/A	#N/A	#N/A	#N/A	#N/A	#N/A	#N/A	#N/A	#N/A	#N/A
	Bn2R-MYB257	S14	0	0	0	0	0	0	0	0	0	0	0	0	0	0	0	0	0	0	0.143415	0	0	0	0	0	0	0
	Bn2R-MYB258	S37	0	0	0	0	0.0774235	0.075197	0.0703095	0	0	0	0	0	0	0	0	0	0	0	0	0	0.150261	0	0	0	0	0
	Bn2R-MYB259	S16	0	0	0	0.117413	0	0	0	0	0	0	0	0	0	0	0	0.099711	0.053734	0	0	0	0.108812	0	0	0	0	0.0961655
	Bn2R-MYB260	S2	#N/A	#N/A	#N/A	#N/A	#N/A	#N/A	#N/A	#N/A	#N/A	#N/A	#N/A	#N/A	#N/A	#N/A	#N/A	#N/A	#N/A	#N/A	#N/A	#N/A	#N/A	#N/A	#N/A	#N/A	#N/A	#N/A
	Bn2R-MYB261	S14	0.060104	0.158307	0.0491163	0	0.221235	0.167601	0	0	0.0542615	0.048953	0	0	0	0.0483174	0	0.147286	0.151818	0.193143	0	0	0	0	0	0	0	0
	Bn2R-MYB262	S27	0.630064	1.71595	1.30094	0.81887	0.153432	2.12881	1.31427	0.395365	1.14707	0.700877	1.27249	0.519122	0.146759	1.62382	0.772656	1.63815	1.46818	1.61718	0.924262	1.06475	0.674575	0.783505	1.9837	1.24844	0.614556	0.762437
	Bn2R-MYB263	S7	1.32025	0.818521	1.17891	1.5303	0.987026	1.35713	0.402195	0.502426	0.778746	0.930843	0.798548	0.769227	1.72987	1.87728	1.16826	1.64704	0.638111	1.53551	1.07933	1.41993	1.53723	0.712234	0.803146	1.00213	1.77635	2.28653
	Bn2R-MYB264	S77	0.730963	0.762267	0.94052	0.707135	0.469964	0.627286	0.682214	0.965617	0.795461	0.655671	0.679303	1.33557	0.510666	0.766563	0.810279	0.691336	0.871271	1.13817	0.757795	0.998376	0.672393	1.12383	0.805132	0.935356	0.602388	1.20762
	Bn2R-MYB265	S4	3.52784	1.61907	2.6836	1.8411	1.04442	1.46906	2.34818	2.79107	2.00523	2.02121	2.10147	2.44139	1.28002	1.94219	0.293101	1.31667	2.44486	1.09808	1.52759	0.703166	1.49108	2.93332	1.01046	0.702845	2.443	1.43976
	Bn2R-MYB266	S19	0	0	0	0	0	0.062666	0	0.059916	0	0.108227	0	0	0	0.115891	0	0.0560235	0.121821	0	0	0.136187	0	0.0543085	0	0.059609	0	0
	Bn2R-MYB267	S23	3.20756	3.48876	3.17081	3.44937	4.89918	4.88524	2.36872	3.50519	4.41652	3.7906	3.97147	2.80284	2.12943	2.51222	4.36065	4.52492	4.48914	3.47409	2.77493	3.67073	3.67961	3.07531	2.7438	2.84647	3.23912	2.33957
	Bn2R-MYB268	S17	0	0.252637	0	0.183481	0.217299	0.302378	0.363758	0.14519	0	0.155088	0	0.0790215	0	0	0.0826674	0.189937	0.0425112	0.084891	0	0.0381329	0	0	0.354376	0.246612	0	0.0316331
	Bn2R-MYB269	S8	0	0	0	0.162088	0	0	0.0948946	0	0.0474333	0	0	0	0	0.0464963	0	0	0	0.0445014	0	0	0	0	0	0	0	0
	Bn2R-MYB270	S78	#N/A	#N/A	#N/A	#N/A	#N/A	#N/A	#N/A	#N/A	#N/A	#N/A	#N/A	#N/A	#N/A	#N/A	#N/A	#N/A	#N/A	#N/A	#N/A	#N/A	#N/A	#N/A	#N/A	#N/A	#N/A	#N/A
	Bn2R-MYB271	S78	4.71579	6.16278	8.36652	12.898	11.3252	6.56796	6.71195	10.8153	11.3708	11.9027	8.10844	3.44953	6.01181	4.92004	5.82083	1.85968	3.0877	7.07025	10.9288	10.8273	3.47078	5.6205	3.56242	7.70838	5.61668	1.80458
	Bn2R-MYB272	S4	2.85545	2.50686	2.69423	2.69224	3.39924	4.11908	3.6187	2.20219	2.28953	2.09056	3.77597	2.98753	3.31188	2.1263	2.39362	2.81834	3.37209	2.56166	2.44475	3.36694	3.61265	3.13328	2.68976	2.41862	3.18789	2.73284
	Bn2R-MYB273	S22	1.85533	0.365864	0.885728	0.842011	1.05172	1.28996	0.760758	0.91103	1.6953	1.66313	0.744309	0.599963	1.792	2.05551	1.57454	1.46704	0.883117	2.02365	0.771861	1.82811	0.853325	1.07141	0.716713	1.34489	0	0.182735
	Bn2R-MYB274	S25	0.0987949	0	0.0332644	0.033245	0	0	0	0	0.029571	0	0	0	0	0	0	0	0	0	0.0276026	0	0	0	0.119872	0	0	0
	Bn2R-MYB275	S11	0.502629	0.385454	0.694104	0.848892	1.18985	0.502346	0.0898842	0.651721	0.223391	0.699923	0.99807	0.211799	0.780949	2.72189	2.28873	1.4131	0.249392	0.601738	0.450989	1.28591	0.918896	0.123299	0.544892	0.614998	1.1747	0.798162
	Bn2R-MYB276	S21	0	0.104996	0	0	0	0	0	0	0	0	0	0	0	0	0	0	0	0	0	0	0	0	0	0	0	0
	Bn2R-MYB277	S3	#N/A	#N/A	#N/A	#N/A	#N/A	#N/A	#N/A	#N/A	#N/A	#N/A	#N/A	#N/A	#N/A	#N/A	#N/A	#N/A	#N/A	#N/A	#N/A	#N/A	#N/A	#N/A	#N/A	#N/A	#N/A	#N/A
	Bn2R-MYB278	S18	0	0	0	0.0903585	0.131008	0	0	0	0.0651105	0	0	0	0	0	0	0	0	0	0	0	0	0	0	0	0	0
	Bn2R-MYB279	S75	0.098689	0	0	0	0	0	0	0	0	0	0	0	0	0	0	0.21914	0	0	0.134577	0	0	0	0	0	0.0435453	0
	Bn2R-MYB280	S23	2.65031	2.40479	1.94867	1.67876	2.62072	1.23269	1.92355	3.12676	2.6289	1.66515	2.72146	1.10194	2.17688	1.67539	1.94644	2.54055	1.91122	2.22121	1.73476	2.49857	2.75854	1.99777	1.72601	2.62804	2.75184	3.4654
	Bn2R-MYB281	S27	0.00023969	0.00457545	0.000321634	7.09154e-05	2.75653	1.00807	2.12934	0.000564506	3.85604e-09	8.6929e-09	1.14235	1.15797e-07	5.06931e-05	0.000246787	0.825502	0.232949	1.25623	0.000844265	2.18971e-06	0.775722	0.0174919	4.45138e-10	0.546955	0.323369	0.0273133	0.00479482
	Bn2R-MYB282	S14	0.173031	0.061428	0.221716	0.284411	0.475357	0.291173	0	0.057705	0.231313	0.63457	0	0.269497	0.269754	0.764973	0.434829	0.469322	0.262547	0.267643	0.537248	0	0.472266	0.0528545	0.304339	0.057712	0.448651	0.149806
	Bn2R-MYB283	S18	0.0226127	0.0851119	0.0286781	0.171667	0	0.0208944	0.0204056	0	0.0838655	0.127928	0	0	0.0525533	0.0725902	0	0	0.0264536	0.0965663	0.196909	0.182835	0.0406168	0.06434	0.0200442	0.051903	0.0897058	0.0305878
	Bn2R-MYB284	S77	0	0	0	0	0	0	0	0	0.063309	0	0	0	0.0191393	0	0	0.0180446	0	0	0.0196419	0	0	0.0373375	0.0173774	0	0	0.0771735
	Bn2R-MYB285	S20	0	0	0	0.182642	0	0	0	0.0722875	0	0	0	0	0	0	0	0.056662	0	0	0	0.142305	0	0	0	0	0	0
	Bn2R-MYB286	S21	0	0	0	0	0	0	0	0	0	0	0	0	0	0	0	0	0	0	0	0	0	0	0	0.0540825	0	0
	Bn2R-MYB287	S25	0	0	0	0	0	0	0	0	0	0.0587495	0	0	0	0	0	0	0	0	0	0	0	0	0	0	0	0
	Bn2R-MYB288	S25	#N/A	#N/A	#N/A	#N/A	#N/A	#N/A	#N/A	#N/A	#N/A	#N/A	#N/A	#N/A	#N/A	#N/A	#N/A	#N/A	#N/A	#N/A	#N/A	#N/A	#N/A	#N/A	#N/A	#N/A	#N/A	#N/A
	Bn2R-MYB289	S25	#N/A	#N/A	#N/A	#N/A	#N/A	#N/A	#N/A	#N/A	#N/A	#N/A	#N/A	#N/A	#N/A	#N/A	#N/A	#N/A	#N/A	#N/A	#N/A	#N/A	#N/A	#N/A	#N/A	#N/A	#N/A	#N/A
	Bn2R-MYB290	S25	0	0	0	0	0	0.178344	0	0	0	0	0	0	0	0	0	0	0	0	0	0	0	0	0	0	0	0
	Bn2R-MYB291	S22	0.820096	0.297141	0.409867	0.536826	0.209696	0.203541	0.226833	0.161902	0	0.397266	0.40022	0.905963	0.54294	0.872681	0.471929	0.362456	0.162372	0.385649	0.960691	0.201191	0.956949	0.513162	0.151125	0.359378	0.58442	0.387791
	Bn2R-MYB292	S2	#N/A	#N/A	#N/A	#N/A	#N/A	#N/A	#N/A	#N/A	#N/A	#N/A	#N/A	#N/A	#N/A	#N/A	#N/A	#N/A	#N/A	#N/A	#N/A	#N/A	#N/A	#N/A	#N/A	#N/A	#N/A	#N/A
	Bn2R-MYB293	S18	#N/A	#N/A	#N/A	#N/A	#N/A	#N/A	#N/A	#N/A	#N/A	#N/A	#N/A	#N/A	#N/A	#N/A	#N/A	#N/A	#N/A	#N/A	#N/A	#N/A	#N/A	#N/A	#N/A	#N/A	#N/A	#N/A
	Bn2R-MYB294	S20	0.25681	0	0	0	0.215546	0.159421	0	0	0.410275	0	0	0.194166	0.146703	0.138455	0	0.32009	0	0.0932895	0	0	0.16888	0	0	0	0.087763	0
	Bn2R-MYB295	S2	2.89048	3.28819	6.60643	4.38246	1.61147	2.76205	3.79597	4.1662	2.42412	2.49431	2.93811	5.61346	4.34022	5.69242	2.88494	2.01447	3.46818	4.07687	6.06208	3.82305	5.07654	5.46073	5.36628	4.03461	4.13175	3.95759
	Bn2R-MYB296	S1	5.11405	4.38677	3.28516	2.65617	2.24497	4.83658	2.67024	4.7855	4.2775	3.65108	4.57533	2.90774	4.93322	3.66418	3.71974	3.40121	3.52177	5.56308	4.7382	2.71211	2.63057	4.8986	5.04536	5.3326	4.45121	2.12747
	Bn2R-MYB297	S29	16.6377	17.7154	17.5089	18.909	14.8766	16.2198	16.4464	20.7934	21.2562	16.9344	20.1886	15.033	17.5288	19.3731	20.5088	17.2438	18.553	17.3433	17.8924	19.6355	19.0273	17.037	17.1264	17.6749	16.9741	20.0182
	Bn2R-MYB298	S28	20.7373	9.62502	8.27756	7.58139	4.93578	4.30832	11.7516	6.99371	8.60106	5.62491	5.51421	15.4469	10.3042	9.88431	10.3498	7.63735	14.8983	11.8503	12.5956	5.04175	3.04231	9.09331	7.76582	8.03206	5.58163	2.41484
	Bn2R-MYB299	S12	1.63424	0.475282	0.333423	0.765687	1.96852	2.02815	0.873688	0.982938	1.01421	0.932012	1.07131	0.270396	1.10463	0.907845	0.747246	2.04615	0.34933	0.655204	0.73737	0.65919	1.17006	0.887719	0.612351	0.952076	0.767535	0.758011
	Bn2R-MYB300	S4	4.59851	4.35937	3.1268	3.14362	3.10318	7.1543	3.89083	5.91984	7.62887	6.31501	4.61953	4.99986	6.47226	5.51303	8.70958	6.419	4.26675	3.94688	4.08718	5.46067	3.46621	3.62194	3.26009	5.19601	3.24606	3.88807
	Bn2R-MYB301	S20	0.090271	0	0.0995645	0	0	0	0	0.0523195	0.134717	0.205184	0.215542	0.0871145	0.0859015	0.0407638	0	0.206452	0.0454956	0.137768	0.088559	0	0.588916	0.167622	0	0.134556	0.153843	0.219671
	Bn2R-MYB302	S20	#N/A	#N/A	#N/A	#N/A	#N/A	#N/A	#N/A	#N/A	#N/A	#N/A	#N/A	#N/A	#N/A	#N/A	#N/A	#N/A	#N/A	#N/A	#N/A	#N/A	#N/A	#N/A	#N/A	#N/A	#N/A	#N/A
	Bn2R-MYB303	S44	0.229438	0.201425	0.369945	0.0659905	0	0	0	0.304952	0.13326	0.124367	0	0.0643025	0.20777	0	0.18896	0.188591	0	0.184873	0.197602	0	0.107695	0	0.0582265	0	0.05872	0
	Bn2R-MYB304	S30	#N/A	#N/A	#N/A	#N/A	#N/A	#N/A	#N/A	#N/A	#N/A	#N/A	#N/A	#N/A	#N/A	#N/A	#N/A	#N/A	#N/A	#N/A	#N/A	#N/A	#N/A	#N/A	#N/A	#N/A	#N/A	#N/A
	Bn2R-MYB305	S30	0.334448	0	0	0.054367	0.103359	0.103669	0.0499132	0	0	0.0445134	0	0.140798	0.147356	0	0	0	0	0	0	0	0.0404673	0.136733	0.127359	0.0487218	0.0428087	0.0374114
	Bn2R-MYB306	S32	0.0387139	0	0.20715	0.255747	0.0400226	0	0.0391942	0.155397	0.190309	0.107329	0.119651	0.14624	0.183508	0.14862	0.159213	0.107215	0.215202	0.305431	0.0725501	0	0.165755	0.071092	0.513814	0	0.400724	0.3447
	Bn2R-MYB307	S20	0	0.0438318	0	0.0394972	0	0	0	0	0	0.18739	0	0.0388844	0	0	0	0	0	0	0	0	0	0	0	0	0.0355188	0
	Bn2R-MYB308	S9	0.285006	0.15929	0.16204	0.275099	0.0350595	0.140584	0.29749	0.402778	0.336936	0.247234	0.544239	0.193491	0.22879	0.44889	0.433992	0.213432	0.0308198	0.231133	0.292608	0.183865	0.124467	0.0926885	0.116734	0.703152	0.380993	0.27378
	Bn2R-MYB309	S19	#N/A	#N/A	#N/A	#N/A	#N/A	#N/A	#N/A	#N/A	#N/A	#N/A	#N/A	#N/A	#N/A	#N/A	#N/A	#N/A	#N/A	#N/A	#N/A	#N/A	#N/A	#N/A	#N/A	#N/A	#N/A	#N/A
	Bn2R-MYB310	S21	0.043681	0	0	0	0	0	0	0	0	0	0	0	0	0.111343	0	0	0	0	0	0	0	0	0	0	0	0
	Bn2R-MYB311	S24	0	0	0.0363725	0	0	0	0	0	0.0413149	0	0	0	0	0	0	0	0	0.0714315	0	0	0.0398932	0	0	0	0	0
	Bn2R-MYB312	S38	#N/A	#N/A	#N/A	#N/A	#N/A	#N/A	#N/A	#N/A	#N/A	#N/A	#N/A	#N/A	#N/A	#N/A	#N/A	#N/A	#N/A	#N/A	#N/A	#N/A	#N/A	#N/A	#N/A	#N/A	#N/A	#N/A
	Bn2R-MYB313	S3	0	0	0	0.0607635	0	0.172968	0	0	0	0	0	0	0	0	0.0527815	0.051796	0	0	0	0	0	0	0	0	0	0
	Bn2R-MYB314	S1	4.59708	2.82792	4.07812	5.55937	7.29178	3.2562	5.31426	5.33865	6.8425	4.34449	3.71901	4.19222	6.13902	5.90165	7.71198	4.13097	4.59436	4.84259	5.13038	5.84597	2.61067	2.61623	3.33211	3.37866	2.78935	2.29449
	Bn2R-MYB315	S74	4.58758	4.53422	5.15656	6.04422	7.81062	2.96386	4.50241	5.24866	4.84022	5.0748	4.1262	2.91512	4.69959	4.29844	2.26657	3.08642	3.57636	4.62235	5.40384	7.14497	4.75942	5.43918	4.97187	5.49895	3.4234	6.25509
	Bn2R-MYB316	S20	0	0	0	0	0	0	0	0	0	0	0	0.0470201	0	0	0	0	0	0	0	0	0	0	0	0	0	0
	Bn2R-MYB317	S21	#N/A	#N/A	#N/A	#N/A	#N/A	#N/A	#N/A	#N/A	#N/A	#N/A	#N/A	#N/A	#N/A	#N/A	#N/A	#N/A	#N/A	#N/A	#N/A	#N/A	#N/A	#N/A	#N/A	#N/A	#N/A	#N/A
	Bn2R-MYB318	S21	0.367274	0	0	0.0807578	0.198726	0.333002	0.367839	0	0.150782	0.195767	0.189116	0.468929	0.131853	0.37147	0.344669	0.373508	0.0748265	0.190199	0.168142	0.10403	0.12158	0.200825	0.437795	0.41454	0.17301	0.393464
	Bn2R-MYB319	S12	0.034292	0.124831	0	0.0334136	0.036299	0	0.200421	0.068848	0.072783	0	0.142299	0.0333891	0	0	0.145089	0	0.134599	0.0349932	0	0	0.169768	0.225444	0	0.0347488	0.178169	0.062054
	Bn2R-MYB320	S74	#N/A	#N/A	#N/A	#N/A	#N/A	#N/A	#N/A	#N/A	#N/A	#N/A	#N/A	#N/A	#N/A	#N/A	#N/A	#N/A	#N/A	#N/A	#N/A	#N/A	#N/A	#N/A	#N/A	#N/A	#N/A	#N/A
	Bn2R-MYB321	S74	12.1165	9.70974	16.6589	22.1368	25.8038	2.22042	15.3503	17.9265	14.7796	18.122	12.406	12.1172	25.8191	40.5355	32.4597	23.5863	5.51355	13.6865	10.6258	30.4593	23.7764	13.835	19.24	11.8681	12.2204	18.2982
	Bn2R-MYB322	S1	0.303625	1.58214	0.311769	0.432466	0.929326	11.0131	0.043225	0	0.786682	0.235286	0.211706	0.202798	0.325968	0.906237	1.50482	0.848023	3.78245	0.559186	0.279151	0.412629	0.209421	0	0.297259	0.0419791	0.220587	0.38539
	Bn2R-MYB323	S3	0.0495951	0.146314	0.10823	0.509015	0.30919	0.257634	0.0495428	0.389142	0.439381	0.090003	0.248441	0.230949	0.283581	1.04246	0.345616	0.538833	0.10064	0.400101	0.318387	0.145576	0.195314	0.0891725	0.18898	0.2909	0.254963	0.722455
	Bn2R-MYB324	S26	#N/A	#N/A	#N/A	#N/A	#N/A	#N/A	#N/A	#N/A	#N/A	#N/A	#N/A	#N/A	#N/A	#N/A	#N/A	#N/A	#N/A	#N/A	#N/A	#N/A	#N/A	#N/A	#N/A	#N/A	#N/A	#N/A
	Bn2R-MYB325	S21	0	0	0	0	0	0	0	0	0	0.0851905	0	0	0	0.0408098	0	0.0425029	0	0	0	0	0	0	0	0	0	0
	Bn2R-MYB326	S2	0.086634	0.138596	0	0	0	0.132818	0	0	0	0.120825	0	0	0	0	0.16182	0.237528	0.0830215	0	0	0	0	0	0.0862195	0	0.0370573	0
	Bn2R-MYB327	S17	0	0	0	0	0	0	0	0	0.0413815	0	0	0	0.0378532	0	0	0.075028	0	0	0	0	0	0	0	0	0	0
	Bn2R-MYB328	S20	0.866895	0.104953	0.0386174	0.376304	0.255692	1.54109	0.283626	1.02826	0.3318	0.507771	0.412997	0.276042	0.58007	0.765971	0.300249	1.03192	0.42389	0.0795986	0.318312	0.413677	0.816918	0.19197	0.200717	0.205486	0.606901	0.269643
	Bn2R-MYB329	S4	2.2307	1.2901	2.6919	3.05654	4.36746	1.92265	1.94594	5.90156	7.8388	4.47091	5.20352	2.31616	7.7904	12.2014	8.01071	5.06767	0.630352	2.86518	4.54349	5.3231	4.27413	2.08799	1.86246	1.91717	2.38042	2.48938
	Bn2R-MYB330	S22	7.54003	1.16639	2.15726	1.82692	1.57471	2.75217	4.08247	2.0399	2.5337	1.16839	1.09023	3.316	8.43271	9.59061	4.9732	4.07034	3.33315	3.59019	2.53032	2.20338	1.11546	2.38246	2.07502	0.752169	2.07628	1.3011
	Bn2R-MYB331	S28	0.491202	1.90379	0.487127	1.16554	1.41725	3.95469	0.56799	0.734731	1.20766	0.931425	1.07552	0.476419	1.03184	0.689004	0.791308	0.770746	2.72377	0.575496	1.30266	1.28393	0.746167	0.686962	1.24817	0.581467	0.506123	1.14429
	Bn2R-MYB332	S19	0	0	0	0	0	0	0	0	0	0	0.081763	0	0	0	0	0	0	0	0	0	0	0	0	0	0	0
	Bn2R-MYB333	S33	3.07291	2.17009	1.97919	2.5935	2.37139	3.05976	2.26567	2.1471	1.61823	1.93124	2.24412	2.94475	1.75903	2.97253	2.13823	3.09424	2.34619	2.19856	2.07355	2.08179	1.61717	2.32266	2.74531	1.78505	2.75878	1.375
	Bn2R-MYB334	S1	1.36057	0.342311	0.508195	0.767702	0.44914	0.502052	1.03206	0.700681	1.20793	0.36269	0.613556	0.916411	0.6383	1.08869	0.490666	0.197522	0.876058	0.660766	1.45955	1.07	0.47362	0.803812	0.456704	1.13539	0.751739	0.105906
	Bn2R-MYB335	S17	0	0.13655	0	0	0	0	0.17479	0	0	0.0413311	0	0	0	0.164726	0.170094	0	0	0	0	0	0	0	0	0	0	0.406156
	Bn2R-MYB336	S7	0.0372394	0	0	0	0	2.13172	0	0	0	0	0	0	0	0	0	0	0	0	0	0	0	0	0	0	0	0
	Bn2R-MYB337	S20	#N/A	#N/A	#N/A	#N/A	#N/A	#N/A	#N/A	#N/A	#N/A	#N/A	#N/A	#N/A	#N/A	#N/A	#N/A	#N/A	#N/A	#N/A	#N/A	#N/A	#N/A	#N/A	#N/A	#N/A	#N/A	#N/A
	Bn2R-MYB338	S13	0	0.080851	0.117703	0.0411118	0.120141	0.118353	0.0381725	0.112507	0	0.243233	0.0685819	0.287686	0.330551	0.0363515	0.0397494	0.13619	0.185659	0.0723123	0.216893	0.127262	0.230638	0.242594	0.28695	0.147828	0.13178	0.356875
	Bn2R-MYB339	S22	40.7448	6.09994	5.73047	6.51084	7.24524	12.8206	14.0421	7.14946	8.80428	11.5686	9.22034	22.0248	17.8068	23.3408	21.9603	10.6753	17.2146	14.7625	9.81189	9.09944	11.5326	11.2759	9.00684	5.33965	7.76667	7.94848
	Bn2R-MYB340	S76	#N/A	#N/A	#N/A	#N/A	#N/A	#N/A	#N/A	#N/A	#N/A	#N/A	#N/A	#N/A	#N/A	#N/A	#N/A	#N/A	#N/A	#N/A	#N/A	#N/A	#N/A	#N/A	#N/A	#N/A	#N/A	#N/A
	Bn2R-MYB341	S11	0.227019	0.07254	0.602623	0.980685	1.75001	0.802742	0.332187	0.672671	0.470868	1.12562	0.88776	0.453014	1.34411	2.01408	2.25441	0.426596	0.439233	0.446259	1.5656	0.974839	0.186813	0.401671	0.321967	0.257823	0.816049	1.10064
	Bn2R-MYB342	S8	0.153542	0.054707	0.093802	0.0494057	0.052947	0.052299	0	0.117615	0	0	0	0.193681	0.206528	0.185621	0.1567	0.187846	0.538677	0	0.188289	0.138013	0.125016	0.139908	0	0	0.309806	0
	Bn2R-MYB343	S16	0.0611565	0.0577395	0.101283	0	0	0.0566275	0.05164	0.116917	0.052339	0.0981445	0	0	0.110992	0	0.113987	0	0.158921	0	0.052579	0	0.0891535	0	0	0	0	0
	Bn2R-MYB344	S21	0	0	0	0	0	0	0	0.0757805	0	0	0	0	0	0	0	0	0	0	0	0	0	0	0	0	0	0
	Bn2R-MYB345	S4	2.84122	4.32588	4.30016	6.09214	8.93336	5.70433	5.25939	6.75124	6.35523	5.60571	5.99084	3.0003	7.31007	6.3226	5.41587	4.33347	3.11548	4.48684	6.87432	7.51937	7.03557	4.04516	3.37523	3.13469	4.4706	5.86856
	Bn2R-MYB346	S22	0.341689	0.088229	0.289857	0.370039	0.0543065	0.321047	0.267061	0.10403	0.772178	0.292938	0.0533465	0.253722	0.627903	0.493318	0.804841	0.946135	0.09627	0.485217	0.955524	0.12035	0.212755	0.388725	0.090974	0.052292	0.362737	0.348242
	Bn2R-MYB347	S4	0	0.0881082	0.259665	0.133957	0.143988	0	0.0465421	0	0.0946515	0.465935	0	0.25934	0.0432628	0	0	0.207757	0.124461	0.0891222	0.262258	0.187008	0.216099	0.0414745	0.414874	0.0453887	0.161333	0.183003
	Bn2R-MYB348	S25	0	0.0262749	0	0	0	0	0	0	0	0.089081	0	0	0	0	0	0	0	0	0.060608	0	0	0	0	0	0	0
	Bn2R-MYB349	S4	1.07412	0.402774	0.571963	0.455477	0.836881	1.26369	0.427734	0.417625	0.581935	0.89126	0.632292	0.577467	1.09805	1.17428	2.86125	2.09214	1.31764	0.801882	0.455074	0.820537	0.999169	0.545218	0.449686	0.291878	0.403431	0.895539
	Bn2R-MYB350	S5	0	0	0.0840665	0	0	0	0	0	0	0	0	0	0	0	0	0	0	0	0	0	0	0	0	0	0	0
	Bn2R-MYB351	S29	9.1468	8.39828	9.10037	8.86502	8.1003	7.98318	8.24478	9.93281	8.69291	8.98667	9.05831	6.45894	7.61633	8.24395	8.8874	8.81996	8.29862	8.50485	7.7221	8.4854	8.16647	8.61389	8.52232	8.18175	7.83746	8.22479
	Bn2R-MYB352	S21	0	0	0	0.113465	0.5481	0.108579	0	0.207413	0.320524	0	0	0.292959	0	0.190897	0	0.478263	0	0.095633	0	0	0.108639	0.189626	0	0	0.180906	0
	Bn2R-MYB353	S12	#N/A	#N/A	#N/A	#N/A	#N/A	#N/A	#N/A	#N/A	#N/A	#N/A	#N/A	#N/A	#N/A	#N/A	#N/A	#N/A	#N/A	#N/A	#N/A	#N/A	#N/A	#N/A	#N/A	#N/A	#N/A	#N/A
	Bn2R-MYB354	S12	23.1517	7.98542	2.18371	6.80876	11.1489	11.2424	8.12449	6.26764	4.31529	6.06917	13.74	4.59558	5.22811	5.33185	6.54011	8.95292	8.29385	2.97002	3.66992	3.5703	9.92882	6.70331	2.29714	2.97591	4.92053	3.66714
	Bn2R-MYB355	S74	0.265083	0.180219	0	0.0516135	0	0.328646	0.101861	0	0	0.0499091	0.08358	0.0515875	0.6271	0.146352	0.0551345	0.097462	0	0.0480359	0.0476681	0	0.0433033	0	0.090475	0	0	0
	Bn2R-MYB356	S16	0	0.164657	0.053836	0.0470501	0	0.101477	0	0	0	0.0455603	0	0.0460858	0	0	0	0.308993	0.22552	0.050398	0	0	0.152382	0.089605	0	0.0484813	0	0.0438257
	Bn2R-MYB357	S38	#N/A	#N/A	#N/A	#N/A	#N/A	#N/A	#N/A	#N/A	#N/A	#N/A	#N/A	#N/A	#N/A	#N/A	#N/A	#N/A	#N/A	#N/A	#N/A	#N/A	#N/A	#N/A	#N/A	#N/A	#N/A	#N/A
	Bn2R-MYB358	S25	#N/A	#N/A	#N/A	#N/A	#N/A	#N/A	#N/A	#N/A	#N/A	#N/A	#N/A	#N/A	#N/A	#N/A	#N/A	#N/A	#N/A	#N/A	#N/A	#N/A	#N/A	#N/A	#N/A	#N/A	#N/A	#N/A
	Bn2R-MYB359	S23	2.91876	2.03215	2.24558	3.13833	2.5418	2.31996	3.8058	2.50598	3.35594	2.61416	3.60124	1.35791	2.03347	1.84646	1.40496	2.09886	2.34059	1.42995	2.62109	3.02963	2.55007	2.68708	2.08746	2.80556	3.25749	2.23561
	Bn2R-MYB360	S26	0	0	0	0	0	0	0	0	0.059186	0	0	0	0	0	0	0	0	0	0	0	0.093222	0	0	0	0	0.102373
	Bn2R-MYB361	S36	5.51219	1.97528	2.94188	2.35672	1.32829	1.11586	2.94749	2.88715	3.08885	3.24333	1.50921	3.54805	2.96111	3.40593	2.40285	1.59989	2.99647	3.89694	3.35004	2.27522	1.06568	2.47113	1.82816	2.96942	3.89362	1.82403
	Bn2R-MYB362	S12	0.805813	0.12104	0.106482	0	0.235603	0.471917	0	0.0376029	0	0.138985	0.122201	0.0360596	0.326591	0	0.0398691	0.203581	0.364313	0	0	0	0.29363	0.0699365	0.214612	0	0	0.0287925
	Bn2R-MYB363	S21	0.192478	0.137788	0	0	0	0	0	0.191567	0	0	0.152473	0	0.198138	0.358344	0	0.057172	0	0.291918	0.125999	0.175082	0	0	0	0.064392	0	0.057823
	Bn2R-MYB364	S3	0.137473	0	0.177484	0	0.138008	0.0448711	0	0	0	0	0	0	0.0443877	0.167136	0.0883714	0.079675	0.245429	0.159587	0.0854645	0.0492947	0.213793	0	0.151889	0.217705	0.037753	0.0330492
	Bn2R-MYB365	S13	0	0	0.096643	0	0	0	0	0	0	0	0	0	0.0836655	0.0795085	0	0	0.0398439	0	0	0	0.0716435	0.120711	0	0	0	0.0392827
	Bn2R-MYB366	S14	0.0400533	0	0.0365709	0	0	0	0	0	0	0	0.0410791	0	0	0	0	0.11079	0.2196	0	0	0	0	0	0.0337611	0	0.0344136	0
	Bn2R-MYB367	S22	93.6643	18.4237	8.84647	12.8321	12.233	19.2539	35.9509	10.8422	13.8026	13.8971	8.39901	36.4286	37.7108	42.5577	33.8015	17.8573	25.7878	26.9159	24.7936	19.2586	7.51769	19.1097	25.7069	16.8939	18.4866	9.11288
	Bn2R-MYB368	S19	#N/A	#N/A	#N/A	#N/A	#N/A	#N/A	#N/A	#N/A	#N/A	#N/A	#N/A	#N/A	#N/A	#N/A	#N/A	#N/A	#N/A	#N/A	#N/A	#N/A	#N/A	#N/A	#N/A	#N/A	#N/A	#N/A
	Bn2R-MYB369	S1	3.22077	2.45127	3.31999	2.79635	1.92729	1.91895	3.38752	2.25765	2.64868	2.76137	2.56193	3.52255	4.41128	1.66176	2.85485	1.26776	1.55746	3.18039	2.48977	3.5464	2.15559	2.05178	2.80859	2.89905	2.27585	1.60712
	Bn2R-MYB370	S17	#N/A	#N/A	#N/A	#N/A	#N/A	#N/A	#N/A	#N/A	#N/A	#N/A	#N/A	#N/A	#N/A	#N/A	#N/A	#N/A	#N/A	#N/A	#N/A	#N/A	#N/A	#N/A	#N/A	#N/A	#N/A	#N/A
	Bn2R-MYB371	S7	1.14071	1.68418	1.13652	0.824756	0.852181	0.153426	0.714074	0.448836	0.376342	0.575689	0.534739	0.982302	0.340836	0.306667	0.290613	0.44208	0.65059	1.1892	1.84333	0.622963	0.994993	1.6047	0.497875	0.736444	0.67562	0.640596
	Bn2R-MYB372	S13	0	0.239905	0.154462	0	0.30923	0	0.0398325	0	0.0435096	0.151838	0.0331239	0	0.167291	0.160609	0.131872	0	0	0.0755645	0.198496	0.206481	0.103151	0.153238	0.0421147	0.122756	0.0732205	0.0696305
	Bn2R-MYB373	S12	#N/A	#N/A	#N/A	#N/A	#N/A	#N/A	#N/A	#N/A	#N/A	#N/A	#N/A	#N/A	#N/A	#N/A	#N/A	#N/A	#N/A	#N/A	#N/A	#N/A	#N/A	#N/A	#N/A	#N/A	#N/A	#N/A
	Bn2R-MYB374	S12	2.97599	20.5145	1.51852	2.44582	2.27216	20.4402	1.88206	0.966485	1.07629	1.80233	1.55719	4.64516	2.80855	1.47952	5.59732	3.158	45.5447	2.95748	3.34117	1.79144	3.58995	2.39564	4.68305	1.8857	1.87428	3.00057
	Bn2R-MYB375	S1	7.3101	3.88489	5.75016	5.80312	7.41108	6.39568	5.32728	5.2029	8.36752	6.11571	5.25076	3.84511	7.16716	13.9226	14.6606	9.04167	3.35631	5.90039	3.81054	4.73081	4.28456	3.98956	3.53585	3.48016	3.5322	4.62563
	Bn2R-MYB376	S31	0	0	0	0	0	0	0.0349706	0	0	0	0	0	0	0	0	0	0	0	0	0	0.056706	0	0	0	0	0
	Bn2R-MYB377	S31	0	0	0	0	0	0	0	0	0	0	0	0	0	0	0	0	0	0	0	0	0.0285688	0	0	0.069261	0	0
	Bn2R-MYB378	S75	#N/A	#N/A	#N/A	#N/A	#N/A	#N/A	#N/A	#N/A	#N/A	#N/A	#N/A	#N/A	#N/A	#N/A	#N/A	#N/A	#N/A	#N/A	#N/A	#N/A	#N/A	#N/A	#N/A	#N/A	#N/A	#N/A
	Bn2R-MYB379	S29	0.516938	0.381279	0.74382	1.54977	0.258685	1.35271	1.13467	0.829909	0.777875	0.740275	0.783018	0.770427	0.569155	0.169783	0.443839	0.628517	0.312381	1.28919	0.989542	0.310833	0.870382	0.685635	0.471689	0.86575	0.695567	0.82251
	Bn2R-MYB380	S18	0	0	0	0	0	0.285807	0	0	0	0.0329225	0	0	0	0.03144	0	0	0	0	0	0	0	0	0	0	0	0
	Bn2R-MYB381	S14	#N/A	#N/A	#N/A	#N/A	#N/A	#N/A	#N/A	#N/A	#N/A	#N/A	#N/A	#N/A	#N/A	#N/A	#N/A	#N/A	#N/A	#N/A	#N/A	#N/A	#N/A	#N/A	#N/A	#N/A	#N/A	#N/A
	Bn2R-MYB382	S78	14.479	9.43782	12.7483	11.9369	10.5947	4.6897	13.2527	11.7439	13.9346	14.6663	11.3747	14.7779	13.1602	7.23643	9.49411	12.4258	10.496	12.6543	12.6732	12.3792	9.41029	9.61457	11.9309	13.1052	11.7075	11.1846
	Bn2R-MYB383	S14	0	0.138968	0.0773495	0	0.473	0	0	0	0	0	0	0	0.0846165	0	0	0.0773975	0	0	0	0.0757565	0.0417512	0	0.0412872	0.0413038	0	0.0367068
	Bn2R-MYB384	S21	0	0	0	0	0.0452132	0.274626	0.0444109	0.175166	0.0914765	0.0814008	0.179911	0.0420206	0.0449785	0	0.0462327	0	0	0.0892155	0.0853695	0.0395771	0	0	0	0	0	0.0393629
	Bn2R-MYB385	S10	0	0.0899235	0.0928395	0.0816285	0	0	0.0400165	0	0	0.0377735	0.0331155	0	0	0.0404122	0	0.112828	0	0	0.153584	0.0473171	0.0770462	0.116084	0	0	0.0366454	0
	Bn2R-MYB386	S8	2.14877	5.58086	3.06275	2.77963	3.80631	3.9475	2.02905	4.81817	4.44867	5.26024	3.73369	3.2836	2.24433	2.84737	4.09489	3.74266	2.74891	2.79847	3.29995	4.68875	5.62602	2.97915	2.29435	1.99853	3.47284	2.99718
	Bn2R-MYB387	S9	8.83139	8.63772	11.5281	9.4951	7.88065	12.3691	5.92602	8.42507	9.29736	6.35916	6.39635	9.75098	16.4976	11.1254	13.0979	12.5276	8.07401	10.305	10.8869	8.58609	6.49033	7.95956	11.7597	10.2887	8.6654	11.2011
	Bn2R-MYB388	S15	0	0	0	0	0	0	0	0	0	0	0	0	0	0	0	0	0	0	0	0	0	0	0	0.144221	0	0.055076
	Bn2R-MYB389	S32	0.52044	0.17635	0.33572	0.186586	0.330241	0.434927	0.170361	0.24299	0.445788	0.25803	0.16344	0.264452	0.781791	0.0952265	0.701968	0.380675	0.307747	0.531482	0.331378	0.0787565	0.449711	0.383603	0.440088	0.206467	0.389584	0.327984
	Bn2R-MYB390	S24	0	0.139013	0	0	0.099163	0	0	0.07275	0	0	0	0.08841	0.0297086	0	0	0.083434	0	0	0	0.070099	0	0	0	0	0.079553	0
	Bn2R-MYB391	S14	2.28651	1.5753	2.22586	1.28841	3.06841	1.38439	1.9679	2.07091	1.7651	1.64904	1.67572	1.4019	1.77996	1.01534	1.63881	1.52826	1.31119	1.12493	1.35568	1.54432	1.46782	1.36311	0.727809	0.68017	1.15597	1.19915
	Bn2R-MYB392	S8	0	0	0	0	0	0	0	0	0	0	0	0	0	0	0.050522	0	0	0	0	0	0	0	0	0	0	0
	Bn2R-MYB393	S44	0	0	0.546353	0	0	0.452332	0	0.194873	0.232564	0.406477	0.160315	0.108308	0.057158	0.155755	0.270578	0.207383	0.669361	0.110998	0.220285	0.13048	0.228442	0	0.197613	0.166919	0.242291	0.0850205
	Bn2R-MYB394	S13	0.317613	1.18245	0.531889	0.958464	0.691307	3.56828	0.560431	1.87599	2.56697	1.56333	1.91958	0.904802	1.76852	1.26159	1.17899	1.30937	1.33382	1.52719	1.29006	1.46255	1.35889	0.841192	0.99338	1.15256	1.41937	0.805948
	Bn2R-MYB395	S10	0.0425175	0	0	0	0.0447823	0	0	0	0	0	0	0	0	0.114879	0	0	0	0	0	0.0478798	0	0	0	0	0	0
	Bn2R-MYB396	S1	16.4997	15.3735	14.4715	19.0192	18.9479	16.0177	16.0279	15.2474	20.694	17.3222	17.1495	12.2706	14.6596	13.9933	11.9421	14.1074	11.2258	15.71	14.9358	14.4114	14.4232	13.4005	13.6112	13.9999	13.9922	14.1245
	Bn2R-MYB397	S13	0	0	0.0370784	0.082794	0	0.084061	0	0.126592	0.0418232	0.075959	0.0411829	0	0	0	0	0.108662	0	0.0813965	0	0	0.0745834	0.0371919	0	0	0	0
	Bn2R-MYB398	S21	0	0	0	0	0	0	0.0393264	0	0	0	0	0	0	0	0	0	0	0	0	0	0	0	0	0	0	0
	Bn2R-MYB399	S14	0.0347621	0	0	0	0	0.0713331	0.0662295	0.0346518	0	0.0628245	0	0	0.0329793	0	0.0367835	0.284898	0.0696525	0	0.03169	0.154511	0.069377	0	0.088705	0.068379	0.029798	0.026221
	Bn2R-MYB400	S36	0.170428	0.042175	0	0.145766	0.0530845	0	0.101942	0.115585	0	0.140937	0.0400542	0.0473925	0.0514615	0.0455601	0	0	0	0.091216	0	0.113296	0.153112	0	0.172642	0	0	0.0382265
	Bn2R-MYB401	S6	0.0602425	0.256298	0.569916	0.321781	0.51035	0.370557	0	0	0.121459	0.450329	0.255206	0.74705	0.246147	0.111279	0.428472	0.376142	0.681327	0.21875	0.118527	0.19133	0.371872	0.110706	0.231432	0	0.209857	0.29135
	Bn2R-MYB402	S8	0.224412	0.10072	0.715945	0.21733	0.331719	0.491367	0.305012	0.0527045	0.800023	0.290838	0.288498	0.696784	2.50301	1.33271	1.55296	1.06079	0.58737	0.532911	0.495398	0.392115	0.998371	0.967857	0.345201	1.61081	0.863671	1.35833
	Bn2R-MYB403	S13	0.756909	0.692294	0.0543295	0.096065	0.157964	0.258423	0.335799	0.0492594	0.508902	0.137897	0.347135	0.047807	0.0474475	0.231541	0.243607	0.810742	0.273111	0.235021	0.607926	0.155584	0.17271	0.182553	0.100823	0.499343	0.253584	0.209944
	Bn2R-MYB404	S12	0.658057	0.937006	5.03757	1.7376	0.868248	0.336331	0.618568	1.87221	0.981694	1.50954	0.72565	9.42418	5.98393	15.8569	5.77591	3.60799	0.786133	2.82041	5.10253	2.36698	5.50465	1.74283	9.17446	1.81828	2.52301	3.54302
	Bn2R-MYB405	S4	0	0	0	0	0	0	0	0	0	0	0.0559615	0	0	0	0	0	0	0	0	0	0	0	0	0	0	0.0483437
	Bn2R-MYB406	S6	42.8419	40.6043	39.4218	39.9114	55.5293	46.9744	38.1485	33.3567	47.7843	47.0422	39.1493	43.8085	34.715	36.7557	50.1084	45.9862	37.5549	37.4394	38.7882	49.8019	47.0385	31.5999	48.0565	40.7524	37.1395	52.8572
	Bn2R-MYB407	S24	0.125133	0	0	0	0.0588365	0	0	0	0	0	0	0	0	0	0	0.254786	0	0	0	0.151832	0	0	0	0	0.0484518	0.0423101
	Bn2R-MYB408	S30	0	0	0	0	0	0	0	0	0	0	0	0.093491	0	0	0	0	0	0	0	0	0	0.091209	0	0	0	0
	Bn2R-MYB409	S9	0.0359816	0	0	0	0.0379849	0.755104	0.0723458	0	0.0351552	0.067815	0.0661414	0	0.0373129	0.0350862	0.0724228	0.0335312	0.0987945	0	0	0	0.0670712	0	0.0362708	0.0357226	0.0310478	0.0602535
	Bn2R-MYB410	S3	#N/A	#N/A	#N/A	#N/A	#N/A	#N/A	#N/A	#N/A	#N/A	#N/A	#N/A	#N/A	#N/A	#N/A	#N/A	#N/A	#N/A	#N/A	#N/A	#N/A	#N/A	#N/A	#N/A	#N/A	#N/A	#N/A
	Bn2R-MYB411	S18	2.7376	3.70736	2.17763	2.30396	2.0226	2.75244	3.26005	2.87072	2.40103	2.69305	3.29625	2.67615	2.63337	1.92822	2.88547	2.59556	3.4328	2.3272	2.5981	3.2355	3.34564	2.3371	2.30398	2.54879	2.19057	2.42132
	Bn2R-MYB412	S46	0	0	0	0	0	0	0	0	0	0	0	0	0	0.0362454	0	0	0	0	0	0	0	0.073941	0	0.079142	0	0
	Bn2R-MYB413	S12	4.19378	7.31712	9.8944	8.37421	7.27984	4.28397	4.36276	2.71736	4.34861	7.65594	3.4127	7.82895	4.6307	4.7588	6.14077	4.13353	10.0207	4.83804	8.36722	6.67968	4.2833	5.4623	8.66238	10.0529	5.0379	6.74595
	Bn2R-MYB414	S17	0	0	0.0372335	0.347682	0.417139	0.0417585	0.0381702	0.079784	0.083356	0.220324	0.207976	0.0375481	0.151819	0.0361824	0.202211	0.25597	0	0.109738	0.0369295	0.244269	0.549422	0.110668	0.104163	0	0.069201	0.162228
	Bn2R-MYB415	S21	#N/A	#N/A	#N/A	#N/A	#N/A	#N/A	#N/A	#N/A	#N/A	#N/A	#N/A	#N/A	#N/A	#N/A	#N/A	#N/A	#N/A	#N/A	#N/A	#N/A	#N/A	#N/A	#N/A	#N/A	#N/A	#N/A
	Bn2R-MYB416	S18	0.904646	0.899197	0.457318	0.275928	0.983423	1.4764	0.338698	0.538487	0.418618	0.728884	0.522443	0.596977	0.316433	0.236095	0.994367	0.55749	0.93281	0.323934	0.571509	0.621524	0.577709	0.876744	0.404219	0.627865	0.4227	0.262876
	Bn2R-MYB417	S21	#N/A	#N/A	#N/A	#N/A	#N/A	#N/A	#N/A	#N/A	#N/A	#N/A	#N/A	#N/A	#N/A	#N/A	#N/A	#N/A	#N/A	#N/A	#N/A	#N/A	#N/A	#N/A	#N/A	#N/A	#N/A	#N/A
	Bn2R-MYB418	S12	3.85103	4.77779	9.73572	7.98489	8.61148	5.36627	6.89677	4.92744	5.16034	3.17499	4.65192	10.7482	14.2572	10.9652	6.0797	6.07801	3.16942	4.93087	10.6355	8.39672	5.46378	5.02198	14.0763	9.50948	6.14208	9.296
	Bn2R-MYB419	S18	#N/A	#N/A	#N/A	#N/A	#N/A	#N/A	#N/A	#N/A	#N/A	#N/A	#N/A	#N/A	#N/A	#N/A	#N/A	#N/A	#N/A	#N/A	#N/A	#N/A	#N/A	#N/A	#N/A	#N/A	#N/A	#N/A
	Bn2R-MYB420	S15	0	0	0	0	0	0	0	0	0	0	0	0	0	0.135055	0	0	0	0	0	0	0	0	0	0	0	0
	Bn2R-MYB421	S11	0	0	0	0.150864	0	0	0	0	0	0	0.213419	0	0	0	0	0.095524	0	0	0	0	0	0	0	0	0.224272	0
	Bn2R-MYB422	S21	0	0.355979	0	0.363391	0.293275	0.645508	0.188518	0.190193	0.0961007	0.13404	0.152691	0	0	0.0458171	0.134879	0.219471	0.0471711	0.144174	0.0467019	0.437093	0.0487983	0	0	0.0925795	0.120764	0.122793
	Bn2R-MYB423	S1	1.99687	2.20149	1.43132	2.80711	2.89826	1.71008	1.17218	2.09545	3.40157	3.25304	2.30588	0.567233	2.999	4.26707	5.32691	5.2634	1.30095	1.38065	2.79853	2.94677	2.33651	1.47924	1.82407	1.79081	2.04383	2.40484
	Bn2R-MYB424	S74	#N/A	#N/A	#N/A	#N/A	#N/A	#N/A	#N/A	#N/A	#N/A	#N/A	#N/A	#N/A	#N/A	#N/A	#N/A	#N/A	#N/A	#N/A	#N/A	#N/A	#N/A	#N/A	#N/A	#N/A	#N/A	#N/A
	Bn2R-MYB425	S20	#N/A	#N/A	#N/A	#N/A	#N/A	#N/A	#N/A	#N/A	#N/A	#N/A	#N/A	#N/A	#N/A	#N/A	#N/A	#N/A	#N/A	#N/A	#N/A	#N/A	#N/A	#N/A	#N/A	#N/A	#N/A	#N/A
	Bn2R-MYB426	S32	0	0.091378	0	0.233021	0	0.074677	0.0350282	0.0428074	0	0.0331477	0.114002	0	0.292312	0.103827	0.254124	0.3372	0.0747275	0.0372002	0.20647	0.163125	0.0905545	0.0336547	0.072064	0	0.126783	0.0323852
	Bn2R-MYB427	S6	0	0	0	0	0	0.06174	0	0	0	0	0	0	0	0	0	0	0	0	0	0	0	0	0	0	0	0
	Bn2R-MYB428	S6	0.349724	0.260005	0.228583	0.215147	2.08418	1.06512	0.392944	0.533725	0	0.671054	0.164516	0.688025	0.823519	0.7968	0.727182	0.477744	0.988422	0.503906	0.499329	0.331944	0.243571	0.28406	1.19286	0	0.631513	0.276431
	Bn2R-MYB429	S4	1.92003	3.27024	2.30513	2.95043	3.95119	2.13118	2.90013	2.48723	2.79186	2.02089	1.96252	1.92504	2.2759	1.41809	2.5491	3.13725	2.86545	1.67396	2.33431	3.12594	2.08557	1.31677	2.05097	1.96771	3.76295	4.85722
Bn3R-MYBs (R1R2R3-MYB genes)	Bn3R-MYB01	3R-MYB	0.21047	0.0693711	0.202366	0.224857	0.162483	0.10705	0.191536	0.173086	0.131329	0.144148	0.189628	0.341129	0.13518	0.115004	0.0322849	0.116062	0.261126	0.110447	0.216718	0.15072	0.0799524	0.190852	0.121293	0.172691	0.209722	0.195191
	Bn3R-MYB02	3R-MYB	0.147066	0.166707	0.546254	0.357204	0.28887	0.0137768	0.304824	0.225874	0.208789	0.13457	0.16335	0.481985	0.400145	0.613336	0.350879	0.338859	0.185113	0.475349	0.390749	0.279273	0.403435	0.434572	0.339946	0.560374	0.64144	0.527793
	Bn3R-MYB03	3R-MYB	2.28664	1.65888	2.05036	1.79525	1.8857	1.49461	1.67388	1.90694	1.77064	2.0928	2.39994	2.4417	2.02138	1.93404	1.68895	2.59111	1.37792	1.99171	1.70479	2.07693	1.86012	2.13543	1.97386	1.98109	2.16166	2.25899
	Bn3R-MYB04	3R-MYB	1.29254	1.1717	1.1045	1.45522	1.14204	1.12332	1.49429	1.31391	1.54745	0.935723	1.19045	1.6235	1.03978	1.28823	1.48044	1.46112	0.972237	1.45049	1.68518	1.35951	1.04357	1.19509	1.25892	0.881521	1.09884	1.13174
	Bn3R-MYB05	3R-MYB	2.43258	2.23888	1.81053	2.2081	2.36274	2.03558	2.51128	2.35363	2.40078	2.37244	2.59858	2.01442	1.63689	2.32316	2.301	2.20831	1.97872	2.04455	2.54797	2.23965	2.76821	1.96423	1.50396	2.5618	2.19229	1.67718
	Bn3R-MYB06	3R-MYB	0.784774	1.07477	1.07189	1.46794	1.04107	0.873824	1.09314	1.03705	0.936319	0.887092	1.04988	0.746738	1.04518	1.07233	0.997255	1.01554	0.580358	1.04762	0.741953	1.18384	1.05173	0.819791	1.06559	1.03298	1.22213	0.743803
	Bn3R-MYB07	3R-MYB	0.441808	0.546546	1.3043	1.2254	1.21431	0.760573	0.60346	0.764254	1.00718	0.84693	0.786528	1.08506	1.11957	1.61731	1.13352	0.612069	0.68383	0.833722	0.868485	0.724699	1.22937	1.10962	0.905537	0.898805	1.23986	1.85387
	Bn3R-MYB08	3R-MYB	0.602096	0.857071	0.512008	0.814233	0.489968	0.86846	0.911407	1.41558	0.94901	0.513906	0.681254	1.21575	0.487041	0.940286	1.05798	1.14582	0.582675	1.01498	0.534699	0.902653	0.963485	0.760401	0.822224	0.939021	0.827711	0.495334
	Bn3R-MYB09	3R-MYB	4.17794	3.86669	2.78763	3.10508	4.43399	3.46138	3.32861	3.77253	4.21184	4.99796	3.64192	3.12256	3.17471	3.59103	4.17125	3.82327	3.31904	3.47542	2.95354	3.8937	3.54675	3.23758	3.31155	3.17034	4.37933	3.31625
	Bn3R-MYB10	3R-MYB	1.18376	0.922197	0.634479	0.781005	0.686657	0.633113	0.820961	1.21559	0.908221	0.727696	0.800579	1.00089	0.973196	0.815181	0.638237	0.832429	0.88552	1.03027	1.29151	0.823526	0.857929	0.73118	0.598557	0.749327	0.989471	0.74027
	Bn3R-MYB11	3R-MYB	0.26479	0.297075	0.700672	0.507248	0.330469	0.138517	0.345416	0.331525	0.373356	0.216693	0.0946188	0.202118	0.410654	0.548946	0.594951	0.296159	0.487119	0.394275	0.336863	0.424171	0.308802	0.463331	0.345699	0.45773	0.413735	0.394962
	Bn3R-MYB12	3R-MYB	0	0	0	0	0.027371	0	0	0	0	0	0	0	0	0	0	0	0	0	0	0.0244438	0.065992	0	0	0	0.114814	0
	Bn3R-MYB13	3R-MYB	4.26422	5.7181	5.70827	4.82641	4.31314	7.02973	4.22859	4.93784	4.9691	5.7051	3.69618	5.80237	5.1836	5.01752	5.33787	5.01864	5.81377	4.83402	5.8106	5.84716	5.22904	5.42219	6.18905	4.89377	5.67102	6.1771
	Bn3R-MYB14	3R-MYB	2.90265	1.94285	2.1513	1.5376	2.02253	1.95092	2.60674	2.9891	3.09928	2.50372	2.38844	2.19905	2.43096	2.32992	2.42779	2.06306	1.8613	1.88236	2.31712	2.73987	2.10322	1.83686	1.7192	1.42361	2.19311	2.40837
	Bn3R-MYB15	3R-MYB	0.725981	0.873571	0.731582	1.06128	0.866705	0.656797	0.767104	0.94848	0.895761	1.03019	0.876508	0.845133	0.85827	1.05018	1.10359	1.01299	0.578332	0.850814	0.933373	0.772985	0.944185	0.692057	0.922871	0.784282	0.806133	0.76031
	Bn3R-MYB16	3R-MYB	0.298399	0.314386	0.910403	0.471856	0.535679	0.296701	0.298006	0.456065	0.445267	0.517395	0.289057	0.456986	0.431674	0.354148	0.667942	0.507289	0.523541	0.53874	0.624207	0.239045	0.649899	0.453837	0.486209	0.750008	0.649272	0.587962
	Bn3R-MYB17	3R-MYB	2.41675	3.31458	2.271	1.47207	1.39589	1.94096	2.4236	1.60301	1.33964	1.72544	2.62997	2.34458	1.56582	1.22594	1.44745	2.24026	3.75595	2.14607	2.26617	1.46628	1.37891	2.51696	1.29153	1.47227	2.00114	1.94301
	Bn3R-MYB-like1	3R-MYB-like	5.3182e-05	3.39334e-05	0.263455	0.0687197	0.189075	0.0729892	0.000121991	0.0351861	5.30749e-05	7.46156e-06	0.000133677	0.126032	3.17003e-05	3.4506e-05	1.73801e-05	0.144331	1.10589e-05	2.79358e-05	0.000105267	3.75635e-05	0.00146431	0.0905436	1.5299e-05	3.67484e-05	0.0777069	0.492676
	Bn3R-MYB-like2	3R-MYB-like	0	0.0414393	0	0	0	0.759998	0	0	0	0	0	0	0	0	0	0	0.408805	0	0	0	0	0	0	0	0	0
	Bn3R-MYB-like3	3R-MYB-like	1.06762	2.34149	0.852461	0.730177	1.18288	0.664357	1.45252	0.275617	1.0469	2.08265	2.19426	0.133784	0.388058	2.05284	0.527945	2.26284	2.33786	1.82553	0.898629	1.78984	1.07365	0.798621	1.90865	0.749701	2.583	0.445895
	Bn3R-MYB-like4	3R-MYB-like	#N/A	#N/A	#N/A	#N/A	#N/A	#N/A	#N/A	#N/A	#N/A	#N/A	#N/A	#N/A	#N/A	#N/A	#N/A	#N/A	#N/A	#N/A	#N/A	#N/A	#N/A	#N/A	#N/A	#N/A	#N/A	#N/A
	Bn3R-MYB-like5	3R-MYB-like	0.188183	0.331455	0.34064	0.11613	0.140251	0.167004	0.211796	0.191357	0.260062	0.246371	0.237993	0.312575	0.386258	0.259659	0.0973403	0.200151	0.219895	0.371798	0.185745	0.117861	0.397367	0.330639	0.236033	0.336631	0.262109	0.262975
Bn4R-MYBs (R1R2R2R1/2-MYB genes)	Bn4R-MYB1	4R-MYB	#N/A	#N/A	#N/A	#N/A	#N/A	#N/A	#N/A	#N/A	#N/A	#N/A	#N/A	#N/A	#N/A	#N/A	#N/A	#N/A	#N/A	#N/A	#N/A	#N/A	#N/A	#N/A	#N/A	#N/A	#N/A	#N/A
	Bn4R-MYB2	4R-MYB	0	0	0	0.0373387	0.0268093	0.0132382	0	0	0	0	0.067181	0.0120437	0.0131158	0	0	0	0	0	0	0	0	0.0118391	0.176078	0	0.078198	0.00982545
Note: auxin (IAA), gibberellin (GA3), cytokinin (6-BA), abscisic acid (ABA) and ethylene (ACC).1, 3, 6, 12 and 24h: indicate 0, 1, 3, 6, 12 and 24 hours under different hormone treatments.0h:control (non-treatment)."#N/A": indicates no detecable expression value.
